# Supplementary material for: Transcript and protein signatures derived from shared molecular interactions across cancers are associated with mortality
Source: J Transl Med. 2024 May 11;22:444. doi: 10.1186/s12967-024-05268-7 (PMC11088765; doi:10.1186/s12967-024-05268-7)
Supplement: Supplementary file 1 — Additional file 1: S1. ScRNA datasets. S2. Data Fields and International Classification of Disease Codes Used for Identification of Cancer in the UK Biobank Cohort. S3. Number of patients per cancer in the UK Biobank Blood Proteomics Cohort. S4. Datasets from TCGA and GTEx that used for analysis. [file 12967_2024_5268_MOESM1_ESM.xlsx]

## Sheet: S1. ScRNA datasets
S1. ScRNA datasets
Disease	Cancer	Source	Tumor tissue source	Normal tissue source	N_tumor_tissue	N_normal_tissue
Lung adenocarcinoma	Lung Cancer	GSE123902	Untreated primary lung adenocarcinomas	Non-tumor-involved lung	7	4
Intrahepatic cholangiocarcinoma (ICC)	Liver Cancer	GSE138709	Intrahepatic cholangiocarcinoma samples	Paired adjacent non-tumor-involved tissues	5	3
Colorectal cancer	Colon Cancer	GSE144735	Tumor core	Matched normal mucosae from Belgain patients	6	6
ER+ Breast Cancer	Breast Cancer	GSE161529	Breast tumors	Mammary gland cells from non-breast cancer patients	19	13
Ovarian Cancer	Ovarian Cancer	E-MTAB-8107	Ovarian tumors	Normal tissues	5	5

## Sheet: S2. UKBB ICD9 and ICD10 code
S2. Data Fields and International Classification of Disease Codes Used for Identification of Cancer in the UK Biobank Cohort
	Code and definition
	150 Malignant neoplasm of esophagus
	150.0 Malignant neoplasm of cervical esophagus
	150.1 Malignant neoplasm of thoracic esophagus
	150.2 Malignant neoplasm of abdominal esophagus
	150.3 Malignant neoplasm of upper third of esophagus
ICD 9 codes for:	150.4 Malignant neoplasm of middle third of esophagus
40013 National cancer registry	150.5 Malignant neoplasm of lower third of esophagus
	150.8 Malignant neoplasm of overlapping sites of esophagus
	150.9 Malignant neoplasm of esophagus, unspecified
	151 - Stomach Cancer
	151.0 Malignant neoplasm of cardia
	151.1 Malignant neoplasm of pylorus
	151.2 Malignant neoplasm of pyloric antrum
	151.3 Malignant neoplasm of fundus of stomach
	151.4 Malignant neoplasm of body of stomach
	151.5 Malignant neoplasm of lesser curvature of stomach, unspecified
	151.6 Malignant neoplasm of greater curvature of stomach, unspecified
	151.8 Malignant neoplasm of other specified sites of stomach
	151.9 Malignant neoplasm of stomach, unspecified site
	153 - Colon Cancer
	153.0 Malignant neoplasm of hepatic flexure
	153.1 Malignant neoplasm of transverse colon
	153.2 Malignant neoplasm of descending colon
	153.3 Malignant neoplasm of sigmoid colon
	153.4 Malignant neoplasm of cecum
	153.5 Malignant neoplasm of appendix
	153.6 Malignant neoplasm of ascending colon
	153.7 Malignant neoplasm of splenic flexure
	153.8 Malignant neoplasm of other specified sites of colon
	153.9 Malignant neoplasm of colon, unspecified
	154 - Rectal Cancer
	154.0 Malignant neoplasm of rectosigmoid junction
	154.1 Malignant neoplasm of rectum
	154.8 Malignant neoplasm of other specified sites of rectum
	154.9 Malignant neoplasm of rectum, unspecified
	155 - Liver Cancer
	155.0 Malignant neoplasm of liver, primary
	155.1 Malignant neoplasm of intrahepatic bile ducts
	155.2 Malignant neoplasm of liver, not specified as primary or secondary
	155.8 Malignant neoplasm of other specified sites of liver
	155.9 Malignant neoplasm of liver, unspecified
	157 - Pancreatic Cancer
	157.0 Malignant neoplasm of head of pancreas
	157.1 Malignant neoplasm of body of pancreas
	157.2 Malignant neoplasm of tail of pancreas
	157.3 Malignant neoplasm of pancreatic duct
	157.4 Malignant neoplasm of islets of Langerhans
	157.8 Malignant neoplasm of other specified sites of pancreas
	157.9 Malignant neoplasm of pancreas, unspecified
	162 - Lung Cancer
	162.2 Malignant neoplasm of main bronchus
	162.3 Malignant neoplasm of upper lobe, bronchus or lung
	162.4 Malignant neoplasm of middle lobe, bronchus or lung
	162.5 Malignant neoplasm of lower lobe, bronchus or lung
	162.8 Malignant neoplasm of other parts of bronchus or lung
	162.9 Malignant neoplasm of bronchus or lung, unspecified
	172 - Malignant Melanoma
	172.0 Malignant melanoma of skin of lip
	172.1 Malignant melanoma of eyelid, including canthus
	172.2 Malignant melanoma of ear and external auricular canal
	172.3 Malignant melanoma of other and unspecified parts of face
	172.4 Malignant melanoma of scalp and neck
	172.5 Malignant melanoma of trunk
	172.6 Malignant melanoma of upper limb, including shoulder
	172.7 Malignant melanoma of lower limb, including hip
	172.8 Malignant melanoma of other specified sites
	172.9 Malignant melanoma of skin, unspecified site
	174 - Breast Cancer
	174.0 Malignant neoplasm of female breast, nipple, and areola
	174.1 Malignant neoplasm of central portion of female breast
	174.2 Malignant neoplasm of upper-inner quadrant of female breast
	174.3 Malignant neoplasm of lower-inner quadrant of female breast
	174.4 Malignant neoplasm of upper-outer quadrant of female breast
	174.5 Malignant neoplasm of lower-outer quadrant of female breast
	174.6 Malignant neoplasm of axillary tail of female breast
	174.8 Malignant neoplasm of overlapping sites of female breast
	174.9 Malignant neoplasm of female breast, unspecified site
	180 - Cervical Cancer
	180.0 Malignant neoplasm of cervix uteri, endocervix
	180.1 Malignant neoplasm of cervix uteri, exocervix
	180.8 Malignant neoplasm of overlapping sites of cervix uteri
	180.9 Malignant neoplasm of cervix uteri, unspecified site
	183 - Ovarian Cancer
	183.0 Malignant neoplasm of ovary
	183.2 Malignant neoplasm of fallopian tube
	183.3 Malignant neoplasm of broad ligament
	183.8 Malignant neoplasm of other specified female genital organs
	183.9 Malignant neoplasm of female genital organ, unspecified
	185 - Prostate Cancer
	185 Malignant neoplasm of prostate
	188 - Bladder Cancer
	188.0 Malignant neoplasm of bladder dome
	188.1 Malignant neoplasm of lateral wall of bladder
	188.2 Malignant neoplasm of anterior wall of bladder
	188.3 Malignant neoplasm of posterior wall of bladder
	188.4 Malignant neoplasm of bladder neck
	188.5 Malignant neoplasm of ureteric orifice
	188.6 Malignant neoplasm of urachus
	188.7 Malignant neoplasm of overlapping sites of bladder
	188.8 Malignant neoplasm of other specified sites of bladder
	188.9 Malignant neoplasm of bladder, unspecified
	189 - Kidney Cancer
	189.0 Malignant neoplasm of kidney, except renal pelvis
	189.1 Malignant neoplasm of renal pelvis
	189.2 Malignant neoplasm of ureter
	189.3 Malignant neoplasm of other and unspecified urinary organs
	189.4 Malignant neoplasm of overlapping sites of urinary organs
	191 - Brain Cancer
	191.0 Malignant neoplasm of brain, supratentorial
	191.1 Malignant neoplasm of brain, infratentorial, including cranial nerves
	191.2 Malignant neoplasm of brain, unspecified site
	191.3 Malignant neoplasm of spinal cord
	191.4 Malignant neoplasm of spinal meninges
	191.5 Malignant neoplasm of cauda equina
	191.6 Malignant neoplasm of other parts of nervous system
	191.7 Malignant neoplasm of pituitary gland
	191.8 Malignant neoplasm of overlapping sites of brain and other parts of the nervous system
	191.9 Malignant neoplasm of brain and other parts of the nervous system, unspecified
	193 - Thyroid Cancer
	193 Malignant neoplasm of thyroid gland
	200 - Lymphoma
	200.0 Lymphosarcoma and reticulosarcoma, nodal
	200.1 Lymphosarcoma and reticulosarcoma, extranodal and solid organ sites
	200.2 Lymphosarcoma and reticulosarcoma, intrathoracic lymph nodes
	200.3 Lymphosarcoma and reticulosarcoma, intra-abdominal lymph nodes
	200.4 Lymphosarcoma and reticulosarcoma, lymph nodes of head, face, and neck
	200.5 Lymphosarcoma and reticulosarcoma, intrapelvic lymph nodes
	200.6 Lymphosarcoma and reticulosarcoma, lymph nodes of axilla and upper limb
	200.7 Lymphosarcoma and reticulosarcoma, lymph nodes of inguinal region and lower limb
	200.8 Lymphosarcoma and reticulosarcoma, multiple sites
	200.9 Lymphosarcoma and reticulosarcoma, unspecified site
	201 - Hodgkin Lymphoma
	201.0 Hodgkin's disease, nodular sclerosis
	201.1 Hodgkin's disease, mixed cellularity
	201.2 Hodgkin's disease, lymphocytic depletion
	201.3 Hodgkin's disease, lymphocytic predominance
	201.4 Hodgkin's disease, lymphocytic-histiocytic predominance
	201.5 Hodgkin's disease, nodular lymphocyte predominance
	201.6 Hodgkin's disease, unclassifiable
	201.7 Hodgkin's disease, extranodal and solid organ sites
	201.9 Hodgkin's disease, unspecified
	203 - Multiple Myeloma
	203.0 Multiple myeloma
	203.8 Other specified immunoproliferative neoplasms
	203.9 Unspecified immunoproliferative neoplasm
	204 - Lymphoid Leukemia
	204.0 Acute lymphoid leukemia
	204.1 Chronic lymphoid leukemia
	204.2 Subacute lymphoid leukemia
	204.8 Other specified lymphoid leukemia
	204.9 Lymphoid leukemia, unspecified
	205 - Myeloid Leukemia
	205.0 Acute myeloid leukemia
	205.1 Chronic myeloid leukemia
	205.2 Subacute myeloid leukemia
	205.8 Other specified myeloid leukemia
	205.9 Myeloid leukemia, unspecified
	206 - Monocytic Leukemia
	206.0 Acute monocytic leukemia
	206.1 Chronic monocytic leukemia
	206.2 Subacute monocytic leukemia
	206.8 Other specified monocytic leukemia
	206.9 Monocytic leukemia, unspecified
	207 - Other Leukemia
	207.0 Acute erythremia and erythroleukemia
	207.1 Chronic erythremia
	207.2 Megakaryocytic leukemia
	207.8 Other specified leukemia
	207.9 Leukemia, unspecified
	208 - Leukemia of Unspecified Cell Type
	208.0 Acute leukemia of unspecified cell type
	208.1 Chronic leukemia of unspecified cell type
	208.8 Other specified leukemia of unspecified cell type
	208.9 Leukemia of unspecified cell type, unspecified
ICD 10 codes for:	C15 - Esophageal Cancer
40006 National cancer registry	C15.0 Malignant neoplasm of cervical esophagus
	C15.1 Malignant neoplasm of thoracic esophagus
	C15.2 Malignant neoplasm of abdominal esophagus
	C15.3 Malignant neoplasm of upper third of esophagus
	C15.4 Malignant neoplasm of middle third of esophagus
	C15.5 Malignant neoplasm of lower third of esophagus
	C15.8 Malignant neoplasm of overlapping sites of esophagus
	C15.9 Malignant neoplasm of esophagus, unspecified
	C16 - Stomach Cancer
	C16.0 Malignant neoplasm of cardia
	C16.1 Malignant neoplasm of fundus of stomach
	C16.2 Malignant neoplasm of body of stomach
	C16.3 Malignant neoplasm of pyloric antrum
	C16.4 Malignant neoplasm of pylorus
	C16.5 Malignant neoplasm of lesser curvature of stomach, unspecified
	C16.6 Malignant neoplasm of greater curvature of stomach, unspecified
	C16.8 Malignant neoplasm of overlapping sites of stomach
	C16.9 Malignant neoplasm of stomach, unspecified
	C18 - Colon Cancer
	C18.0 Malignant neoplasm of cecum
	C18.1 Malignant neoplasm of appendix
	C18.2 Malignant neoplasm of ascending colon
	C18.3 Malignant neoplasm of hepatic flexure
	C18.4 Malignant neoplasm of transverse colon
	C18.5 Malignant neoplasm of splenic flexure
	C18.6 Malignant neoplasm of descending colon
	C18.7 Malignant neoplasm of sigmoid colon
	C18.8 Malignant neoplasm of overlapping sites of colon
	C18.9 Malignant neoplasm of colon, unspecified
	C19 - Rectosigmoid Junction Cancer
	C19.9 Malignant neoplasm of rectosigmoid junction
	C20 - Rectal Cancer
	C20.9 Malignant neoplasm of rectum, unspecified
	C22 - Liver Cancer
	C22.0 Malignant neoplasm of liver, primary
	C22.1 Intrahepatic bile duct carcinoma
	C22.2 Hepatoblastoma
	C22.3 Angiosarcoma of liver
	C22.4 Other sarcomas of liver
	C22.7 Other specified carcinomas of liver
	C22.8 Malignant neoplasm of overlapping sites of liver
	C22.9 Malignant neoplasm of liver, unspecified
	C25 - Pancreatic Cancer
	C25.0 Malignant neoplasm of head of pancreas
	C25.1 Malignant neoplasm of body of pancreas
	C25.2 Malignant neoplasm of tail of pancreas
	C25.3 Malignant neoplasm of pancreatic duct
	C25.4 Malignant neoplasm of endocrine pancreas
	C25.7 Malignant neoplasm of other specified parts of pancreas
	C25.8 Malignant neoplasm of overlapping sites of pancreas
	C25.9 Malignant neoplasm of pancreas, unspecified
	C34 - Lung Cancer
	C34.0 Malignant neoplasm of main bronchus
	C34.1 Malignant neoplasm of upper lobe, bronchus or lung
	C34.2 Malignant neoplasm of middle lobe, bronchus or lung
	C34.3 Malignant neoplasm of lower lobe, bronchus or lung
	C34.8 Malignant neoplasm of overlapping sites of bronchus and lung
	C34.9 Malignant neoplasm of unspecified part of bronchus or lung
	C43 - Melanoma
	C43.0 Malignant melanoma of lip
	C43.1 Malignant melanoma of eyelid, including canthus
	C43.2 Malignant melanoma of ear and external auricular canal
	C43.3 Malignant melanoma of other and unspecified parts of face
	C43.4 Malignant melanoma of scalp and neck
	C43.5 Malignant melanoma of trunk
	C43.6 Malignant melanoma of upper limb, including shoulder
	C43.7 Malignant melanoma of lower limb, including hip
	C43.8 Malignant melanoma of other specified sites
	C43.9 Malignant melanoma of skin, unspecified
	C50 - Breast Cancer
	C50.0 Malignant neoplasm of nipple and areola
	C50.1 Malignant neoplasm of central portion of breast
	C50.2 Malignant neoplasm of upper-inner quadrant of breast
	C50.3 Malignant neoplasm of lower-inner quadrant of breast
	C50.4 Malignant neoplasm of upper-outer quadrant of breast
	C50.5 Malignant neoplasm of lower-outer quadrant of breast
	C50.6 Malignant neoplasm of axillary tail of breast
	C50.8 Malignant neoplasm of overlapping sites of breast
	C50.9 Malignant neoplasm of breast, unspecified
	C53 - Cervical Cancer
	C53.0 Malignant neoplasm of endocervix
	C53.1 Malignant neoplasm of exocervix
	C53.8 Malignant neoplasm of overlapping sites of cervix uteri
	C53.9 Malignant neoplasm of cervix uteri, unspecified
	C56 - Ovarian Cancer
	C56.1 Malignant neoplasm of right ovary
	C56.2 Malignant neoplasm of left ovary
	C56.9 Malignant neoplasm of unspecified ovary
	C61 - Prostate Cancer
	C61 Malignant neoplasm of prostate
	C64 - Kidney Cancer
	C64.0 Malignant neoplasm of right kidney, except renal pelvis
	C64.1 Malignant neoplasm of left kidney, except renal pelvis
	C64.2 Malignant neoplasm of unspecified kidney, except renal pelvis
	C64.9 Malignant neoplasm of kidney, except renal pelvis, unspecified
	C67 - Bladder Cancer
	C67.0 Malignant neoplasm of trigone of bladder
	C67.1 Malignant neoplasm of dome of bladder
	C67.2 Malignant neoplasm of lateral wall of bladder
	C67.3 Malignant neoplasm of anterior wall of bladder
	C67.4 Malignant neoplasm of posterior wall of bladder
	C67.5 Malignant neoplasm of bladder neck
	C67.6 Malignant neoplasm of ureteric orifice
	C67.7 Malignant neoplasm of urachus
	C67.8 Malignant neoplasm of overlapping sites of bladder
	C67.9 Malignant neoplasm of bladder, unspecified
	C71 - Brain Cancer
	C71.0 Malignant neoplasm of frontal lobe
	C71.1 Malignant neoplasm of temporal lobe
	C71.2 Malignant neoplasm of parietal lobe
	C71.3 Malignant neoplasm of occipital lobe
	C71.4 Malignant neoplasm of cerebellum
	C71.5 Malignant neoplasm of brain stem
	C71.6 Malignant neoplasm of cerebral meninges
	C71.7 Malignant neoplasm of spinal cord
	C71.8 Malignant neoplasm of overlapping sites of brain
	C71.9 Malignant neoplasm of brain, unspecified
	C73 - Thyroid Cancer
	C73 Malignant neoplasm of thyroid gland
	C81 - Hodgkin's Lymphoma
	C81.0 Nodular sclerosis classical Hodgkin lymphoma
	C81.1 Mixed cellularity classical Hodgkin lymphoma
	C81.2 Lymphocyte-rich classical Hodgkin lymphoma
	C81.3 Lymphocyte-depleted classical Hodgkin lymphoma
	C81.4 Hodgkin lymphoma, lymphocytic predominance
	C81.7 Hodgkin lymphoma, lymphocytic depletion
	C81.8 Other specified types of Hodgkin lymphoma
	C81.9 Hodgkin lymphoma, unspecified
	C82 - Non-Hodgkin's Lymphoma (Follicular Lymphoma)
	C82.0 Follicular lymphoma grade I
	C82.1 Follicular lymphoma grade II
	C82.2 Follicular lymphoma grade III, unspecified
	C82.3 Follicular lymphoma grade IIIa
	C82.4 Follicular lymphoma grade IIIb
	C82.7 Cutaneous follicle center lymphoma
	C83 - Non-Hodgkin's Lymphoma (Mantle Cell Lymphoma)
	C83.0 Mantle cell lymphoma
	C84 - Non-Hodgkin's Lymphoma (Diffuse Large B-Cell Lymphoma)
	C84.0 Diffuse large B-cell lymphoma
	C85 - Non-Hodgkin's Lymphoma (Other and Unspecified Types of Non-Hodgkin's Lymphoma)
	C85.0 Mediastinal (thymic) large B-cell lymphoma
	C85.1 Extranodal marginal zone B-cell lymphoma of mucosa-associated lymphoid tissue [MALT-lymphoma]
	C85.2 Splenic marginal zone B-cell lymphoma
	C85.7 Other specified types of non-Hodgkin lymphoma
	C85.9 Non-Hodgkin lymphoma, unspecified
	C90 - Multiple Myeloma
	C90.0 Multiple myeloma
	C90.1 Plasma cell leukemia
	C90.2 Extramedullary plasmacytoma
	C90.3 Solitary plasmacytoma
	C90.4 Alpha-heavy chain disease
	C90.5 Gamma-heavy chain disease
	C90.6 Immunoglobulin light chain (AL) amyloidosis
	C90.7 Waldenström macroglobulinemia
	C90.8 Other immunoproliferative diseases
	C90.9 Multiple myeloma, unspecified
	C91 - Leukemia (Lymphoid Leukemia)
	C91.0 Acute lymphoblastic leukemia
	C91.1 Chronic lymphocytic leukemia
	C91.2 Prolymphocytic leukemia
	C91.3 Hairy cell leukemia
	C91.4 Splenic marginal zone lymphoma
	C91.5 Lymphoid leukemia, unspecified
	C92 - Leukemia (Myeloid Leukemia)
	C92.0 Acute myeloblastic leukemia
	C92.1 Chronic myeloid leukemia
	C92.2 Subacute myeloid leukemia
	C92.3 Myeloid sarcoma
	C92.4 Acute promyelocytic leukemia
	C92.5 Chronic myelomonocytic leukemia
	C92.8 Other specified myeloid leukemia
	C92.9 Myeloid leukemia, unspecified
	C93 - Leukemia (Monocytic Leukemia)
	C93.0 Acute monocytic leukemia
	C93.1 Chronic monocytic leukemia
	C93.9 Monocytic leukemia, unspecified
	C94 - Leukemia (Other Leukemias)
	C94.0 Acute erythroid leukemia
	C94.2 Acute megakaryoblastic leukemia
	C94.4 Acute panmyelosis with myelofibrosis
	C94.5 Myelodysplastic syndrome with 5q deletion
	C94.6 Myelodysplastic syndrome, unspecified
	C94.7 Other myelodysplastic syndromes
	C94.8 Other specified leukemias
	C94.9 Leukemia, unspecified
	C95 - Leukemia (Leukemia of Unspecified Cell Type)
	C95.0 Acute leukemia of unspecified cell type
	C95.1 Chronic leukemia of unspecified cell type
	C95.9 Leukemia of unspecified cell type, unspecified

## Sheet: S3. UKBB sample size
S3. Number of patients per cancer in the UK Biobank Blood Proteomics Cohort
Cancer	Cases	Female	Male
Bladder	504	149	355
Brain	128	48	80
Breast	2310	2291	19
Cervical	172	171	1
Colon	805	356	449
Esophageal	221	62	159
Kidney	327	137	190
Leukemia	287	116	171
Liver	136	57	79
Lung	721	354	367
Lymphoma	742	365	377
Melanoma	719	385	334
Myeloma	195	87	108
Ovary	245	241	4
Pancreatic	208	114	94
Prostate	1853	0	1853
Rectal	506	205	301
Stomach	180	52	128
Thyroid	125	93	32

## Sheet: S4. TCGA_GTEx
Table S4. Datasets from TCGA and GTEx that used for analysis
Tissue origin	TCGA	Detail	TCGA Tumor	TCGA Normal	GTEx	GTEx Normal	Total Tumor	Total Normal
Adrenal Gland	ACC	Adrenocortical carcinoma	77	-	Adrenal Gland	128	77	128
Bladder	BLCA	Bladder Urothelial Carcinoma	407	19	Bladder	9	407	28
Breast	BRCA	Breast invasive carcinoma	1092	113	Breast	179	1092	292
Liver	CESC	Cervical squamous cell carcinoma and endocervical adenocarcinoma	304	3	Cervix Uteri	10	304	13
Liver	CHOL	Cholangio carcinoma	36	9	-	-	36	9
Colon	COAD	Colon adenocarcinoma	288	41	Colon	308	288	349
Blood	DLBC	Lymphoid Neoplasm Diffuse Large B-cell Lymphoma	47	-	Blood	337	47	337
Esophagus	ESCA	Esophageal carcinoma	181	13	Esophagus	655	181	668
Brain	GBM	Glioblastoma multiforme	153	5	Brain	1152	153	1157
Head and Neck	HNSC	Head and Neck squamous cell carcinoma	518	44	-	-	518	44
Kidney	KICH	Kidney Chromophobe	66	25	Kidney	28	66	53
Kidney	KIRC	Kidney renal clear cell carcinoma	530	72	Kidney	28	530	100
Kidney	KIRP	Kidney renal papillary cell carcinoma	288	32	Kidney	28	288	60
Brain	LGG	Brain Lower Grade Glioma	509	-	Brain	1152	509	1152
Liver	LIHC	Liver hepatocellular carcinoma	369	50	Liver	110	369	160
Lung	LUAD	Lung adenocarcinoma	513	59	Lung	288	513	347
Lung	LUSC	Lung squamous cell carcinoma	498	50	Lung	288	498	338
Mesothelioma	MESO	Mesothelioma	87	-	-	-	87	-
Ovary	OV	Ovarian serous cystadenocarcinoma	419	-	Ovary	88	419	88
Pancreas	PAAD	Pancreatic adenocarcinoma	178	4	Pancreas	167	178	171
Adrenal Gland	PCPG	Pheochromocytoma and Paraganglioma	177	3	-	-	177	3
Prostate	PRAD	Prostate adenocarcinoma	495	52	Prostate	100	495	152
Rectrum	READ	Rectum adenocarcinoma	92	10	Colon	308	92	318
Sarcoma	SARC	Sarcoma	258	2	-	-	258	2
Melanoma	SKCM	Skin Cutaneous Melanoma	102	1	Skin	557	102	558
Stomach	STAD	Stomach adenocarcinoma	414	36	Stomach	175	414	211
Testis	TGCT	Testicular Germ Cell Tumors	148	-	Testis	165	148	165
Thyroid	THCA	Thyroid carcinoma	504	59	Thyroid	279	504	338
Blood	THYM	Thymoma	119	2	Blood	337	119	339
Uterus	UCEC	Uterine Corpus Endometrial Carcinoma	180	23	Uterus	78	180	101
Uterus	UCS	Uterine Carcinosarcoma	57	-	Uterus	78	57	78
Melanoma	UVM	Uveal Melanoma	79	-	-	-	79	-
