# Supplementary material for: Transcript and protein signatures derived from shared molecular interactions across cancers are associated with mortality
Source: J Transl Med. 2024 May 11;22:444. doi: 10.1186/s12967-024-05268-7 (PMC11088765; doi:10.1186/s12967-024-05268-7)
Supplement: Supplementary file 2 — Additional file 2: S1. Known Marker. S2. GWAS genes for each cancer from DisGeNET database. [file 12967_2024_5268_MOESM2_ESM.xlsx]

## Sheet: S1. Known markers
	Known Marker
B	CD19', 'CD79A','CD79B','MS4A1'
Plasma	IGHG1', 'MZB1', 'SDC1','IGHG4','CD38'
CD4T	PTPRC','CD4','IL7R', 'FOXP3','CD3D', 'CD3E'
CD8T	PTPRC','CD8A','CD8B','GZMK','CD3D', 'CD3E'
NKT	'ZNF683','CD8A','CD8B','CD3','NCAM1','CD56'
NK	GNLY','KLRD1','KLRC1','KLRF1','GZMB','NKG7','NCAM1','HAVR2C','NCR1','FGFBP2','FCGR3A','PRF1'
Monocyte	VCAN','FCN1','S100A12'
Macrophage	CD68','CD163', 'LAMP2','APOE','C1QA','C1QB','ITGMX','CD11C','CD11B', 'LGALS3', 'MRC1','MSR1' ,'CD14','CD11B'
DC	'CD68', 'CD163', 'CD14', 'CD86', 'CCL22','CD207','CCL17', 'LILRA4','IL3RA', 'TCL1A','CLEC4C','CD40','HLA-DOB','DOB'
Mast	'CD33','KIT','VIM','MS4A2','TPSAB1', 'CPA3'
Endothelial	ENG','VWF', 'CD36'
Fibroblast	MME','CD10','ACTA2', 'COL1A1', 'FN1', 'BGN', 'DCN'
Pericyte	'MCAM','RGS5'
Epithelial/Tumor	'EPCAM', 'KRT19','KRT7','KRT8','KRT18', 'PROM1'
Neurons	'S100B', 'PLP1'

## Sheet: S2. GWAS genes from DisGeNet
Table S2. GWAS genes for each cancer from DisGeNET database
Breast cancer	Colon cancer	Liver cancer	Lung cancer	Ovarian cancer
AANAT	ABCA1	ABCB1	A1CF	AATK
AARS1	ABCB1	ABCB4	ABCB1	ABCB1
ABCA1	ABCC1	ABCC2	ABCC1	ABRAXAS1
ABCA4	ABCC2	ACLY	ABCC11	ACOXL
ABCA8	ABCC3	ACTA2	ABCC2	ADAMTS16
ABCB1	ABCC4	ACYP2	ABCC4	ADAR
ABCB11	ABCG2	ADAM10	ABCF1	ADARB2
ABCC1	ABO	ADAMTS14	ABCG2	AHCYL1
ABCC11	ACAA1	ADAMTS4	ACE2	AKAP6
ABCC2	ACACA	ADAMTS5	ACLY	AKR1C3
ABCC4	ACAP1	ADH1B	ACTA2	AKT1
ABCF1	ACD	ADIPOQ	ACTR2	AKT2
ABCG1	ACE	ADIPOQ-AS1	ACVR1B	AKT3
ABCG2	ACIN1	AFP	ACYP2	ALDH2
ABHD12B	ACLY	AGER	ADAD2	ALK
ABHD8	ACOXL	AKT1	ADAMTS7	ANKLE1
ABI2	ACSL1	AKT2	ADAMTSL1	AOPEP
ABO	ACSL4	AKT3	ADAR	APC
ABRAXAS1	ACTA2	ALAS2	ADGRV1	APEX1
ACADM	ACTL9	ALB	ADIPOQ	ARHGEF10L
ACADSB	ACTR1B	ALDH1L1	ADIPOQ-AS1	ARL11
ACAP1	ACTRT3	ALDH1L1-AS1	ADRA1A	ARSA
ACBD7-DCLRE1CP1	ACVR1	ALDH2	ADRB2	ASIC4-AS1
ACCS	ADAM19	ALK	AGBL1	ATAD5
ACE	ADAM29	ANGPTL4	AGER	ATM
ACKR1	ADAMTS1	ANXA10	AGO1	ATP7B
ACKR2	ADAMTS15	AP3S1	AGT	ATXN2
ACO2	ADAMTS18	AP4M1	AHCY	AURKA
ACTA2	ADAMTSL3	APC	AHR	AXIN1
ACYP2	ADARB2	APEH	AHRR	AXIN2
ADAM12	ADD1	APEX1	AK5	B2M
ADAM29	ADH1B	APOBEC3A	AKR1C3	BABAM1
ADAM30	ADH1C	APOBEC3B	AKT1	BABAM2
ADAMTS1	ADH7	APOBEC3B-AS1	AKT2	BARD1
ADAMTS7P3	ADIPOQ	APOBEC3G	ALDH2	BLM
ADAR	ADIPOQ-AS1	APOC3	ALK	BNC2
ADCY3	ADIPOR1	APTR	ANGPT1	BOD1L1
ADCY8	ADIPOR2	AR	ANGPT2	BPIFC
ADCY9	ADORA1	ARHGEF10L	ANKRD34C-AS1	BRAF
ADGRF4	ADORA3	ARID1B	ANKRD49	BRCA1
ADH1B	ADRB3	ASNS	ANKRD7	BRCA2
ADH1C	AGER	ATF6	ANTXR1	BRIP1
ADIPOQ	AGT	ATG10	AP3S1	BUB1B
ADIPOQ-AS1	AIMP2	ATG12	AP4B1-AS1	BUB1B-PAK6
ADIPOR1	AIP	ATG16L1	APC	C10orf55
ADRB2	AKAP10	ATG5	APEX1	C11orf65
ADRB3	AKAP12	ATP6V0A4	APOBEC1	C1orf112
ADSL	AKAP3	ATXN7	APOBEC3A	CAMK1
ADSS1	AKAP6	AURKA	APOBEC3B	CAPG
AGER	AKAP9	AXIN1	APOBEC3H	CAPN13
AGO2	AKT1	B9D2	APOM	CARD11
AGT	AKT2	BDNF	ARAF	CASC16
AGTR1	AKT3	BDNF-AS	ARHGAP24	CASC21
AHR	ALDH1L1	BGLAP	ARHGEF11	CASC8
AHRR	ALDH2	BIRC5	ARHGEF2	CASP8
AKAP10	ALOX12	BIVM-ERCC5	ARNTL	CASR
AKAP13	ALOX12-AS1	BLOC1S5-TXNDC5	AS3MT	CASTOR3
AKAP9	AMDHD2	BRAF	ASIP	CBL
AKR1C2	AMTN	BTG4	ASXL1	CCAT2
AKT1	ANGPT1	BTRC	ATF6B	CCL2
AKT2	ANGPT2	BYSL	ATG10	CD274
AKT3	ANKLE1	C1orf141	ATG12	CD3EAP
ALCAM	ANTXR2	C2	ATG16L1	CDH1
ALDH1A1	ANXA11	C2orf88	ATG16L2	CDK14
ALDH2	APBA2	C5orf22	ATG3	CDKL2
AMFR	APC	C6	ATG4A	CDKL5
ANAPC2	APEX1	C7	ATG5	CDKN1B
ANKIB1	APOE	C8orf37-AS1	ATG7	CDKN2B-AS1
ANKK1	ARHGAP9	CA9	ATM	CEBPA
ANKLE1	ARHGEF10L	CAMK1	ATP6V0D2	CEBPA-DT
ANKRD29	ARHGEF28	CARD8	ATP7B	CGB5
ANKRD49	ARID1A	CARD8-AS1	ATR	CHEK1
ANO8	ARL11	CASC11	ATXN2	CHEK2
ANTXR1	ASIC2	CASC19	AURKA	CHMP4C
ANXA13	ASTL	CASC8	AXIN2	CHRNB2
AP1M1	ASTN2	CASP3	AXL	CMIP
AP4B1	ATF1	CASP8	B2M	CNOT2
APC	ATG16L1	CASP9	B9D1	COL15A1
APC2	ATM	CASR	B9D2	COL18A1
APEX1	ATOH8	CAT	BABAM1	COMT
APOA1	ATP5MD	CAV1	BAG6	CORO1B
APOA1-AS	ATP6	CBX2	BAX	CTNNB1
APOB	ATP8	CBX4	BAZ1A	CYP1A1
APP	ATR	CBX7	BBS7	CYP1B1
AQP4-AS1	ATXN2	CCAT2	BCL2	CYTB
AQP5	ATXN7L3B	CCDC33	BCL2L14	DNM3
AR	AURKA	CCL4	BCL3	DNMT1
ARAP3	AVEN	CCN4	BCO1	DNMT3B
ARFGEF3	AXIN1	CCND1	BHLHE41	DPH1
ARHGAP24	AXIN2	CCND2	BICRA	EGFR
ARHGAP27	B2M	CCND2-AS1	BIRC5	ELN
ARHGAP5	B9D2	CCR2	BIVM-ERCC5	ELN-AS1
ARHGEF28	BAALC	CCR5	BLK	ENOSF1
ARHGEF5	BAALC-AS1	CCR5AS	BMP2K	EPHX1
ARL11	BABAM1	CD244	BMP6	EPM2AIP1
ARL17B	BAX	CD274	BMX	ERBB2
ARMT1	BBS9	CD28	BORCS7-ASMT	ERBB3
ARNTL	BCAS2	CD3EAP	BPIFB1	ERBB4
ARNTL2	BCL10	CD44	BPTF	ERCC1
ARNTL2-AS1	BCL2	CD80	BRAF	ERCC2
ARPC1B	BCL2L12	CDC6	BRCA1	ERN1
ARRDC3-AS1	BCL2L14	CDCA3	BRCA2	ESR1
ART3	BHLHE22	CDH2	BTBD9	ESR2
ASH1L	BICC1	CDK14	BTN2A1	EXO1
ASH2L	BIRC5	CDKN1A	BTN3A1	F8
ASTN2	BIVM-ERCC5	CDKN1B	BTN3A3	FANCC
ASTN2-AS1	BLM	CDKN2A	BTNL2	FANCM
ATAD5	BMP4	CDKN3	C10orf55	FBXO11
ATE1	BMP5	CDSN	C11orf65	FBXW7
ATF1	BMP6	CERS3	C12orf54	FGF1
ATF2	BMPR1A	CFAP57	C1D	FGFR2
ATF6B	BOC	CFTR	C1orf141	FOXL2
ATG10	BRAF	CHD5	C1orf167	FOXL2NB
ATG5	BRCA1	CHEK1	C2	FRAS1
ATG7	BRCA2	CHEK2	C2orf88	FRY
ATM	BRF1	CHI3L1	C6orf15	FSHR
ATP2A3	BRINP3	CHKA	CABLES1	GABRG3
ATP6V0B	BRIP1	CLCN6	CAMK1	GALT
ATP8B1	BTBD9	CLPTM1L	CAMK2D	GATAD2A
ATR	BTG4	CLRN1-AS1	CAMK4	GBAP1
ATXN1	BUB1	CMTM5	CAMKK1	GNAI2
ATXN2	BUB1B	CMTM6	CANX	GPC6
ATXN7	BUB1B-PAK6	CMTR2	CARD8	GPR19
AURKA	C11orf53	CNOT9	CARD8-AS1	GPX6
AURKB	C1orf112	COL18A1	CARMIL1	GRB10
AVEN	C1orf167	COL1A2	CARMN	GSTA2
AVPR2	C1orf21	COL3A1	CASC1	GSTM1
AXIN2	C4orf50	COL6A3	CASC11	GSTM2
B9D2	C5orf66	CR1	CASC16	GSTM4
BAALC	C7orf50	CREBBP	CASC19	GSTO1
BAALC-AS1	CA2	CRHR2	CASC8	GSTO2
BABAM1	CABLES2	CRP	CASP3	GSTP1
BAIAP2	CABP5	CRY1	CASP5	GSTZ1
BAIAP2L1	CACNB1	CTLA4	CASP7	H19
BARD1	CACNB2	CTNNB1	CASP8	HAGLR
BAX	CAD	CTSB	CASP9	HAGLROS
BBS2	CAMK1	CX3CR1	CAV1	HFE
BCAS4	CAPN10	CXCL1	CBL	HLA-B
BCKDHB	CARMIL2	CXCL12	CBLB	HLA-DRB3
BCL2	CARMN	CXCL14	CBR1	HLA-DRB5
BCL2L11	CASC19	CXCL8	CBS	HNF1A-AS1
BDNF	CASC21	CXCR4	CCAT2	HNF1B
BDNF-AS	CASC8	CXorf65	CCDC127	HOTAIR
BHLHE22	CASP10	CYP17A1	CCDC8	HOXA11
BHMT	CASP8	CYP1A1	CCL2	HOXA11-AS
BID	CASP9	CYP1B1	CCL8	HOXB13
BIRC5	CASR	CYP1B1-AS1	CCN4	HOXD3
BIVM-ERCC5	CATIP-AS2	CYP21A2	CCNA2	HRAS
BLM	CBFA2T3	CYP2B6	CCNB1	HUS1
BMPR1A	CBLN2	CYP2E1	CCND1	ICAM1
BMPR1B	CBS	CYP2R1	CCT6A	ICAM4
BOC	CCAT1	CZ1P-ASNS	CD274	IGF2
BOP1	CCAT2	DDR2	CD34	IL18
BRAF	CCDC152	DEPDC5	CD3EAP	IL1A
BRCA1	CCL2	DESI1	CD40	IL27
BRCA2	CCN2	DICER1	CD44	IL31
BRIP1	CCND1	DIO1	CD55	INCENP
BRMS1	CCND2	DKK2	CDA	INS-IGF2
BTG4	CCND2-AS1	DLC1	CDH13	INSR
BTN2A1	CD109	DLK1	CDK12	INTS2
BTRC	CD14	DNAJC16	CDK4	ITGB3
BUB1	CD209	DNM2	CDK6	JAKMIP2-AS1
C11orf65	CD28	DNMT3B	CDKN1A	JAZF1
C16orf87	CD300E	DOK2	CDKN1B	KCNH1
C19orf25	CD38	DPYD	CDKN2A	KCNMB3
C1QA	CD3EAP	DROSHA	CDKN2B	KIF1B
C1QB	CD44	E2F2	CDKN2B-AS1	KIT
C1QBP	CD47	EBNA1BP2	CDKN2C	KLC1
C1orf112	CD86	EFCAB11	CDKN3	KLC3
C1orf141	CD93	EGF	CENPP	KLK15
C1orf167	CDH1	EGFEM1P	CEP170	KLLN
C21orf58	CDH17	EGFR	CERT1	KMT5A
C2CD6	CDH3	EGFR-AS1	CFB	KRAS
C7orf50	CDK5RAP3	EGLN2	CFH	KRT7
CA1	CDKAL1	EP300	CFI	KRT8
CABLES1	CDKN1A	EPAS1	CFTR	KRTCAP3
CACNA2D2	CDKN2A	EPB41	CFTR-AS1	L3MBTL3
CADM3-AS1	CDKN2A-DT	EPCAM	CHD4	LAMA3
CALCB	CDKN2B-AS1	EPHB1	CHEK2	LIN28B
CAMK1	CDV3	EPHX1	CHFR	LINC00200
CAMK1G	CENPH	EPM2AIP1	CHL1	LINC00824
CAP1	CERNA3	ERBB2	CHRNA1	LINC01111
CAPN5	CFAP44	ERBB3	CHRNA3	LINC02652
CARMN	CFAP44-AS1	ERBB4	CHRNA4	LMCD1-AS1
CASC11	CFAP77	ERCC1	CHRNA5	LOC101927055
CASC15	CHD1	ERCC2	CHRNA9	LOC101927394
CASC16	CHEK1	ERCC5	CHRNB4	LOC101928739
CASC19	CHEK2	ESCO2	CILK1	LOC101929594
CASC21	CHFR	ESR1	CIR1	LOC105371843
CASC22	CHI3L1	EXO1	CIT	LOC105372441
CASC8	CHIT1	EZH2	CLDN14	LOC105373977
CASC9	CHRDL2	FABP1	CLOCK	LOC105375284
CASP10	CHRNA5	FAM210B	CLPTM1L	LOC105376360
CASP8	CHROMR	FAM89B	CMKLR1	LOC105376845
CASP9	CHST8	FANCC	CNIH3	LOC105377300
CASR	CINP	FAS	CNOT6	LOC105377621
CASZ1	CLCN6	FASTKD3	COL11A2	LOC107984193
CAT	CLDN1	FGF2	COL6A3	LOC107984198
CAV1	CLDN7	FGFR1	COMT	LOC107984393
CBFB	CLEC3A	FGFR3	CR1	LOC107984606
CBX8	CLOCK	FGFR4	CREBBP	LOC107984763
CCAT2	CLSTN2	FOXA1	CRK	LOC107986051
CCDC134	CNKSR2	FOXO1	CROT	LOC107986148
CCDC152	CNPY2	FOXO4	CRTAC1	LOC107987102
CCDC162P	COL11A2	FOXP3	CRTAM	LOC107987138
CCDC170	COL3A1	FUT2	CSF1R	LOC108783645
CCDC178	COL4A2	G6PC	CSK	LOX
CCDC26	COLCA1	GALNT14	CSNK2A3	LRFN2
CCDC33	COLCA2	GART	CTDSPL	LRRC37A2
CCDC88C	COMT	GAS5	CTLA4	LRRC43
CCL22	CORO1B	GC	CTNNB1	LRRC56
CCL5	CORO2B	GLS	CXCL12	LRRK2
CCN1	COX1	GNA11	CXCL8	LTF
CCN4	COX2	GNAS	CXCR2	MAD1L1
CCNB1	COX3	GNB3	CYBA	MAML2
CCND1	CPE	GOLGB1	CYP19A1	MAP3K1
CCND3	CPO	GPC1	CYP1A1	MAPK3
CCNE1	CREBBP	GPC3	CYP1A2	MAST1
CCR2	CRP	GPI	CYP1B1	MAST4
CCR7	CRTC3	GPR19	CYP1B1-AS1	MDM2
CD160	CRTC3-AS1	GPT	CYP20A1	MED13
CD24	CRYAB	GPX1	CYP21A2	MELK
CD27	CSHL1	GRIK1	CYP24A1	MGC32805
CD27-AS1	CSMD3	GRIN2A	CYP27B1	MIR146A
CD28	CSNK1A1L	GSTA1	CYP2A13	MIR3142HG
CD34	CSRNP3	GSTO2	CYP2A6	MIR4435-2HG
CD3EAP	CTDSPL	GSTP1	CYP2B6	MIR4728
CD4	CTH	H19	CYP2C19	MIR4761
CD40	CTLA4	HADH	CYP2D6	MIR6891
CD44	CTNNB1	HAVCR2	CYP2E1	MLH1
CD70	CTXND2	HCP5	CYP2R1	MLLT10
CDC14A	CUBN	HDAC3	CYP3A5	MMP1
CDC25A	CUX1	HFE	CYP3A7	MRE11
CDC25B	CX3CR1	HIF1A	CYP3A7-CYP3A51P	MRPL23
CDC27	CXCL12	HIF1A-AS2	CYP4F3	MRPS18C
CDC42BPB	CXCR4	HIF1A-AS3	DAB1	MRPS22
CDC7	CYB5D2	HJURP	DAB2IP	MSH2
CDCA3	CYP17A1	HLA-A	DAGLA	MSH6
CDCA7L	CYP19A1	HLA-B	DAP	MTHFD1
CDH1	CYP1A1	HLA-C	DBH	MTHFR
CDK1	CYP1A2	HLA-DPA1	DCAF4	MTR
CDK15	CYP1B1	HLA-DPA2	DCBLD1	MTX1
CDK7	CYP1B1-AS1	HLA-DPB1	DCLK1	MUC16
CDKAL1	CYP21A2	HLA-DQA1	DCLK3	MUTYH
CDKN1A	CYP24A1	HLA-DQA2	DCTN4	MYO3A
CDKN1B	CYP27B1	HLA-DQB1	DCUN1D4	NBN
CDKN2A	CYP2C9	HLA-DQB2	DDB2	NBR2
CDKN2B-AS1	CYP2E1	HLA-DRB1	DDC	NCAM2
CDKN2C	CYP2R1	HLA-E	DDR1	NCLN
CDYL2	CYP2W1	HLA-F	DDR2	ND6
CEBPD	CYP3A5	HLA-G	DELEC1	NEK10
CENPF	CYP3A7	HMGB1	DESI1	NFKB1
CEP295NL	CYP3A7-CYP3A51P	HNF1A	DHFR	NLRP2
CEP95	CYREN	HNF4A	DINOL	NME1
CERT1	CYTB	HOTAIR	DKK2	NME1-NME2
CFAP54	DACT1	HOTS	DKK3	NMI
CFHR5	DAPK1	HOTTIP	DKK4	NOS3
CFLAR	DCBLD1	HOXA13	DLGAP1	NRAS
CFLAR-AS1	DCC	HOXC11	DMD	NRBP1
CHD5	DCHS1	HOXC6	DNAH1	NRG3
CHDH	DEFA4	HPSE	DNAH11	NSF
CHEK1	DENND5B	HRAS	DNAJB4	NSUN4
CHEK2	DESI1	HSD17B1	DNAJC16	NTRK1
CHI3L1	DHFR	HSD17B13	DNMT3A	NUAK2
CHRAC1	DHRS2	HSD17B2	DRD2	OGG1
CHST9	DICER1	HSPA5	DTX1	OPCML
CIC	DIP2B	HTATIP2	DUSP6	OSGEP
CIDEB	DIP2C	HULC	DXO	OVCA2
CLCN1	DKK3	ICAM1	E2F1	PAK6
CLDN10	DKK4	ICAM4	EDAR	PALB2
CLDN12	DLC1	ICOS	EFCAB11	PATL2
CLIP1	DLD	IDH1	EGF	PAX8
CLOCK	DLG3	IDH1-AS1	EGFL7	PAX8-AS1
CLSPN	DMRTA1	IDH2	EGFR	PCAT1
CMC1	DNALI1	IDH2-DT	EGFR-AS1	PDCD1
CMSS1	DNMT1	IFITM3	EGLN1	PGR
CNGA2	DNMT3B	IFNA1	EGLN2	PGR-AS1
CNTD1	DOCK3	IFNA13	EIF2AK1	PHB
CNTNAP1	DOK3	IFNAR1	EIF3A	PIK3CA
CNTROB	DPEP1	IFNG	EIF4E2	PIK3CB
COASY	DPYD	IFNG-AS1	ELF2	PKN2-AS1
COG3	DPYD-AS1	IFNL4	ELP1	PLAU
COL11A1	DPYSL2	IFRD1	EML4	PLCG1
COL11A2	DRG1	IGF1R	EML6	PLEKHM1
COL14A1	DROSHA	IGF2R	ENOSF1	PLK2
COL18A1	DSCAML1	IHH	ENPEP	PMS2
COL19A1	DUSP10	IL10	EP300	POLE
COL1A1	DUSP2	IL10RB	EPAS1	PON1
COL7A1	DUSP21	IL12A	EPCAM	POU5F1B
COL8A1	DVL2	IL12A-AS1	EPHA2	PPP2R1A
COLEC10	ECT2L	IL12B	EPHA3	PRANCR
COMT	EDN1	IL13	EPHA5	PRKN
COPG1	EDRF1	IL15	EPHB1	PRPSAP1
COPS2	EDRF1-DT	IL16	EPHB2	PTEN
CPB2	EFCAB2	IL17A	EPHX1	PTGS2
CPB2-AS1	EFNA1	IL17F	EPHX2	PTH
CPNE5	EFS	IL18	EPM2AIP1	PTPRCAP
CREB5	EGF	IL18R1	ERAP1	PVT1
CRP	EGFR	IL19	ERBB2	RAD50
CRX	EGFR-AS1	IL1A	ERCC1	RAD51B
CRY1	EGLN2	IL1B	ERCC2	RAD51C
CRY2	EIF4ENIF1	IL1RL1	ERCC4	RAD51D
CRYAB	EIF4G1	IL21	ERCC5	RAD51L3-RFFL
CSHL1	ELOA2	IL21-AS1	ERCC6	RAD52
CSTF1	ELOVL5	IL21R	ERICH6B	RALY
CTCF	ELP5	IL21R-AS1	ERLIN1	RASSF1
CTCFL	EML2	IL23R	ERN1	RASSF2
CTIF	ENOSF1	IL25	ESM1	RCCD1
CTLA4	ENPP1	IL33	ESR1	RPL21P4
CTNNA2	EP300	IL4	ESR2	RPS6KB2
CTNNB1	EP300-AS1	IL6	ETAA1	RPS6KB2-AS1
CUBN	EPCAM	IL6-AS1	EXO1	RRAS2
CUX1	EPDR1	IL6R	EZH2	RSPO1
CXCL10	EPHA3	INSL6	FADS1	RTCB
CXCL12	EPHA5	IRAK4	FADS2	RUVBL1
CXCL5	EPHA7	ISY1-RAB43	FAM13A	RYK
CXCL8	EPHB1	ITCH	FAM155A	SELE
CXCR4	EPHB2	ITGA1	FAM227B	SH2B3
CYB5R3	EPHX1	ITGAV	FANCG	SH2D4B
CYBA	EPM2AIP1	ITK	FAS	SHMT1
CYP11A1	EPX	JAK1	FASLG	SKAP1
CYP17A1	ERAP1	JAK2	FASN	SLC13A5
CYP19A1	ERBB2	JAZF1	FASTK	SLC9A9
CYP1A1	ERBB3	KAT2B	FASTKD3	SLK
CYP1A2	ERBB4	KAT6A	FBXW7	SMC2
CYP1B1	ERCC1	KDR	FCGBP	SMC2-AS1
CYP1B1-AS1	ERCC2	KIF1B	FDFT1	SNCAIP
CYP24A1	ERCC4	KIT	FEN1	SNRK
CYP2B6	ERCC5	KLC1	FEZF2	SNRK-AS1
CYP2C19	ERCC6	KLC3	FGF7	SOD2
CYP2D6	ERI2	KMT2B	FGFBP2	SPEG
CYP2E1	ERICH1	KMT5A	FGFR1OP	SPRY4-AS1
CYP2W1	ESR1	KRAS	FGFR2	SRGAP1
CYP3A4	ESR2	KRT19P2	FGFR3	STAG3
CYP3A5	ETFDH	KRT6A	FGFR4	STK11
CYP3A7	ETV6	KRT8	FKBPL	SULF1
CYP3A7-CYP3A51P	EVL	LEP	FLOT1	SYNPO2
CYP51A1-AS1	EXO1	LEPR	FLT1	TAB2
CYP8B1	EXOC4	LINC00472	FOXF2	TEK
CYTB	EYA4	LINC00511	FOXP3	TEP1
DAAM1	EZH2	LINC00630	FOXP4-AS1	TERT
DAP3	F11R	LINC00673	FRMD4A	TEX14
DAP3P1	F13A1	LINC01149	FRY	THEMIS2
DAPK1	F2	LINC01465	FSD1L	THSD7A
DAW1	FABP2	LINC02532	FZD4	TIPARP
DCC	FADD	LMCD1	GAB1	TNFRSF10A
DCDC1	FADS1	LMCD1-AS1	GABBR1	TNK2
DCLRE1B	FADS2	LOC100130449	GADD45B	TP53
DCLRE1CP1	FAM110B	LOC100506207	GADD45G	TP73
DCTN5	FAM182A	LOC100996288	GALK2	TRAF2
DCTN6	FAM186A	LOC101927369	GALNT18	TRNT
DDA1	FAM193A	LOC101927840	GAS5	TSTD1
DDX19B	FAM20A	LOC101928039	GBAP1	TTC28
DDX5	FANCC	LOC101928163	GC	TTN
DERA	FANCE	LOC101928674	GEMIN4	TTN-AS1
DESI1	FANCG	LOC101928832	GHR	TUBA1C
DGCR8	FAS	LOC101928953	GIPC2	UBE2F
DHFR	FASTKD3	LOC101929248	GLI1	UBE2F-SCLY
DINOL	FBXO11	LOC105373791	GNAS	UGT2A1
DIO1	FBXW7	LOC105373977	GNG12-AS1	UGT2A2
DIP2C	FCGR2C	LOC105374610	GPC1	ULK1
DIRC3	FEN1	LOC105374739	GPC5	USF1
DKK4	FERD3L	LOC105375494	GPR19	USHBP1
DLC1	FERMT1	LOC105375889	GPRC5A	VDR
DLX2-DT	FGFBP2	LOC105376725	GPX1	VEGFA
DMBT1	FGFR2	LOC105377022	GPX6	WEE2
DMD	FGFR3	LOC105377023	GSTA2	WEE2-AS1
DMGDH	FGFR4	LOC105377555	GSTA4	WNT4
DNAH11	FH	LOC105377596	GSTM1	WRAP53
DNAH9	FHIT	LOC105377621	GSTM2	WTAPP1
DNAJC1	FKBP1A-SDCBP2	LOC105378286	GSTM3	XPC
DNAJC16	FKBP5	LOC105378685	GSTM5	XRCC1
DNAJC24	FLCN	LOC105447645	GSTP1	XRCC2
DNASE1L3	FLT1	LOC107984284	GSTT2	XRCC3
DNMT1	FLT3	LOC107985182	GSTT2B	ZMYND10
DNMT3B	FMN1	LOC107985393	GTF2H4	ZNF423
DNMT3L	FN1	LOC107985577	GULOP
DNMT3L-AS1	FOLH1	LOC107986298	H19
DPAGT1	FOS	LOC107986589	H2AC6
DPCD	FOXH1	LOC107987046	H4C8
DPY19L2P2	FOXP3	LOC107987127	HAMP
DPYD	FRMPD2	LOC108783645	HAPLN1
DRD3	FRY	LOC108783654	HCG15
DROSHA	FRZB	LOC112268131	HCG17
DZIP1	FSBP	LOC112268246	HCG18
EBF1	FSTL5	LOC153910	HCG21
EBF2	FTO	LOC389641	HCG9
EFR3B	FURIN	LOC728196	HCP5
EGF	FUT2	LRRC56	HDAC2
EGFL7	GABBR1	LSM3	HDAC9
EGFR	GALK1	LTBR	HDX
EGFR-AS1	GALNT12	MACC1	HELLPAR
EGR2	GAS5	MAF	HEYL
EHMT1	GATA2	MAGI1	HHIP
EI24	GATA3	MALAT1	HHIP-AS1
EIF3A	GBAP1	MAP2K1	HIBCH
ELL	GC	MARCHF8	HIF1A
ELN	GCKR	MASCRNA	HIF1A-AS2
ELN-AS1	GDAP1L1	MASP2	HIF1A-AS3
EMBP1	GFI1B	MBD2	HLA-A
EMID1	GH1	MBL2	HLA-B
ENOSF1	GHR	MBOAT7	HLA-DMB
EP300	GHRL	MCM4	HLA-DOB
EPAS1	GHRLOS	MCM7	HLA-DQA1
EPCAM	GJD4	MDM2	HLA-DQA2
EPG5	GLI1	MDM4	HLA-DRB1
EPHX1	GLI3	MECOM	HLA-DRB9
EPO	GNAS	MED7	HLA-L
ERBB2	GNG12	MEGF6	HMG20B
ERBB3	GOT2	MET	HMGB1
ERBB4	GPATCH1	MICA	HNF1A
ERCC1	GPC1	MICA-AS1	HNF1B
ERCC2	GPCPD1	MICD	HNRNPA1P1
ERCC4	GPR143	MIR101-1	HORMAD2
ERCC5	GPRC5D-AS1	MIR122	HORMAD2-AS1
ERCC6	GPX1	MIR1268A	HOTAIR
ESR1	GPX4	MIR146A	HOTS
ESR2	GREM1	MIR149	HOTTIP
ESRRG	GRIK3	MIR155	HOXC6
ETS2	GRM1	MIR155HG	HP
EVL	GRN	MIR196A2	HRAS
EXO1	GSE1	MIR199A1	HRH4
EXOC3L1	GSK3B	MIR218-2	HSCB
EXT2	GSTA1	MIR30A	HSD17B8
EZH2	GSTM1	MIR3131	HSPA5
F10	GSTM2	MIR3142HG	HSPB1
F2	GSTO2	MIR3184	HYKK
F5	GSTP1	MIR34B	ICAM1
F7	GTF2B	MIR34C	ICAM4
FAAH	GZMB	MIR3591	ICOS
FABP4	H1-4	MIR3671	IDH1
FADS2	H19	MIR371A	IDH2
FAF1	H2BC5	MIR371B	IDH2-DT
FAM126B	HAPLN3	MIR372	IGF1
FAM13A	HCG20	MIR373	IGF1R
FAM13A-AS1	HDC	MIR378A	IGF2BP2
FAM185A	HELLPAR	MIR423	IGFBP3
FAM210A	HERC2	MIR492	IL10
FAM210B	HFE	MIR499A	IL12A
FAM217B	HHIP	MIR499B	IL12A-AS1
FAM228B	HIF1A	MIR604	IL12B
FAM89B	HIF1A-AS2	MIR608	IL13
FAN1	HIF1A-AS3	MIR675	IL15
FANCC	HIVEP3	MIR9898	IL16
FANCD2	HK3	MIRLET7I	IL17A
FANCD2OS	HLA-A	MLEC	IL17F
FANCI	HLA-B	MLH1	IL18
FANCM	HLA-F	MMP11	IL19
FARP1	HMGCR	MMP21	IL1A
FAS	HMOX1	MMP8	IL1B
FASLG	HNF1B	MPHOSPH6	IL1R2
FASTKD3	HOTAIR	MPO	IL1RL2
FBXL13	HOTS	MRPL23	IL22
FBXO10	HOTTIP	MRPL43	IL23R
FBXO11	HOXA13	MRTFA	IL2RA
FBXW7	HOXB13	MSH2	IL2RB
FCER1A	HOXC6	MST1	IL31
FCGR2A	HPGD	MT1B	IL32
FEM1C	HPGDS	MTHFR	IL33
FEN1	HPS3	MTNR1A	IL4
FEZ1	HRAS	MTR	IL5RA
FGF1	HRH1	MTRR	IL6
FGF10	HSCB	MTUS1	IL6-AS1
FGF2	HSD11B1	MUC1	IL6ST
FGFBP2	HSD11B1-AS1	MUTYH	IL7R
FGFR1	HSPA12A	MYH7B	INSL6
FGFR2	HSPA1B	NADSYN1	IPPK
FGFR4	HSPA5	NAMPT	IRAK2
FH	HSPB1	NBN	IREB2
FILIP1L	HSPB2	NCAN	IRF1
FKBPL	HSPB2-C11orf52	NDUFS2	IRF4
FKTN	HTR3C	NEIL2	ITGA11
FLACC1	HTR5A	NFE2L2	ITGB2
FLJ20021	HULC	NFKB1	JAK2
FLNB	HUWE1	NFKBIA	KARS1
FLT3	ICAM1	NOS3	KATNA1
FMN1	ICAM4	NOTCH4	KCNH1
FMO3	ICOS	NPAS2	KDM4A
FN1	IDH1	NPAS2-AS1	KDR
FOLH1	IDH2	NQO1	KIDINS220
FOXK2	IGF1	NRAS	KIT
FOXP1	IGF1R	NSRP1	KLC1
FOXP3	IGF2	NUP214	KLC3
FOXP4	IGF2R	OAS1	KLF6
FRMD4A	IGFBP3	OGG1	KLLN
FRMPD1	IGSF21	OSGIN2	KMT5A
FRY	IKBKB	OSMR	KRAS
FRZB	IL10	PACERR	KRT5
FSCB	IL12A	PBK	KRT8
FSCN1	IL12A-AS1	PBX2	KRT81
FTO	IL12B	PCAT1	KRT86
FYN	IL13	PCDH9	LATS1
G6PC	IL16	PDCD1	LCORL
GABRP	IL17A	PDCD6IP	LDB2
GALNT12	IL17F	PDE3B	LEPR
GALNT16	IL19	PDLIM5	LHX6
GAREM1	IL1A	PEBP4	LIG1
GAS5	IL1B	PER3	LIG3
GATA3	IL1RN	PHGDH	LIG4
GATAD2A	IL2	PIK3CA	LIN28A
GBAP1	IL22	PIK3CB	LIN28B
GC	IL23R	PIN1	LINC-PINT
GCG	IL33	PIWIL1	LINC00240
GCLC	IL4	PLCE1	LINC00243
GFRAL	IL4R	PLK4	LINC00472
GGA1	IL6	PMF1-BGLAP	LINC00511
GGA3	IL6-AS1	PNPLA3	LINC00533
GGCT	INS-IGF2	POLR1C	LINC00824
GGT1	INSR	POLR2E	LINC01347
GGT2	IQCM	PON1	LINC01395
GH1	IQUB	POR	LINC01414
GHR	IRAK2	POU5F1B	LINC01465
GHRL	IRF3	PPARA	LINC01682
GHRLOS	IRS1	PPARG	LINC01828
GHSR	IRS2	PPARGC1B	LINC01829
GIPR	ISCU	PPP1R13L	LINC01891
GLCE	ISLR	PRDM1	LINC02250
GLDN	ISX	PRH1	LINC02392
GLO1	ITGAL	PRH1-PRR4	LINC02456
GNAO1	ITGB1	PRH2	LINC02831
GNAS	ITGB1-DT	PRIMPOL	LINGO2
GNB1L	ITGB3	PRKAB1	LMCD1
GNB3	ITGB4	PRKDC	LMCD1-AS1
GNGT1	ITLN1	PRR4	LMTK2
GNRHR	JAKMIP1	PSORS1C1	LOC100129636
GPC1	JAKMIP2	PTCSC2	LOC100130449
GPC2	JAKMIP2-AS1	PTEN	LOC100133286
GPER1	JAZF1	PTGS2	LOC100287329
GPNMB	JRK	PTPN11	LOC100507144
GPR161	JUN	PTS	LOC100996288
GPR19	JUND	PTX3	LOC101926960
GPX1	KALRN	RAB43	LOC101927055
GPX3	KATNAL2	RAB4B-EGLN2	LOC101927394
GPX4	KBTBD11	RAD51D	LOC101927840
GPX6	KCNA10	RAD51L3-RFFL	LOC101928196
GRAMD1B	KCNB2	RAD52	LOC101928268
GRHL1	KCND3	RAN	LOC101928743
GRID1	KCNH1	RASSF1	LOC101929006
GRID2	KCNH3	RAVER2	LOC101929563
GRIK1	KCNIP4	RBL2	LOC101929727
GRIN2D	KCNQ5	RECK	LOC102724449
GRM1	KDF1	RET	LOC105369301
GSK3B	KEAP1	RNF43	LOC105369501
GSTA1	KIAA0355	RTCB	LOC105369803
GSTA2	KIAA1109	RXRA	LOC105369818
GSTK1	KIAA1217	RYBP	LOC105370032
GSTM1	KIF2C	S100A14	LOC105370113
GSTM2	KIF9	S100A16	LOC105370163
GSTM4	KIT	SAMM50	LOC105370811
GSTO1	KL	SCARNA5	LOC105370913
GSTO2	KLC1	SCD5	LOC105371808
GSTP1	KLC3	SDHC	LOC105372974
GSTZ1	KLF5	SDHD	LOC105372988
GTF2H4	KLHL18	SEMA4G	LOC105373458
GTPBP3	KLLN	SERPINA1	LOC105374610
GUCY2F	KLRG1	SERPINA6	LOC105374690
H19	KMT2C	SERPINB11	LOC105374724
H2AX	KMT5A	SERPINB3	LOC105374786
H2BC6	KRAS	SF3B1	LOC105374880
H3C11	KRT15	SF3B2	LOC105374985
H4C13	KRT73	SGSM3	LOC105374988
H4C6	KRT73-AS1	SHBG	LOC105374996
HABP2	KRT8	SHMT1	LOC105375001
HARS1	L1TD1	SLC10A1	LOC105375005
HAVCR2	LAMA5	SLC19A1	LOC105375010
HBB	LAMB3	SLC1A5	LOC105375170
HBD	LAMC1	SLCO5A1	LOC105375284
HCN1	LAMC1-AS1	SLIT3	LOC105375536
HCP5	LAS1L	SMAD3	LOC105375751
HDAC7	LBP	SMARCA4	LOC105375818
HDC	LDB1	SMO	LOC105376139
HDDC3	LEF1	SNORA103	LOC105377023
HELLPAR	LEP	SNORA37	LOC105377262
HFE	LEPR	SNORD74	LOC105377327
HFM1	LGALS4	SNORD75	LOC105377347
HGF	LGR5	SNORD76	LOC105377462
HIF1A	LIFR	SNORD77	LOC105377621
HIF1A-AS3	LIG1	SOCS3	LOC105377647
HIF1AN	LIG3	SOD2	LOC105378031
HIVEP3	LIMA1	SPARC	LOC105378054
HK3	LIN28A	SPP1	LOC105378560
HLA-A	LIN28B	SRD5A2	LOC105378563
HLA-B	LIN7A	STAT1	LOC105379243
HLA-E	LINC00200	STAT3	LOC107984284
HLA-G	LINC00446	STAT4	LOC107984338
HLCS	LINC00472	STEAP1B	LOC107984393
HMGB1	LINC00511	SVIL	LOC107984421
HMGCR	LINC00599	SYN2	LOC107985253
HMMR	LINC00673	SYN3	LOC107985293
HMMR-AS1	LINC00964	TAB2	LOC107985393
HNF1B	LINC01121	TADA2A	LOC107985874
HNF4G	LINC01135	TALAM1	LOC107986051
HOOK2	LINC01173	TARDBP	LOC107986109
HORMAD2	LINC01475	TCF7	LOC107986582
HORMAD2-AS1	LINC01500	TCF7L2	LOC107986589
HOTAIR	LINC01708	TCIRG1	LOC107986841
HOTS	LINC01911	TCN2	LOC107987046
HOXA-AS2	LINC01917	TEAD3	LOC107987119
HOXA3	LINC02257	TEP1	LOC107987164
HOXB13	LINC02264	TERT	LOC112268118
HOXC6	LINC02456	TFCP2	LOC112268131
HOXD3	LMNB2	TGFB1	LOC112268140
HPGD	LOC100130449	TH2LCRR	LOC112268142
HPGDS	LOC100131315	TIMMDC1	LOC112268294
HRH4	LOC100287329	TIMP3	LOC284454
HSD11B1	LOC100506207	TIMP4	LOC654780
HSD11B1-AS1	LOC101927182	TLL1	LOC728613
HSD17B1	LOC101927727	TLR2	LOX
HSF1	LOC101927793	TLR3	LPCAT1
HSPA14	LOC101928063	TLR4	LPP
HSPA4	LOC101928343	TLR5	LRFN2
HSPB2	LOC101928739	TM6SF2	LRMP
HSPB2-C11orf52	LOC101929007	TMC4	LRP6
HSPD1	LOC102723914	TNF	LRRC43
HSPG2	LOC102724001	TNFAIP3	LRRC56
HTD2	LOC105369335	TNFRSF10A	LRRC71
ICAM1	LOC105369491	TNFRSF1B	LRRC8D
ICAM4	LOC105369624	TNIP1	LSP1
ICAM5	LOC105369625	TP53	LTA
ICOS	LOC105369818	TRIM31	MAF
IDH1	LOC105369869	TSPOAP1-AS1	MAGI1
IFNG	LOC105369944	TSPYL6	MAGI2
IFNG-AS1	LOC105370000	TTC6	MAGI3
IFNGR2	LOC105370003	TTN	MALAT1
IGF1	LOC105370373	TTN-AS1	MALRD1
IGF1R	LOC105370397	TTR	MAP2K1
IGF2	LOC105370507	TXNDC5	MAP2K7
IGF2BP2	LOC105370557	TYMS	MAP3K20
IGFBP3	LOC105371720	TYMSOS	MAPK1
IGHMBP2	LOC105371768	UBE2L3	MAPK10
IL10	LOC105372272	UGT1A10	MAPK7
IL12B	LOC105372657	UGT1A7	MASCRNA
IL13	LOC105372945	UGT1A8	MBD1
IL15RA	LOC105373224	UGT1A9	MBD4
IL17A	LOC105373668	UGT2B28	MCCD1P1
IL17F	LOC105373831	UNG	MCPH1
IL19	LOC105373881	USF1	MDC1
IL1A	LOC105373977	VCX	MDM2
IL1B	LOC105374510	VDR	MED12
IL1R1	LOC105374811	VEGFA	MEG3
IL1RN	LOC105374812	VEGFC	MEI4
IL21	LOC105374889	VEPH1	MELTF
IL21-AS1	LOC105375284	WNT2	MET
IL23R	LOC105375494	WWOX	METTL1
IL27	LOC105375712	XPC	MFSD2A
IL2RA	LOC105375751	XPO5	MFSD4B
IL31RA	LOC105376400	XRCC1	MGC27382
IL4	LOC105376878	XRCC3	MGMT
IL4R	LOC105377043	XRCC4	MIA-RAB4B
IL6	LOC105377207	XRCC5	MICB-DT
IL6-AS1	LOC105377347	XRCC6	MIGA1
IL7R	LOC105377481	YAP1	MIR1-1HG
INCENP	LOC105377621	ZBTB12	MIR100HG
ING1	LOC105378560	ZBTB37	MIR1185-1
INS-IGF2	LOC105379176	ZNRD1	MIR125A
INSL6	LOC105379188	ZNRD1ASP	MIR125B1
INSR	LOC105379395	ZNRD2	MIR126
INTS10	LOC105447645	ZNRD2-AS1	MIR133A2
IRF8	LOC107984089		MIR143
IRS1	LOC107984264		MIR145
IRS2	LOC107984284		MIR146A
IST1	LOC107984336		MIR149
ITGA9	LOC107984667		MIR155
ITGA9-AS1	LOC107984671		MIR155HG
ITGAM	LOC107984763		MIR196A2
ITGB3	LOC107984805		MIR205
ITIH4	LOC107984932		MIR205HG
ITPR1	LOC107985289		MIR217HG
JAK2	LOC107985293		MIR218-1
JMJD1C	LOC107985393		MIR218-2
JRK	LOC107985869		MIR219A1
KANSL1	LOC107986051		MIR23A
KCNA5	LOC107986119		MIR24-2
KCNH1	LOC107986170		MIR26A1
KCNIP4	LOC107986195		MIR27A
KCNJ15	LOC107986449		MIR300
KCNN4	LOC107987046		MIR30C1
KCTD1	LOC107987100		MIR3142HG
KDM4C	LOC107987127		MIR3184
KDR	LOC107987251		MIR3202-1
KEAP1	LOC108783645		MIR3202-2
KIAA0895L	LOC112267932		MIR423
KIAA1217	LOC112267956		MIR4293
KIDINS220	LOC112268030		MIR4673
KISS1	LOC112268146		MIR4713
KITLG	LOC112268163		MIR4713HG
KLC1	LOC112268204		MIR4728
KLC3	LOC112268426		MIR4761
KLHDC7A	LOC112268444		MIR4763
KLLN	LOC284454		MIR4769
KLRG1	LOC285626		MIR499A
KMT5A	LOC340184		MIR499B
KMT5B	LOC389641		MIR5197
KRAS	LOC401463		MIR5689
KRBOX1	LOC728196		MIR5689HG
KREMEN1	LONRF2		MIR608
KRIT1	LOX		MIR611
KRT8	LPAR1		MIR6738
KRTAP10-4	LPCAT1		MIR675
KRTAP10-8	LRIG1		MIR765
KRTAP21-1	LRP1		MIR7846
KSR1	LRP1-AS		MIR937
L3MBTL2	LRP6		MIR99B
L3MBTL2-AS1	LRRC56		MIRLET7A2
L3MBTL3	LRRFIP2		MIRLET7A3
LAMA2	LSAMP		MIRLET7B
LAMTOR3	LTA		MIRLET7BHG
LCN2	LTBP4		MIRLET7E
LDLRAD1	LZTS2		MIRLET7I
LEKR1	MACC1		MKLN1
LEP	MACF1		MLH1
LEPR	MACROD2		MMAB
LGALS2	MAD1L1		MMP1
LGALS3	MAK16		MMP11
LGR6	MALAT1		MMP12
LIG3	MAMSTR		MMP13
LIG4	MAP1B		MMP2
LIN28A	MAP2		MMP3
LIN7A	MAP2K1		MMP8
LINC-PINT	MAP2K3		MMP9
LINC-ROR	MAP2K4		MOK
LINC00160	MAP2K5		MORF4L1
LINC00240	MAP3K9		MORN5
LINC00511	MAPK1		MPG
LINC00536	MAPKAPK2		MPO
LINC00583	MBL2		MPZL2
LINC00599	MCC		MPZL3
LINC00623	MCF2L2		MRE11
LINC00673	MCM3AP		MRPL23
LINC00852	MCPH1		MRPL43
LINC00886	MCRS1		MSH2
LINC01291	MDM2		MSH3
LINC01376	MED12		MSH5
LINC01405	MEG3		MSH5-SAPCD1
LINC01416	MEG8		MSI1
LINC01465	MET		MSR1
LINC01488	METTL1		MTAP
LINC01524	MFSD4B		MTHFD1
LINC01527	MGAM		MTHFR
LINC01600	MGAT4A		MTMR3
LINC02068	MGMT		MTR
LINC02143	MGST1		MTRR
LINC02224	MICB-DT		MTX1
LINC02236	MIR124-1		MUC1
LINC02284	MIR125A		MUC22
LINC02456	MIR1307		MUC4
LINC02521	MIR130B		MUCL3
LINC02621	MIR143		MUTYH
LINC02646	MIR145		MXRA5
LINC02829	MIR146A		MYC
LINC02861	MIR149		MYCL
LINGO2	MIR155HG		MYCL-AS1
LMF2	MIR17HG		MYCN
LMNTD2	MIR196A2		MYCNOS
LMTK3	MIR200B		MYH7B
LMX1B	MIR211		MYNN
LOC100128494	MIR219A1		MYO18B
LOC100130449	MIR23A		MYRF
LOC100287329	MIR24-2		NAF1
LOC100505549	MIR26A1		NALCN
LOC100506023	MIR27A		NAT1
LOC100652768	MIR301B		NAT2
LOC100996288	MIR30A		NBN
LOC101927100	MIR3142HG		NDUFA6-DT
LOC101927118	MIR3184		NEAT1
LOC101927252	MIR3188		NEB
LOC101927668	MIR34A		NEIL2
LOC101927770	MIR34AHG		NEK10
LOC101927840	MIR34B		NEXN
LOC101927871	MIR34C		NEXN-AS1
LOC101928278	MIR3606		NF1
LOC101928739	MIR3936HG		NFE2L2
LOC101928957	MIR423		NFKB1
LOC101929006	MIR4713HG		NFKB2
LOC101929507	MIR4728		NFYC
LOC101929532	MIR4761		NHSL2
LOC101929563	MIR495		NKX2-1
LOC101929594	MIR499A		NKX2-1-AS1
LOC101929626	MIR499B		NLRP2
LOC102724851	MIR5580		NME1
LOC102725238	MIR559		NME1-NME2
LOC105369501	MIR603		NOCT
LOC105369626	MIR605		NOD1
LOC105369764	MIR608		NOD2
LOC105369869	MIR618		NOS3
LOC105369944	MIR675		NOTCH1
LOC105369998	MIR7108		NOTCH3
LOC105370000	MIR7515HG		NOTCH4
LOC105370003	MIR7973-2		NPAS2
LOC105370283	MIR98		NPAS3
LOC105370455	MIRLET7E		NPAT
LOC105370546	MIRLET7F2		NPRL3
LOC105370625	MIXL1		NQO1
LOC105371264	MKNK1		NR1I2
LOC105371274	MKNK1-AS1		NR2F6
LOC105371393	MKRN3		NR3C1
LOC105371692	MKS1		NR4A3
LOC105371723	MLH1		NRAS
LOC105371744	MLH3		NRG1
LOC105371843	MMP12		NRXN1
LOC105372126	MMP2		NRXN3
LOC105372666	MMP8		NSRP1
LOC105372912	MMP9		NTHL1
LOC105372985	MMRN2		NTRK2
LOC105373512	MOK		NTRK3
LOC105373796	MPO		NUDT1
LOC105373835	MPRIP		NUMBL
LOC105373873	MRC1		OAT
LOC105373874	MRE11		OGG1
LOC105373977	MROH2A		OPRM1
LOC105374610	MRPL23		OR12D3
LOC105375003	MRPL43		OR5V1
LOC105375404	MSH2		ORMDL1
LOC105375494	MSH3		OSBPL3
LOC105375501	MSH6		OSGEP
LOC105375545	MTHFD1		OSGIN2
LOC105375546	MTHFR		P2RX7
LOC105375716	MTOR		PACERR
LOC105375730	MTR		PAH
LOC105375739	MTRR		PAK1
LOC105375759	MTX1		PAOX
LOC105375760	MUC1		PAQR7
LOC105376088	MUTYH		PARP1
LOC105376214	MYD88		PATL2
LOC105376360	MYH7B		PAX8
LOC105376878	MYLK3		PAX8-AS1
LOC105377023	MYLKP1		PBX2
LOC105377300	MYNN		PC
LOC105377347	MYO16		PCAT1
LOC105377552	MYO3A		PCNA
LOC105377621	MYRF		PCNA-AS1
LOC105377641	MYT1		PCNX3
LOC105377703	MZF1		PDCD6
LOC105377871	MZF1-AS1		PDCD6IP
LOC105378521	NADSYN1		PDLIM5
LOC105378560	NAT2		PDS5B
LOC105378980	NBN		PECAM1
LOC105379030	NCAPD2		PER2
LOC105379827	NCAPH2		PER3
LOC106660606	NCDN		PET100
LOC107983961	NCF4-AS1		PGBD1
LOC107984214	ND3		PGBD3
LOC107984270	ND4		PHACTR2
LOC107984284	ND4L		PIEZO2
LOC107984361	ND5		PIK3CA
LOC107984461	ND6		PIK3CB
LOC107985046	NDUFA1		PIK3CG
LOC107985164	NDUFAF7		PIK3R1
LOC107985393	NEK10		PIN1
LOC107985515	NFATC1		PINK1
LOC107985532	NFE2L2		PINK1-AS
LOC107985535	NFKB1		PINLYP
LOC107985538	NFKBIA		PIP4K2A
LOC107985541	NFKBIE		PKD2L1
LOC107985872	NLGN4X		PLAU
LOC107985934	NLRP3		PLAUR
LOC107985940	NOC3L		PLB1
LOC107986051	NOD2		PLCE1
LOC107986148	NODAL		PLCH1
LOC107986528	NOS1		PLCXD3
LOC107986854	NOS2		PLIN3
LOC107986961	NOS3		PLOD2
LOC107987276	NOTCH4		PMS1
LOC108783645	NPAP1		PMS2
LOC108783654	NPAS2		POLA2
LOC112267985	NPAT		POLB
LOC112268052	NPBWR2		POLK
LOC112268131	NPSR1-AS1		POLR1C
LOC112268146	NQO1		POLR2E
LOC112268200	NR1I2		PON1
LOC112268204	NRAS		POT1
LOC112268294	NSMCE2		POU5F1
LOC112268302	NSRP1		POU5F1B
LOC112268426	NTHL1		PPARD
LOC112268448	NTRK1		PPARG
LOC284454	NTRK2		PPARGC1A
LOC338694	NUDT1		PPP1R11
LOC401021	NUP210		PPP1R13L
LOC401176	NXN		PPP1R18
LOC401463	OBI1-AS1		PPP2R1A
LOC728196	OBSCN		PPP2R1B
LOC730100	ODC1		PPP2R5E
LONRF3	ODC1-DT		PPP6C
LOX	OGG1		PRIMA1
LPAR6	OLFM2		PRIMPOL
LPL	OR1J2		PRKDC
LRMDA	OSGEP		PRKN
LRRC37A2	OSGIN2		PROM1
LRRC41	OTOP2		PRRC2A
LRRD1	PACERR		PRSS23
LRRK2	PACRG		PSKH2
LSP1	PAK6		PSMA4
LTA	PAN2		PSMB9
LUM	PANK4		PSORS1C1
LURAP1L-AS1	PARP1		PSORS1C2
LZTS2	PATL2		PSORS1C3
MACC1	PBX4		PTCSC2
MACC1-AS1	PCAT1		PTEN
MAD2L2	PCAT2		PTGS2
MAGI3	PCDH11X		PTK2
MALAT1	PCNX1		PTK6
MAMDC4	PCSK2		PTPN11
MANEA	PDCD1		PTPN2
MAP3K1	PDGFRB		PTPN22
MAP4	PDGFRL		PVT1
MAPT	PDILT		PXN
MARK4	PEG3		RAB31
MASCRNA	PER1		RAB4B
MAST1	PEX5L		RAB4B-EGLN2
MAST2	PIGU		RAC1
MBL2	PIK3AP1		RACK1
MBTPS2	PIK3CA		RAD18
MCC	PIK3CB		RAD23B
MCM3AP	PIK3R1		RAD50
MCM3AP-AS1	PIK3R5		RAD51B
MCM8	PJVK		RAD52
MCPH1	PKHD1		RAD9A
MCPH1-AS1	PKNOX1		RAF1
MDM2	PLA2G2A		RALY
MDM4	PLA2G4A		RANBP2
MECOM	PLA2G4C		RARB
MEST	PLA2G6		RASSF1
MET	PLAAT3		RASSF3
MFSD4B	PLCE1		RASSF8
MGMT	PLCH1		RB1
MIER3	PLD2		RBFOX1
MIF	PLEKHG6		RBMS3
MIF-AS1	PMS2		RECK
MIIP	PNKD		RET
MIR100	POLD1		RETN
MIR100HG	POLD3		REV1
MIR101-2	POLE		REV3L
MIR10526	POLR1C		REXO4
MIR124-1	POLR2A		RGS17
MIR126	PON1		RHOA
MIR145	POU5F1B		RING1
MIR146A	PPARD		RNF39
MIR149	PPARG		RNLS
MIR17	PPARGC1A		ROCK1
MIR17HG	PPARGC1B		RORA
MIR182	PPM1F		RORA-AS1
MIR185	PPP1R15A		RORB
MIR18A	PPP1R21		ROS1
MIR196A2	PPP2R1A		RP1
MIR19A	PPP2R1B		RPL18P11
MIR19B1	PPRC1		RPS18P9
MIR202	PRDM2		RRM1
MIR202HG	PREX1		RRM2
MIR205	PREX2		RTCA-AS1
MIR205HG	PRG2		RTEL1
MIR206	PRKAG2		RTEL1-TNFRSF6B
MIR20A	PRKAR1A		RTN4
MIR218-2	PRKCE		SATB1
MIR23A	PRKD1		SAXO1
MIR24-2	PRKD3		SCARNA5
MIR27A	PRKG1		SCGN
MIR3142HG	PRKN		SCRIB
MIR3184	PRKRA		SCRN3
MIR3199-2	PRNCR1		SDR9C7
MIR323B	PRNP		SECISBP2L
MIR335	PROM1		SEMA3B
MIR34A	PROS1		SEMA4G
MIR34AHG	PRSS1		SEMA6D
MIR34B	PSCA		SEPTIN14P21
MIR34C	PSMB9		SERPINB10
MIR371B	PSMD9		SERPINB2
MIR373	PTCSC2		SERPINE1
MIR378A	PTEN		SETD4
MIR3972	PTGS1		SEZ6L
MIR423	PTGS2		SFTA2
MIR4293	PTH		SFTA3
MIR4435-2HG	PTPN11		SFTPA2
MIR4713HG	PTPN12		SFTPB
MIR4728	PTPN13		SGK1
MIR4761	PTPRCAP		SH2B3
MIR483	PTPRD		SH3RF1
MIR499A	PTPRJ		SIPA1
MIR499B	PTPRN2		SIRPB3P
MIR548L	PTPRS		SIRPG
MIR5689HG	PTPRT		SLC12A5-AS1
MIR5696	PTPRU		SLC12A9
MIR603	PUS10		SLC16A1
MIR605	PWRN1		SLC16A7
MIR608	PZP		SLC17A1
MIR611	QKI		SLC17A4
MIR618	RAB4B-EGLN2		SLC19A1
MIR640	RAB5C		SLC22A18
MIR675	RAD18		SLC31A1
MIR6766	RAD51B		SLC38A4
MIR6795	RAD51D		SLC3A2
MIR6826	RAD51L3-RFFL		SLC44A4
MIR6832	RAD52		SLC52A3
MIR6883	RAD54B		SLC5A10
MIR7973-1	RAD54L		SLCO1B3
MIR7973-2	RAF1		SLCO1B3-SLCO1B7
MIR8055	RALY		SLF2
MIR92A1	RAN		SLIT2
MIRLET7I	RASA1		SLIT3
MLH1	RASAL2		SMAD3
MLH3	RASGRF2		SMAD4
MLLT10	RASSF2		SMAD6
MLX	RBFOX3		SNAI1
MMP2	RELCH		SNHG1
MMP21	REST		SNORA103
MMP24-AS1-EDEM2	RETN		SNORD25
MMP8	RETREG3		SNORD26
MMP9	REV3L		SNORD27
MN1	RHOA		SNORD28
MOK	RHPN2		SNORD29
MORC2	RIN1		SNORD30
MORF4L1	RING1		SNORD74
MPLKIP	RINL		SNORD75
MPP4	RIPOR3		SNORD76
MRE11	RIT2		SNORD77
MRPL18	RMI1		SNORD95
MRPL23	RNASEL		SOD1
MRPL34	RNF113A		SOD2
MRPL43	RNF4		SOS1
MRPS18C	RNF43		SPACA6
MRTFA	RNGTT		SPACA6P-AS
MSH2	RNPEPL1		SPATC1L
MSH3	ROCK1		SPINT2
MSH4	ROCK2		SPP1
MSH6	RORA		SRFBP1
MT2A	RPAP1		SSPN
MTHFD1	RPS20		ST6GAL1
MTHFR	RPS6KB1		STAMBPL1
MTMR11	RPSA		STARD5
MTMR8	RTEL1		STAT3
MTNR1A	RTEL1-TNFRSF6B		STEAP1B
MTNR1B	RTKN2		STIM1
MTOR	RUNX1T1		STK11
MTR	RUNX3		STK19
MTRR	RYR3		STK32A
MTX1	SART3		STK33
MUC1	SBF2		STX17-AS1
MUC16	SCAF8		SULT1A1
MUC4	SCARNA10		SYN1
MUL1	SCARNA5		SYNE2
MUS81	SCD		SYNE3
MUSK	SCFD2		SYNGR2
MUTYH	SCN1A		TALAM1
MYBL2	SCN1A-AS1		TBC1D5
MYC	SCN3B		TBC1D9
MYCL	SCNN1B		TCERG1L
MYCL-AS1	SCNN1G		TCF19
MYH1	SCO2		TCF7L2
MYH7B	SDCBP2		TCHP
MYHAS	SDF4		TDP1
MYL3	SDHC		TEKT5
MYLK4	SELE		TENM4
MYO9B	SELENOP		TERC
MYOD1	SELENOS		TERF2
NAA16	SEMA4A		TERF2IP
NAB2	SEMA4G		TERT
NANOG	SERPINE1		TFEB
NAT1	SETBP1		TGFB1
NAT2	SF3A1		TGFBR3L
NBN	SF3A3		TGM5
NBPF10	SFRP4		TH2LCRR
NBR2	SGCD		THRB
NCAPH2	SH2B3		TIMP1
NCOA1	SH3TC1		TLR1
NCOA3	SHANK1		TLR3
ND5	SHMT1		TLR4
ND6	SHROOM2		TMA16
NDUFA6-DT	SIPA1L3		TMEM132C
NDUFAB1	SIRT1		TMEM165
NDUFB3	SIRT2		TMEM167A
NEK10	SKIV2L		TMEM187
NELFA	SLC11A2		TMEM189-UBE2V1
NF2	SLC12A5-AS1		TMEM237
NFE2L2	SLC16A1		TMEM258
NFIX	SLC16A1-AS1		TNF
NFKB1	SLC16A7		TNFRSF10A
NFKBIA	SLC1A7		TNFRSF1B
NID2	SLC22A16		TNFSF8
NIN	SLC22A3		TNIK
NIPSNAP1	SLC22A4		TNKS
NLE1	SLC22A9		TNKS2
NLRC4	SLC25A20		TNXB
NLRP1	SLC25A26		TOP1MT
NLRP2	SLC29A1		TOP2A
NLRP8	SLC2A1-AS1		TOX3
NME1	SLC35B2		TP53
NME1-NME2	SLC44A4		TP53BP1
NOP9	SLC50A1		TP53BP2
NOS1	SLC6A18		TP53TG1
NOS2	SLC6A4		TP63
NOS3	SLCO1B1		TP73
NOTCH1	SLCO1B3		TRIM10
NOTCH2	SLCO1B3-SLCO1B7		TRIM26
NOTCH3	SLCO2A1		TRIM26BP
NOTCH4	SLCO6A1		TRIM27
NPAS2	SMAD3		TRIM31
NPAS2-AS1	SMAD4		TRIM31-AS1
NPAS3	SMAD6		TRIT1
NPAT	SMAD7		TRPM6
NPBWR1	SMAD9		TRRAP
NQO1	SMTN		TSBP1
NQO2	SND1		TSBP1-AS1
NQO2-AS1	SNORA103		TSC2
NR1H2	SNORA62		TTN
NR1I2	SNORA80B		TTN-AS1
NR2F6	SNORA86		TUBA1C
NR3C1	SNORD132		TXNL4B
NRAP	SNORD54		TYMS
NRCAM	SNORD74		U2AF1
NREP	SNORD75		UBE2V1
NRIP1	SNORD76		UBR1
NRM	SNORD77		UGT1A10
NRXN3	SOD1		UGT1A6
NSRP1	SORL1		UGT1A7
NTHL1	SPACA6		UGT1A8
NUMA1	SPACA6P-AS		UGT1A9
NUP214	SPACA7		USHBP1
OBSCN	SPIN3		VARS2
OCA2	SPNS3		VDR
ODC1	SPP1		VEGFA
ODC1-DT	SPSB2		VHL
OGG1	SRC		VSTM1
OLA1	STARD13		VTI1A
OPRM1	STARD5		VWF
OR12D3	STAT3		WDR26
OR1F1	STEAP1B		WDR64
OR2A1-AS1	STK11		WEE1
OR5V1	STK32C		WLS
ORAI1	STS		WNK1
OSBPL11	SULT1A1		WTAPP1
OSGEP	SYMPK		WWOX
OSGIN2	SYNE1		XAB2
OTOF	SYNJ2		XBP1
OTUD7B	TACR1		XKR6
P3H2	TALAM1		XPA
P3R3URF-PIK3R3	TANC1		XPC
PACC1	TAP1		XPO5
PACERR	TAPBP		XRCC1
PADI3	TAS2R38		XRCC2
PADI6	TBX22		XRCC3
PAH	TBX3		XRCC4
PALB2	TCERG1L		XRCC5
PANDAR	TCF3		XRCC6
PANX2	TCF7L2		XRN2
PARP1	TCHP		XXYLT1
PARP2	TCN2		YAP1
PARP3	TCOF1		YDJC
PARP8	TDG		ZBTB12
PARVB	TDP2		ZBTB37
PAX9	TENM3		ZEB1
PBOV1	TENM3-AS1		ZFP57
PBX2	TERC		ZMYND10
PCAT1	TERT		ZNF184
PCNA	TET2		ZNF311
PCNA-AS1	TET2-AS1		ZNF322
PCNT	TFEB		ZNF436
PCNX3	TGFB1		ZNF462
PDCD1	TGFBR1		ZNF623
PDCD6IP	TGFBR2		ZNRD1
PDE10A	TH2LCRR		ZNRD1ASP
PDE4B	THADA		ZNRF3
PDE4D	THCAT158		ZSCAN12
PDGFRA	TIAM1		ZSCAN16-AS1
PDGFRB	TINCR		ZSCAN23
PDLIM5	TLR1		ZSCAN25
PDS5B	TLR2		ZSCAN31
PDZD4	TLR3		ZZZ3
PEG10	TLR4
PELP1	TLR6
PEMT	TLR7
PER1	TLR9
PER3	TMBIM1
PEX14	TMCO6
PGAM1P5	TMEM132C
PGAP3	TMEM140
PGR	TMEM165
PGR-AS1	TMEM167A
PHB	TMEM220-AS1
PHGDH	TMEM238L
PHKB	TMEM258
PHLDA3	TMEM91
PHLDB1	TMIGD3
PHLDB3	TMTC1
PIDD1	TNF
PIF1	TNFAIP3
PIK3CA	TNFRSF10A
PIK3CB	TNFRSF9
PIK3CG	TNIP1
PIK3R1	TNS1
PIK3R3	TNS3
PIK3R4	TNS4
PIN1	TOP1
PIP4K2A	TOPBP1
PITPNB	TOX2
PKD2	TP53
PKDREJ	TPST1
PKLR	TRABD2B
PKN2-AS1	TRPC6
PKNOX2	TRPM1
PLA2G4A	TSC2
PLA2G6	TSKS
PLVAP	TSPEAR
PML	TSPOAP1-AS1
PMS1	TTC22
PMS2	TTI2
POGLUT3	TTLL10
POLB	TTLL10-AS1
POLD1	TUBA1C
POLG	TUBB2A
POLH	TXNIP
POLK	TYMS
POLL	TYMSOS
POLQ	TYW1
POLR2E	UBD
POLR2J	UCP2
POM121L2	UGT1A1
PON1	UGT1A10
POR	UGT1A3
POU5F1	UGT1A4
POU5F1B	UGT1A5
PPA2	UGT1A6
PPARA	UGT1A7
PPARG	UGT1A8
PPARGC1A	UGT1A9
PPARGC1B	UGT2B7
PPCDC	UGT3A2
PPHLN1	UHRF2
PPM1K-DT	UQCRB
PPP2R1B	USHBP1
PPP2R2B	UTP23
PPP3CA	VCP
PRC1	VDR
PRC1-AS1	VEGFA
PRDM6	VRTN
PRICKLE2-AS1	VSTM4
PRKAA1	VTI1A
PRKACB	WASHC5
PRKAG2	WBP1L
PRKCA	WDR48
PRKDC	WDR49
PRKG1	WRN
PRKN	WWOX
PRL	XPA
PRLR	XPC
PRNCR1	XPO1
PROCR	XPO5
PRODH	XRCC1
PROM1	XRCC2
PROX1-AS1	XRCC3
PRPF4B	XRCC4
PRR5L	XRCC5
PRRC2A	XRCC6
PRRT1	YDJC
PSCA	YY1
PSEN2	ZBTB20
PTCH1	ZBTB22
PTEN	ZBTB37
PTGIS	ZDHHC2
PTGS2	ZG16B
PTPN1	ZIM2
PTPN11	ZMIZ1
PTPN13	ZMIZ1-AS1
PTPN14	ZMYM4
PTPN9	ZNF155
PTPRD	ZNF18
PTPRN2	ZNF217
PUS1	ZNF239
PVT1	ZNF385D
PXDC1	ZNF43
PXK	ZNF442
PYGL	ZNF727
PZP	ZNF827
RAB31	ZNF839
RAD21	ZNHIT1
RAD23B	ZSCAN16
RAD50	ZSCAN16-AS1
RAD51	ZSCAN25
RAD51-AS1	ZSCAN5A
RAD51B	ZZEF1
RAD51C
RAD51D
RAD51L3-RFFL
RAD52
RAD54L
RALY
RANBP9
RAP1GAP
RAP1GAP2
RAPH1
RARS1
RASA2
RASGRF1
RASGRF2
RASL10B
RASSF1
RASSF7
RB1
RB1CC1
RBBP8
RBFOX1
RBFOX2
RCBTB1
RCL1
RECQL
RECQL5
REN
REP15
RERE
RET
RETN
REV3L
RFC1
RFPL1S
RFX2
RGSL1
RHBDF2
RHNO1
RIN1
RIN2
RIN3
RINT1
RIPOR2
RMDN2
RN7SL108P
RNASEL
RNF115
RNF146
RNF149
RNPS1
ROBO1
ROCK2
ROPN1L
ROR1
RORA
RORB
ROS1
RPA1
RPAP1
RPL12P42
RPL21P4
RPL23AP53
RPP14
RPS6KA1
RPS6KA3
RPS6KA4
RPS6KC1
RPTOR
RRP1B
RRP9
RTKN2
RTRAF
RUNX1
RUNX3
RYR3
SART1
SCAMP2
SCFD2
SCNN1A
SDC1
SDC4
SDHB
SELE
SELENOP
SELENOS
SEMA3A
SEMA4G
SEMA5B
SENP1
SENP2
SENP7
SEPTIN4
SEPTIN4-AS1
SERPINE1
SETBP1
SETD9
SF3B1
SFMBT2
SGCE
SGSM3
SH2B3
SHBG
SHC1
SHMT1
SHMT2
SHROOM2
SHROOM4
SIAH2
SIK3
SIPA1
SIRT1
SIX4
SLAMF1
SLC12A5-AS1
SLC12A9
SLC14A2
SLC17A3
SLC19A1
SLC22A4
SLC25A21
SLC25A4
SLC25A51
SLC30A6
SLC30A8
SLC38A1
SLC4A7
SLC6A3
SLC6A4
SLC9A2
SLC9A3R1
SLCO1B1
SLCO1B3
SLCO1B3-SLCO1B7
SLCO2B1
SLCO6A1
SLIT3
SLX4
SMAD3
SMC2
SMCR8
SMIM38
SMIM5
SNHG31
SNORA103
SNORA80B
SNORD164
SNORD74
SNORD75
SNORD76
SNORD77
SOD1
SOD2
SOD3
SOX2
SOX2-OT
SP110
SP140
SPAG17
SPAG6
SPARC
SPATA21
SPC25
SPINT2
SPOCD1
SPP1
SPRY4-AS1
SPTLC1
SRA1
SRD5A1
SRD5A2
SRD5A3
SREBF1
SREBF2
SRGAP2-AS1
SRGAP2C
SRXN1
SSBP4
SSNA1
ST14
ST6GALNAC3
STAG3
STAG3L2
STARD8
STAT3
STAT5B
STEAP1B
STOML1
STT3A-AS1
STXBP4
SUB1
SUGCT
SULT1A1
SV2C
SYN3
SYNE1
SYNPR
TAB2
TACC2
TAF15
TAGLN
TALAM1
TANGO2
TARID
TASOR2
TBC1D29P
TBX3
TBXAS1
TCF19
TCF21
TCF4
TCF7L2
TCP1
TECTA
TEFM
TENM1
TENT5A
TERF2
TERT
TESK1
TESK2
TET2
TET2-AS1
TEX14
TGFB1
TGFBR1
TGFBR2
TH2LCRR
THEMIS2
THOC5
TIMELESS
TIMP2
TIMP3
TIPARP
TLK2
TLR1
TLR2
TLR3
TLR4
TLR5
TLR6
TLR9
TMED7
TMED7-TICAM2
TMEM165
TMEM167A
TMEM225B
TMEM258
TMEM50B
TMOD4
TMPRSS3
TMPRSS6
TMPRSS7
TMTC1
TMTC4
TNF
TNFRSF10A
TNFRSF10D
TNFRSF11A
TNFRSF11B
TNFRSF1A
TNFRSF1B
TNFSF10
TNFSF11
TNFSF4
TNIP3
TNKS
TNKS2
TNNT3
TNRC6B
TNS1
TOP1MT
TOP3A
TOPBP1
TOR1AIP1
TOX3
TP53
TP53BP1
TP53I3
TP63
TP73
TPD52
TPK1
TPO
TPTE
TPTEP2-CSNK1E
TRAK2
TRAPPC8
TRDMT1
TREH
TRH
TRIM21
TRIM29
TRIM31
TRIM31-AS1
TRIM46
TRNE
TRPM7
TRPS1
TSC1
TSC2
TSG101
TSLP
TSPAN16
TSPEAR
TTBK1
TTC28
TTC28-AS1
TTN
TTN-AS1
TTTY14
TUBA1C
TULP3
TUT4
TXN
TXN2
TXNRD1
TXNRD2
TYK2
TYMS
TYRP1
UBA6-AS1
UBE2I
UBR4
UGT1A1
UGT1A10
UGT1A3
UGT1A4
UGT1A5
UGT1A6
UGT1A7
UGT1A8
UGT1A9
UGT2B15
UGT2B17
UGT2B4
UGT2B7
UHRF2
UIMC1
ULK3
UNC45A
USHBP1
USP28
UTP20
UTS2
UTS2R
VARS2
VAV3
VDR
VEGFA
VGLL3
VPS72
VTCN1
VTI1A
WARS1
WBP1L
WBP2NL
WDR25
WDR43
WDR75
WFDC1
WNT11
WNT3
WRAP53
WRN
XBP1
XDH
XIAP
XIRP1
XPA
XPC
XPNPEP3
XRCC1
XRCC2
XRCC3
XRCC4
XRCC5
XRCC6
XRN1
YAP1
YDJC
YJEFN3
YPEL2
YY2
ZBED6
ZBED9
ZBTB37
ZBTB38
ZC3H11A
ZC3H7B
ZFHX3
ZFP36
ZFPM2
ZFYVE26
ZKSCAN3
ZMIZ1
ZNF184
ZNF217
ZNF318
ZNF331
ZNF350
ZNF350-AS1
ZNF365
ZNF37A
ZNF394
ZNF423
ZNF432
ZNF45
ZNF526
ZNF532
ZNF569
ZNF613
ZNF668
ZNF789
ZNRD1ASP
ZNRD2
ZNRD2-AS1
ZNRF3
ZSCAN16-AS1
ZSCAN25
