# Supplementary material for: Transcript and protein signatures derived from shared molecular interactions across cancers are associated with mortality
Source: J Transl Med. 2024 May 11;22:444. doi: 10.1186/s12967-024-05268-7 (PMC11088765; doi:10.1186/s12967-024-05268-7)
Supplement: Supplementary file 3 — Additional file 3: S1. DEGs between tumor vs. normal per cell type per cancer. S2. Counts of DEGs per cell type per cancer. [file 12967_2024_5268_MOESM3_ESM.xlsx]

## Sheet: S1 DEGs T vs. N
	X	p_val	avg_log2FC	pct.1	pct.2	p_val_adj	cell	cancer
1	HSP90AA1	3.78435e-76	2.07864	0.974	0.775	8.66427e-72	B	Lung
2	HSPA1A	9.99874e-60	2.99271	0.912	0.245	2.28921e-55	B	Lung
3	HSP90AB1	1.18317e-55	1.81852	0.956	0.745	2.70886e-51	B	Lung
4	HSPE1	7.89197e-47	2.08679	0.928	0.539	1.80687e-42	B	Lung
5	HSPH1	9.16162e-45	2.26672	0.877	0.304	2.09755e-40	B	Lung
6	HSPA8	1.01502e-38	1.63101	0.928	0.686	2.32389e-34	B	Lung
7	HSPD1	6.3596e-36	2.06099	0.88	0.431	1.45603e-31	B	Lung
8	DNAJA1	1.6376e-34	1.61829	0.911	0.529	3.74929e-30	B	Lung
9	DNAJB1	4.19788e-33	1.80929	0.881	0.412	9.61104e-29	B	Lung
10	FABP4	5.69598e-31	-1.27387	0.005	0.275	1.30409e-26	B	Lung
11	IGHA1	1.21406e-30	3.33032	0.71	0.137	2.77959e-26	B	Lung
12	SFTPC	2.26255e-29	-1.17655	0.02	0.363	5.18012e-25	B	Lung
13	HSPA1B	3.14701e-27	1.6313	0.763	0.235	7.20507e-23	B	Lung
14	MRPL18	1.49116e-22	1.67137	0.699	0.225	3.414e-18	B	Lung
15	CD79A	3.87543e-22	-1.05406	0.837	0.931	8.87281e-18	B	Lung
16	TCL1A	6.38071e-22	-1.99145	0.06	0.363	1.46086e-17	B	Lung
17	CACYBP	8.99985e-19	1.35724	0.728	0.314	2.06052e-14	B	Lung
18	RGS1	2.02675e-18	1.98655	0.64	0.196	4.64024e-14	B	Lung
19	FKBP4	2.50514e-18	1.46504	0.628	0.196	5.73553e-14	B	Lung
20	DNAJB6	6.79833e-18	1.40148	0.772	0.431	1.55648e-13	B	Lung
21	ANKRD37	1.12866e-17	1.47524	0.595	0.167	2.58406e-13	B	Lung
22	CHORDC1	4.52672e-17	1.51801	0.582	0.176	1.03639e-12	B	Lung
23	IGHM	5.47834e-17	-0.989704	0.624	0.775	1.25427e-12	B	Lung
24	CD52	8.8545e-17	-0.834569	0.847	0.922	2.02724e-12	B	Lung
25	AHSA1	1.12548e-16	1.15616	0.669	0.255	2.57678e-12	B	Lung
26	DEDD2	1.17609e-16	1.21689	0.637	0.216	2.69265e-12	B	Lung
27	STIP1	3.51815e-16	1.11932	0.509	0.108	8.0548e-12	B	Lung
28	TUBB4B	5.06421e-16	1.16261	0.715	0.324	1.15945e-11	B	Lung
29	ZFAND2A	1.81371e-15	1.12188	0.511	0.118	4.15248e-11	B	Lung
30	IGHD	5.62135e-15	-1.50185	0.155	0.422	1.28701e-10	B	Lung
31	HSPB1	7.47089e-15	1.87452	0.658	0.284	1.71046e-10	B	Lung
32	BAG3	1.63703e-14	1.13372	0.355	0.029	3.74799e-10	B	Lung
33	UBB	1.71394e-14	1.14675	0.935	0.853	3.92406e-10	B	Lung
34	SKIL	1.84222e-14	0.90896	0.494	0.118	4.21775e-10	B	Lung
35	SELL	2.60857e-14	-1.15479	0.338	0.471	5.97232e-10	B	Lung
36	C1QA	4.89473e-14	-1.00463	0.113	0.294	1.12065e-09	B	Lung
37	SQSTM1	5.18829e-14	1.26679	0.783	0.471	1.18786e-09	B	Lung
38	DNAJB4	1.45054e-13	1.05001	0.425	0.078	3.32101e-09	B	Lung
39	CD79B	3.25044e-13	-1.11411	0.309	0.51	7.44187e-09	B	Lung
40	CKS2	3.35638e-13	0.751356	0.708	0.333	7.68444e-09	B	Lung
41	CCR7	5.21619e-13	1.4883	0.761	0.529	1.19425e-08	B	Lung
42	SOD1	7.23622e-13	0.926136	0.781	0.471	1.65673e-08	B	Lung
43	REL	7.31275e-13	1.03679	0.871	0.667	1.67425e-08	B	Lung
44	CCT4	1.65378e-12	0.811154	0.603	0.235	3.78634e-08	B	Lung
45	EIF1	2.41197e-12	0.503255	0.988	0.922	5.52219e-08	B	Lung
46	PTGES3	3.88355e-12	1.02125	0.749	0.441	8.89138e-08	B	Lung
47	FAM65B	4.03133e-12	-0.898035	0.175	0.373	9.22974e-08	B	Lung
48	PMAIP1	9.79011e-12	0.855133	0.704	0.353	2.24145e-07	B	Lung
49	SESN1	1.05496e-11	-0.924676	0.058	0.275	2.41532e-07	B	Lung
50	CD83	2.28176e-11	0.96154	0.861	0.706	5.22408e-07	B	Lung
51	IGLC2	5.16635e-11	0.81418	0.557	0.294	1.18284e-06	B	Lung
52	C1QB	5.38999e-11	-1.05462	0.113	0.294	1.23404e-06	B	Lung
53	TCP1	5.92227e-11	0.807119	0.628	0.284	1.3559e-06	B	Lung
54	PLPP5	6.02199e-11	-0.917408	0.083	0.275	1.37873e-06	B	Lung
55	NR4A1	7.16895e-11	0.857061	0.688	0.353	1.64133e-06	B	Lung
56	LINC00926	1.17642e-10	-0.973017	0.371	0.578	2.69342e-06	B	Lung
57	FAM129C	1.70949e-10	-0.844784	0.091	0.294	3.91388e-06	B	Lung
58	SLBP	1.77215e-10	1.01432	0.519	0.196	4.05735e-06	B	Lung
59	CD74	1.79959e-10	-0.532331	0.997	0.99	4.12017e-06	B	Lung
60	HLA.DMB	2.1803e-10	-0.787658	0.466	0.657	4.99181e-06	B	Lung
61	CD37	2.26115e-10	-0.594437	0.919	0.941	5.17691e-06	B	Lung
62	YBX3	2.54433e-10	-1.05256	0.124	0.353	5.82525e-06	B	Lung
63	APOC1	2.85308e-10	-0.854321	0.082	0.225	6.53213e-06	B	Lung
64	DUSP2	3.1605e-10	1.0085	0.677	0.353	7.23597e-06	B	Lung
65	GPBP1	3.49905e-10	0.857187	0.748	0.471	8.01108e-06	B	Lung
66	ELL2	3.53022e-10	0.763259	0.393	0.098	8.08244e-06	B	Lung
67	EIF5	5.96176e-10	0.786941	0.82	0.578	1.36495e-05	B	Lung
68	JUND	5.99464e-10	0.706515	0.621	0.294	1.37247e-05	B	Lung
69	PLAC8	6.23997e-10	-0.98928	0.264	0.451	1.42864e-05	B	Lung
70	DUSP10	6.30724e-10	0.856943	0.31	0.049	1.44404e-05	B	Lung
71	SNX2	6.40956e-10	-0.847543	0.385	0.559	1.46747e-05	B	Lung
72	PRDX1	7.15034e-10	0.927412	0.752	0.5	1.63707e-05	B	Lung
73	MTHFD2	7.70603e-10	0.471914	0.244	0.029	1.7643e-05	B	Lung
74	H2AFZ	7.86718e-10	0.955324	0.738	0.471	1.80119e-05	B	Lung
75	TMSB10	8.17205e-10	-0.789312	0.948	0.951	1.87099e-05	B	Lung
76	TPD52	8.599e-10	-0.413984	0.292	0.255	1.96874e-05	B	Lung
77	VAMP2	1.22622e-09	-0.695801	0.434	0.598	2.80743e-05	B	Lung
78	CASP8	1.25999e-09	-0.845763	0.098	0.216	2.88474e-05	B	Lung
79	LRIF1	1.43334e-09	0.879946	0.301	0.049	3.28163e-05	B	Lung
80	PIM3	1.62969e-09	0.989802	0.538	0.225	3.73119e-05	B	Lung
81	SMIM14	1.86205e-09	0.991056	0.579	0.275	4.26317e-05	B	Lung
82	HSPA6	1.87191e-09	1.30193	0.35	0.078	4.28573e-05	B	Lung
83	BCL2A1	2.26866e-09	1.04713	0.525	0.225	5.19409e-05	B	Lung
84	EGR1	2.40324e-09	0.788032	0.331	0.069	5.50222e-05	B	Lung
85	H3F3B	2.48108e-09	0.615175	0.964	0.922	5.68043e-05	B	Lung
86	LMNA	3.40387e-09	1.11657	0.416	0.127	7.79316e-05	B	Lung
87	IGHG3	3.4141e-09	1.83895	0.237	0.02	7.81657e-05	B	Lung
88	SAMSN1	3.77306e-09	0.913698	0.533	0.225	8.63841e-05	B	Lung
89	UBC	3.8489e-09	1.09502	0.919	0.814	8.81206e-05	B	Lung
90	ARHGDIB	3.96508e-09	-0.654395	0.699	0.775	9.07806e-05	B	Lung
91	ATP1B3	4.78768e-09	1.09651	0.528	0.245	0.000109614	B	Lung
92	JUN	5.20182e-09	1.12412	0.805	0.618	0.000119096	B	Lung
93	SRGN	7.53668e-09	0.771925	0.728	0.461	0.000172552	B	Lung
94	MRPS6	9.36621e-09	0.881459	0.458	0.167	0.000214439	B	Lung
95	RGS2	1.03645e-08	0.645979	0.675	0.373	0.000237294	B	Lung
96	MARCO	1.42185e-08	-0.442013	0.009	0.118	0.000325532	B	Lung
97	HLA.DOB	1.49905e-08	-0.807223	0.209	0.373	0.000343208	B	Lung
98	SCGB3A2	1.67977e-08	-0.741866	0.02	0.127	0.000384583	B	Lung
99	S100A4	1.95541e-08	-0.812393	0.341	0.431	0.000447691	B	Lung
100	LTB	1.99017e-08	-0.527902	0.741	0.696	0.00045565	B	Lung
101	UPF2	2.03502e-08	0.826078	0.414	0.137	0.000465919	B	Lung
102	ATP1A1	2.13336e-08	0.621019	0.404	0.137	0.000488432	B	Lung
103	RPL13	2.34184e-08	-0.262015	0.996	0.971	0.000536164	B	Lung
104	IER5	2.41817e-08	0.925664	0.658	0.392	0.00055364	B	Lung
105	NCKAP1L	2.49186e-08	-0.770978	0.128	0.304	0.000570512	B	Lung
106	PTPN6	2.91817e-08	-0.607975	0.174	0.255	0.000668115	B	Lung
107	EIF4A3	4.96355e-08	0.871582	0.599	0.314	0.0011364	B	Lung
108	TXNIP	5.10826e-08	-0.823404	0.76	0.824	0.00116954	B	Lung
109	KLF2	5.27643e-08	-0.872774	0.544	0.696	0.00120804	B	Lung
110	CREM	5.50652e-08	0.715027	0.624	0.333	0.00126072	B	Lung
111	MB21D1	8.10728e-08	0.573075	0.242	0.039	0.00185616	B	Lung
112	GMFG	1.00902e-07	-0.564045	0.363	0.422	0.00231015	B	Lung
113	RPL8	1.21198e-07	-0.315268	0.987	0.961	0.00277482	B	Lung
114	RALGAPA1	1.30318e-07	0.670174	0.338	0.098	0.00298364	B	Lung
115	YPEL5	1.35469e-07	0.634467	0.73	0.461	0.00310157	B	Lung
116	HN1	1.84386e-07	0.57535	0.471	0.206	0.00422152	B	Lung
117	DYNLL1	1.87744e-07	0.642761	0.785	0.559	0.00429841	B	Lung
118	GLA	1.89872e-07	0.821733	0.364	0.118	0.00434712	B	Lung
119	HSPA4	2.27607e-07	0.714992	0.548	0.275	0.00521107	B	Lung
120	RNASE6	2.29326e-07	-0.756421	0.164	0.324	0.00525041	B	Lung
121	RPL18A	2.4138e-07	-0.279631	0.994	0.961	0.00552641	B	Lung
122	S100A6	2.51554e-07	-0.713882	0.506	0.608	0.00575934	B	Lung
123	KDM6B	2.58669e-07	0.71316	0.589	0.314	0.00592223	B	Lung
124	GNL3	2.64322e-07	0.768642	0.401	0.147	0.00605166	B	Lung
125	BASP1	2.84638e-07	0.799198	0.442	0.186	0.00651679	B	Lung
126	NASP	3.07552e-07	0.469559	0.486	0.225	0.00704141	B	Lung
127	GRK6	3.26816e-07	-0.48282	0.134	0.196	0.00748245	B	Lung
128	BCAS2	3.64384e-07	0.893869	0.58	0.333	0.00834258	B	Lung
129	TRAF3IP3	3.7763e-07	-0.732427	0.175	0.294	0.00864584	B	Lung
130	SH3BP5	3.96812e-07	-0.621588	0.247	0.373	0.00908502	B	Lung
131	FCER1G	4.70471e-07	-0.545035	0.091	0.137	0.0107714	B	Lung
132	DR1	4.7561e-07	-0.634768	0.092	0.176	0.0108891	B	Lung
133	FBP1	4.94547e-07	-0.56301	0.025	0.137	0.0113226	B	Lung
134	CCDC107	4.98653e-07	0.727554	0.408	0.157	0.0114167	B	Lung
135	CYSTM1	5.22018e-07	0.648546	0.251	0.049	0.0119516	B	Lung
136	NCL	5.38692e-07	0.741427	0.694	0.451	0.0123334	B	Lung
137	IFRD1	5.4378e-07	0.633501	0.443	0.186	0.0124498	B	Lung
138	SAT1	5.55202e-07	0.554905	0.902	0.716	0.0127113	B	Lung
139	LGALS1	5.67506e-07	0.680089	0.554	0.284	0.012993	B	Lung
140	DUSP4	5.76428e-07	0.813867	0.248	0.049	0.0131973	B	Lung
141	RHOG	5.96542e-07	0.755842	0.462	0.206	0.0136578	B	Lung
142	NAMPT	6.06476e-07	0.8299	0.45	0.196	0.0138853	B	Lung
143	SOCS3	6.09201e-07	0.819144	0.43	0.176	0.0139476	B	Lung
144	RPS29	6.32586e-07	0.32032	0.995	0.99	0.0144831	B	Lung
145	AC090498.1	6.73637e-07	0.527729	0.8	0.559	0.0154229	B	Lung
146	DNAJA4	6.75527e-07	0.544757	0.24	0.049	0.0154662	B	Lung
147	RPS26	7.24897e-07	-0.261826	0.841	0.716	0.0165965	B	Lung
148	HSPA5	7.58953e-07	0.70093	0.518	0.255	0.0173762	B	Lung
149	MT.ND4	7.82667e-07	-0.385323	0.987	0.98	0.0179192	B	Lung
150	RCSD1	1.14219e-06	-0.582306	0.473	0.5	0.0261504	B	Lung
151	TYMP	1.16586e-06	0.544761	0.546	0.284	0.0266923	B	Lung
152	HLA.DPA1	1.47167e-06	-0.376054	0.921	0.951	0.033694	B	Lung
153	LPIN1	1.52066e-06	0.522067	0.346	0.118	0.0348154	B	Lung
154	TRAF4	1.589e-06	0.635222	0.332	0.108	0.03638	B	Lung
155	CDKN1A	1.59505e-06	0.668524	0.457	0.206	0.0365186	B	Lung
156	POLR2J3	1.616e-06	-0.773837	0.288	0.422	0.0369984	B	Lung
157	SEMA7A	1.92968e-06	0.477841	0.21	0.039	0.0441801	B	Lung
158	ZNF165	1.99447e-06	0.338148	0.199	0.039	0.0456634	B	Lung
159	PCF11	2.01551e-06	-0.520401	0.214	0.304	0.046145	B	Lung
160	RPS17	2.13606e-06	-0.264249	0.991	0.961	0.048905	B	Lung
161	HSP90AA1	0	1.14476	0.985	0.933	0	CD4T	Lung
162	HSPA1A	0	1.15488	0.934	0.535	0	CD4T	Lung
163	IGHA1	0	1.4591	0.478	0.013	0	CD4T	Lung
164	IGKC	0	1.97843	0.549	0.025	0	CD4T	Lung
165	FABP4	9.43332e-308	-1.38231	0.009	0.296	2.15976e-303	CD4T	Lung
166	SFTPC	3.39676e-236	-1.07199	0.035	0.327	7.77689e-232	CD4T	Lung
167	HSPA1B	7.05766e-230	0.915796	0.821	0.427	1.61585e-225	CD4T	Lung
168	DNAJB1	3.96704e-222	1.09173	0.904	0.701	9.08254e-218	CD4T	Lung
169	IGLC2	2.32964e-213	1.03542	0.285	0.008	5.3337e-209	CD4T	Lung
170	HSPA8	1.12232e-210	0.874814	0.952	0.895	2.56955e-206	CD4T	Lung
171	HSP90AB1	3.1273e-208	0.718031	0.946	0.836	7.15996e-204	CD4T	Lung
172	HSPE1	5.77201e-201	0.869561	0.915	0.706	1.3215e-196	CD4T	Lung
173	HSPH1	1.56939e-192	0.851745	0.841	0.509	3.59312e-188	CD4T	Lung
174	DNAJA1	1.08045e-172	0.84915	0.877	0.737	2.47369e-168	CD4T	Lung
175	EGR1	3.20691e-168	1.27016	0.317	0.044	7.34223e-164	CD4T	Lung
176	RPS4Y1	5.90267e-154	-1.06298	0.171	0.483	1.35142e-149	CD4T	Lung
177	APOC1	3.60816e-152	-1.08387	0.133	0.326	8.26088e-148	CD4T	Lung
178	S100A6	5.12043e-152	-0.800224	0.767	0.915	1.17232e-147	CD4T	Lung
179	UBB	3.49535e-151	0.731113	0.944	0.903	8.0026e-147	CD4T	Lung
180	HSPD1	6.39989e-147	0.795977	0.855	0.617	1.46525e-142	CD4T	Lung
181	S100A4	1.03537e-129	-0.738467	0.779	0.925	2.37048e-125	CD4T	Lung
182	JUN	1.10274e-126	1.03982	0.832	0.644	2.52471e-122	CD4T	Lung
183	RGS1	1.19632e-126	1.23972	0.794	0.548	2.73897e-122	CD4T	Lung
184	NR4A1	1.20489e-126	1.07618	0.488	0.2	2.75859e-122	CD4T	Lung
185	S100A10	1.48688e-126	-0.745708	0.708	0.865	3.40421e-122	CD4T	Lung
186	C1QA	5.88016e-125	-1.03388	0.099	0.296	1.34626e-120	CD4T	Lung
187	HSPB1	3.96676e-123	0.860932	0.73	0.451	9.08189e-119	CD4T	Lung
188	ANXA1	3.21425e-122	-0.751864	0.606	0.846	7.35903e-118	CD4T	Lung
189	VIM	5.35347e-122	-0.749677	0.858	0.94	1.22568e-117	CD4T	Lung
190	ANXA2	3.15506e-118	-0.890299	0.314	0.529	7.22351e-114	CD4T	Lung
191	CD52	2.13401e-112	-0.629286	0.765	0.905	4.88581e-108	CD4T	Lung
192	APOE	5.70748e-106	-0.851906	0.148	0.285	1.30673e-101	CD4T	Lung
193	EMP3	1.66108e-102	-0.792339	0.38	0.582	3.80305e-98	CD4T	Lung
194	MYL12A	4.78502e-101	-0.594852	0.761	0.876	1.09553e-96	CD4T	Lung
195	CACYBP	1.85051e-94	0.606014	0.743	0.497	4.23675e-90	CD4T	Lung
196	IGLC3	7.17316e-92	0.504915	0.118	0	1.6423e-87	CD4T	Lung
197	IGHM	7.40179e-88	0.582631	0.131	0.005	1.69464e-83	CD4T	Lung
198	C1QB	5.77514e-87	-0.753406	0.097	0.24	1.32222e-82	CD4T	Lung
199	S100A11	5.78857e-86	-0.697073	0.601	0.767	1.32529e-81	CD4T	Lung
200	ANKRD28	1.96355e-85	-0.976493	0.152	0.338	4.49555e-81	CD4T	Lung
201	DEDD2	5.4558e-85	0.583936	0.577	0.323	1.24911e-80	CD4T	Lung
202	WDR74	5.82907e-82	0.835977	0.333	0.128	1.33456e-77	CD4T	Lung
203	TNFRSF4	2.58967e-81	1.30176	0.305	0.11	5.92905e-77	CD4T	Lung
204	PLP2	5.36482e-80	-0.638963	0.463	0.627	1.22828e-75	CD4T	Lung
205	CXCL13	2.17254e-77	2.63422	0.108	0.002	4.97403e-73	CD4T	Lung
206	BTG1	3.96484e-77	0.491003	0.991	0.975	9.0775e-73	CD4T	Lung
207	IGHG1	6.30623e-76	0.441086	0.102	0.001	1.44381e-71	CD4T	Lung
208	DNAJB4	3.66759e-75	0.740631	0.348	0.14	8.39695e-71	CD4T	Lung
209	LGALS1	4.25664e-75	-0.844442	0.397	0.565	9.74558e-71	CD4T	Lung
210	ATP2B1	2.45685e-74	-0.749183	0.205	0.376	5.62495e-70	CD4T	Lung
211	SCGB3A1	1.18028e-72	0.730307	0.424	0.21	2.70226e-68	CD4T	Lung
212	CHORDC1	2.13318e-71	0.634621	0.494	0.267	4.88392e-67	CD4T	Lung
213	CD99	2.28923e-71	-0.59197	0.476	0.633	5.2412e-67	CD4T	Lung
214	SQSTM1	8.17254e-70	0.676261	0.679	0.487	1.8711e-65	CD4T	Lung
215	YPEL5	9.56312e-68	0.707135	0.652	0.47	2.18948e-63	CD4T	Lung
216	REL	1.26773e-67	0.757419	0.662	0.489	2.90246e-63	CD4T	Lung
217	TIGIT	3.87583e-65	0.96415	0.265	0.098	8.87372e-61	CD4T	Lung
218	AHSA1	1.01897e-64	0.449124	0.543	0.324	2.33294e-60	CD4T	Lung
219	MT.ND2	2.89705e-64	-0.441218	0.98	0.994	6.63279e-60	CD4T	Lung
220	TYROBP	2.30249e-63	-0.776189	0.121	0.238	5.27154e-59	CD4T	Lung
221	RGS2	1.1448e-62	0.859996	0.607	0.421	2.62101e-58	CD4T	Lung
222	MARCO	1.82717e-61	-0.426855	0.019	0.107	4.1833e-57	CD4T	Lung
223	CCL4	8.09986e-61	-1.04531	0.201	0.363	1.85446e-56	CD4T	Lung
224	CD7	1.1426e-60	0.805578	0.548	0.353	2.61599e-56	CD4T	Lung
225	STK17A	6.07168e-60	0.555635	0.616	0.411	1.39011e-55	CD4T	Lung
226	CFD	1.04215e-59	-0.509662	0.017	0.105	2.386e-55	CD4T	Lung
227	SERPINA1	1.69209e-59	-0.490608	0.035	0.137	3.87405e-55	CD4T	Lung
228	PMAIP1	1.18656e-57	0.905713	0.393	0.213	2.71664e-53	CD4T	Lung
229	FTL	1.40784e-57	-0.4525	0.951	0.972	3.22324e-53	CD4T	Lung
230	MT.CYB	8.5817e-56	-0.378941	0.963	0.983	1.96478e-51	CD4T	Lung
231	SCGB1A1	2.26059e-55	-0.578686	0.331	0.463	5.17563e-51	CD4T	Lung
232	XIST	7.89968e-55	0.523152	0.365	0.181	1.80863e-50	CD4T	Lung
233	TGFB1	4.30069e-54	0.469734	0.217	0.072	9.84644e-50	CD4T	Lung
234	ZFAND2A	4.2134e-53	0.621222	0.451	0.257	9.64657e-49	CD4T	Lung
235	ICA1	1.33697e-52	0.682312	0.134	0.026	3.06099e-48	CD4T	Lung
236	CCR7	3.70368e-52	0.969075	0.39	0.235	8.47957e-48	CD4T	Lung
237	MYLIP	3.79148e-51	0.653924	0.524	0.344	8.6806e-47	CD4T	Lung
238	CST3	9.46522e-51	-0.592012	0.15	0.246	2.16706e-46	CD4T	Lung
239	LRRFIP1	1.22868e-50	-0.553171	0.455	0.585	2.81306e-46	CD4T	Lung
240	MT1X	2.75164e-50	-1.20565	0.21	0.283	6.29988e-46	CD4T	Lung
241	FAM177A1	3.12471e-50	0.687048	0.604	0.456	7.15403e-46	CD4T	Lung
242	FCER1G	1.18411e-49	-0.568356	0.095	0.186	2.71102e-45	CD4T	Lung
243	GZMH	1.43505e-49	-0.803856	0.087	0.21	3.28555e-45	CD4T	Lung
244	AHNAK	1.96222e-49	-0.571955	0.29	0.42	4.49251e-45	CD4T	Lung
245	SRGN	1.02484e-48	0.40223	0.963	0.929	2.34636e-44	CD4T	Lung
246	ANKRD37	1.32079e-48	0.626247	0.385	0.209	3.02394e-44	CD4T	Lung
247	CD83	3.14032e-47	0.758864	0.291	0.138	7.18977e-43	CD4T	Lung
248	JUNB	3.95594e-47	0.541302	0.894	0.845	9.05711e-43	CD4T	Lung
249	ZNF331	1.17378e-46	0.582094	0.648	0.481	2.68736e-42	CD4T	Lung
250	TXN	1.39266e-46	-0.537279	0.412	0.538	3.18849e-42	CD4T	Lung
251	STIP1	4.04461e-46	0.372672	0.362	0.196	9.26014e-42	CD4T	Lung
252	TNFRSF18	1.23323e-45	0.883334	0.315	0.162	2.82349e-41	CD4T	Lung
253	IL7R	3.18128e-45	0.479532	0.863	0.782	7.28354e-41	CD4T	Lung
254	ADGRE5	6.19262e-45	-0.561603	0.4	0.512	1.4178e-40	CD4T	Lung
255	MRPL18	8.00214e-45	0.263935	0.538	0.362	1.83209e-40	CD4T	Lung
256	FOSB	1.0648e-43	0.656556	0.495	0.325	2.43786e-39	CD4T	Lung
257	MRPL1	1.63965e-43	0.637918	0.351	0.19	3.75399e-39	CD4T	Lung
258	GK	4.44415e-43	0.906378	0.175	0.064	1.01749e-38	CD4T	Lung
259	SOD1	5.73662e-43	0.408375	0.84	0.746	1.3134e-38	CD4T	Lung
260	AES	6.93352e-43	-0.469384	0.303	0.415	1.58743e-38	CD4T	Lung
261	H3F3B	2.17213e-42	0.323496	0.967	0.957	4.97309e-38	CD4T	Lung
262	DNAJB6	2.28733e-42	0.353127	0.71	0.539	5.23683e-38	CD4T	Lung
263	BAG3	3.92889e-41	0.284189	0.371	0.224	8.99519e-37	CD4T	Lung
264	PRMT9	4.07201e-41	0.567193	0.327	0.177	9.32286e-37	CD4T	Lung
265	JUND	4.61304e-41	0.431608	0.539	0.364	1.05616e-36	CD4T	Lung
266	CCL18	1.52833e-40	-0.395607	0.039	0.111	3.4991e-36	CD4T	Lung
267	SCAND1	2.33139e-40	0.408082	0.249	0.113	5.33772e-36	CD4T	Lung
268	PPP1R2	4.1495e-40	0.537093	0.714	0.579	9.50027e-36	CD4T	Lung
269	MT1E	1.98663e-39	-0.956589	0.063	0.143	4.5484e-35	CD4T	Lung
270	ICOS	2.08355e-39	0.653059	0.359	0.208	4.7703e-35	CD4T	Lung
271	CREM	3.24583e-39	0.452404	0.781	0.644	7.43133e-35	CD4T	Lung
272	EIF5	7.27345e-39	0.331765	0.792	0.663	1.66526e-34	CD4T	Lung
273	CTLA4	1.57831e-38	0.720303	0.218	0.093	3.61354e-34	CD4T	Lung
274	BCAS2	1.95658e-38	0.566631	0.462	0.307	4.47959e-34	CD4T	Lung
275	GEM	2.14427e-38	0.55884	0.107	0.023	4.9093e-34	CD4T	Lung
276	POLR2J3	3.25611e-38	-0.487037	0.307	0.431	7.45486e-34	CD4T	Lung
277	DUSP4	2.8124e-37	0.840619	0.487	0.352	6.43899e-33	CD4T	Lung
278	SH3BGRL3	7.78993e-37	-0.351024	0.801	0.872	1.7835e-32	CD4T	Lung
279	TNFRSF9	1.73424e-36	0.699329	0.129	0.037	3.97054e-32	CD4T	Lung
280	PCSK7	8.31876e-36	-0.481179	0.222	0.348	1.90458e-31	CD4T	Lung
281	TAGLN2	1.25794e-35	-0.429522	0.552	0.631	2.88006e-31	CD4T	Lung
282	LINC00969	1.84175e-35	-0.433997	0.1	0.208	4.21669e-31	CD4T	Lung
283	MAGEH1	3.05867e-35	0.699237	0.129	0.05	7.00282e-31	CD4T	Lung
284	GRN	4.39273e-35	-0.495108	0.088	0.165	1.00571e-30	CD4T	Lung
285	CHMP1B	5.41143e-35	0.602061	0.415	0.277	1.23895e-30	CD4T	Lung
286	CSTB	5.64197e-34	-0.430125	0.384	0.496	1.29173e-29	CD4T	Lung
287	GLA	8.58063e-34	0.465759	0.176	0.07	1.96454e-29	CD4T	Lung
288	HOPX	9.21029e-34	-0.495437	0.161	0.278	2.10869e-29	CD4T	Lung
289	SIRPG	9.57765e-34	0.411995	0.131	0.043	2.1928e-29	CD4T	Lung
290	MGST3	4.19174e-33	-0.41449	0.202	0.325	9.59699e-29	CD4T	Lung
291	CD27	5.07832e-33	0.665243	0.283	0.182	1.16268e-28	CD4T	Lung
292	RBM3	8.8521e-33	-0.368767	0.443	0.533	2.02669e-28	CD4T	Lung
293	HSPA4	1.12869e-32	0.278652	0.316	0.186	2.58414e-28	CD4T	Lung
294	LYZ	1.2726e-32	-0.421341	0.177	0.208	2.91361e-28	CD4T	Lung
295	BIN2	3.16173e-32	-0.38896	0.263	0.34	7.23878e-28	CD4T	Lung
296	SMAP2	3.6545e-32	0.402073	0.547	0.393	8.36697e-28	CD4T	Lung
297	TCP1	1.87042e-31	0.268859	0.523	0.371	4.28233e-27	CD4T	Lung
298	GAPDH	1.39972e-30	0.428697	0.911	0.883	3.20467e-26	CD4T	Lung
299	DNPH1	2.02545e-30	0.443597	0.207	0.099	4.63726e-26	CD4T	Lung
300	TBC1D4	2.27922e-30	0.524906	0.198	0.095	5.21827e-26	CD4T	Lung
301	RPL22L1	2.83155e-30	0.408187	0.47	0.324	6.48283e-26	CD4T	Lung
302	DPP4	5.71905e-30	-0.342058	0.079	0.153	1.30938e-25	CD4T	Lung
303	MRPL23	6.25367e-30	0.29091	0.147	0.056	1.43178e-25	CD4T	Lung
304	MYO1F	8.10535e-30	-0.395406	0.103	0.208	1.85572e-25	CD4T	Lung
305	KLRB1	9.96665e-30	0.445268	0.447	0.301	2.28186e-25	CD4T	Lung
306	P2RY10	1.05355e-29	0.472648	0.306	0.181	2.4121e-25	CD4T	Lung
307	NAF1	1.15383e-29	0.353687	0.149	0.057	2.6417e-25	CD4T	Lung
308	JMY	1.47246e-29	0.340992	0.204	0.097	3.37119e-25	CD4T	Lung
309	RELB	1.69171e-29	0.261331	0.236	0.126	3.87318e-25	CD4T	Lung
310	EIF3J	3.21606e-29	0.376566	0.355	0.219	7.36316e-25	CD4T	Lung
311	PPIB	3.50874e-29	-0.370479	0.435	0.534	8.03326e-25	CD4T	Lung
312	KDM6B	6.50323e-29	0.334922	0.353	0.218	1.48891e-24	CD4T	Lung
313	S100A9	7.21457e-29	-0.899448	0.064	0.138	1.65178e-24	CD4T	Lung
314	TXNIP	8.26269e-29	-0.339985	0.827	0.9	1.89174e-24	CD4T	Lung
315	ALOX5AP	9.93015e-29	-0.431159	0.503	0.588	2.27351e-24	CD4T	Lung
316	CD63	2.26239e-28	-0.422078	0.305	0.41	5.17973e-24	CD4T	Lung
317	TNFAIP3	2.87013e-28	0.417065	0.735	0.634	6.57117e-24	CD4T	Lung
318	MIF	5.48099e-28	0.378887	0.411	0.273	1.25487e-23	CD4T	Lung
319	PIM3	1.48118e-27	0.431568	0.446	0.309	3.39116e-23	CD4T	Lung
320	GPBP1	2.30104e-27	0.251479	0.665	0.525	5.26823e-23	CD4T	Lung
321	TOB1	3.01176e-27	-0.421317	0.335	0.406	6.89543e-23	CD4T	Lung
322	ITGB1	3.08161e-27	-0.377097	0.374	0.447	7.05534e-23	CD4T	Lung
323	NEU1	3.12352e-27	0.423318	0.266	0.149	7.1513e-23	CD4T	Lung
324	MORF4L2	4.15069e-27	0.413725	0.394	0.26	9.503e-23	CD4T	Lung
325	DOK2	4.37317e-27	0.394108	0.45	0.311	1.00124e-22	CD4T	Lung
326	LGALS3	1.18118e-26	-0.436082	0.336	0.413	2.70431e-22	CD4T	Lung
327	HLA.DQA2	1.38852e-26	0.360113	0.148	0.06	3.17902e-22	CD4T	Lung
328	NR3C1	1.57772e-26	0.559236	0.472	0.348	3.61219e-22	CD4T	Lung
329	VAMP2	2.11677e-26	-0.347757	0.501	0.578	4.84635e-22	CD4T	Lung
330	PTGES3	2.20448e-26	0.280793	0.71	0.583	5.04715e-22	CD4T	Lung
331	ELL2	2.74976e-26	0.324682	0.228	0.12	6.29558e-22	CD4T	Lung
332	CARD16	4.14618e-26	0.610569	0.302	0.198	9.49268e-22	CD4T	Lung
333	DNAJA4	4.3957e-26	0.298175	0.267	0.157	1.00639e-21	CD4T	Lung
334	HIST1H4C	4.47486e-26	0.494027	0.51	0.404	1.02452e-21	CD4T	Lung
335	NR4A2	5.2521e-26	0.468361	0.527	0.402	1.20247e-21	CD4T	Lung
336	CCL5	2.00092e-25	-0.473981	0.439	0.562	4.58111e-21	CD4T	Lung
337	MOB4	2.44398e-25	0.283489	0.239	0.133	5.59549e-21	CD4T	Lung
338	DUSP2	3.20104e-25	0.439006	0.724	0.623	7.32878e-21	CD4T	Lung
339	FAM215B	4.32454e-25	-0.366129	0.095	0.176	9.90102e-21	CD4T	Lung
340	FNIP1	6.51038e-25	0.258643	0.286	0.176	1.49055e-20	CD4T	Lung
341	TSC22D3	8.73436e-25	-0.32523	0.913	0.948	1.99973e-20	CD4T	Lung
342	BEST1	1.03048e-24	-0.290454	0.055	0.122	2.35928e-20	CD4T	Lung
343	IL6ST	1.39352e-24	0.412754	0.265	0.154	3.19047e-20	CD4T	Lung
344	TSHZ2	2.98444e-24	0.521606	0.186	0.097	6.83287e-20	CD4T	Lung
345	FAM65B	5.65593e-24	-0.342959	0.121	0.2	1.29492e-19	CD4T	Lung
346	FCGRT	6.77929e-24	-0.279865	0.046	0.1	1.55212e-19	CD4T	Lung
347	CCT4	8.43305e-24	0.340046	0.502	0.372	1.93075e-19	CD4T	Lung
348	YTHDC1	8.48703e-24	0.289878	0.284	0.172	1.9431e-19	CD4T	Lung
349	RNF145	8.57087e-24	0.291579	0.221	0.121	1.9623e-19	CD4T	Lung
350	TSPO	9.41564e-24	-0.353642	0.401	0.496	2.15571e-19	CD4T	Lung
351	ANXA5	2.00421e-23	-0.35635	0.298	0.372	4.58863e-19	CD4T	Lung
352	LDLRAD4	2.27581e-23	0.35807	0.246	0.14	5.21048e-19	CD4T	Lung
353	AAK1	3.06456e-23	0.367184	0.451	0.328	7.0163e-19	CD4T	Lung
354	DYNLT1	3.89737e-23	-0.327543	0.324	0.403	8.92302e-19	CD4T	Lung
355	LDLR	4.03262e-23	-0.337375	0.068	0.121	9.23268e-19	CD4T	Lung
356	FAM118A	4.10627e-23	0.38529	0.257	0.15	9.40131e-19	CD4T	Lung
357	PPP1R15B	4.73506e-23	0.287842	0.146	0.064	1.08409e-18	CD4T	Lung
358	FBLN7	7.44619e-23	0.274315	0.123	0.048	1.70481e-18	CD4T	Lung
359	TRAF1	1.42404e-22	0.285045	0.165	0.079	3.26035e-18	CD4T	Lung
360	GYG1	1.68268e-22	-0.330569	0.126	0.193	3.8525e-18	CD4T	Lung
361	BST2	2.07758e-22	0.374889	0.357	0.24	4.75663e-18	CD4T	Lung
362	NFKBIA	2.50154e-22	0.414256	0.818	0.741	5.72727e-18	CD4T	Lung
363	DUSP1	3.3092e-22	0.580757	0.788	0.752	7.57641e-18	CD4T	Lung
364	RALGAPA1	3.63489e-22	0.328203	0.297	0.185	8.32207e-18	CD4T	Lung
365	G3BP2	4.15209e-22	-0.337995	0.418	0.464	9.50622e-18	CD4T	Lung
366	IL2RA	6.87712e-22	0.546485	0.151	0.07	1.57452e-17	CD4T	Lung
367	NFKB2	7.39272e-22	0.273524	0.277	0.172	1.69256e-17	CD4T	Lung
368	CBFB	1.02745e-21	-0.307865	0.16	0.208	2.35236e-17	CD4T	Lung
369	GLIPR2	1.61635e-21	-0.321321	0.118	0.186	3.70064e-17	CD4T	Lung
370	CDV3	1.62949e-21	0.29148	0.229	0.131	3.73072e-17	CD4T	Lung
371	CORO1B	2.00297e-21	0.433785	0.318	0.209	4.58579e-17	CD4T	Lung
372	BICDL1	2.23292e-21	0.261833	0.162	0.08	5.11228e-17	CD4T	Lung
373	AKAP13	2.54099e-21	-0.307034	0.496	0.529	5.81759e-17	CD4T	Lung
374	NINJ1	3.79868e-21	0.255119	0.172	0.087	8.69707e-17	CD4T	Lung
375	NASP	4.38817e-21	0.308585	0.404	0.284	1.00467e-16	CD4T	Lung
376	ARID5B	4.62599e-21	0.450381	0.571	0.461	1.05912e-16	CD4T	Lung
377	ZBTB16	5.32751e-21	0.289248	0.164	0.081	1.21973e-16	CD4T	Lung
378	EIF4A3	6.18124e-21	0.447562	0.485	0.379	1.4152e-16	CD4T	Lung
379	NUDC	7.59789e-21	0.25886	0.437	0.316	1.73954e-16	CD4T	Lung
380	ELOVL5	8.1349e-21	0.325287	0.392	0.274	1.86248e-16	CD4T	Lung
381	STK10	1.04374e-20	-0.294769	0.103	0.169	2.38964e-16	CD4T	Lung
382	PTP4A1	1.14347e-20	0.317843	0.312	0.203	2.61798e-16	CD4T	Lung
383	DDX3Y	1.42547e-20	-0.272418	0.048	0.107	3.26361e-16	CD4T	Lung
384	FKBP11	1.54512e-20	-0.317324	0.177	0.249	3.53755e-16	CD4T	Lung
385	2022-09-11	1.89778e-20	-0.33602	0.108	0.165	4.34496e-16	CD4T	Lung
386	CYSLTR1	2.42764e-20	0.270127	0.103	0.039	5.55809e-16	CD4T	Lung
387	H2AFZ	3.93265e-20	0.414884	0.718	0.649	9.00379e-16	CD4T	Lung
388	G0S2	4.08368e-20	0.372178	0.106	0.041	9.34958e-16	CD4T	Lung
389	NKG7	7.15382e-20	-0.61136	0.109	0.188	1.63787e-15	CD4T	Lung
390	PABPC1	8.20072e-20	0.262708	0.886	0.818	1.87755e-15	CD4T	Lung
391	VMP1	1.05616e-19	0.36942	0.372	0.259	2.41807e-15	CD4T	Lung
392	PTTG1	1.36178e-19	0.252666	0.243	0.151	3.1178e-15	CD4T	Lung
393	HNRNPU	1.40501e-19	0.290485	0.558	0.438	3.21677e-15	CD4T	Lung
394	SRSF2	1.517e-19	0.31298	0.711	0.615	3.47318e-15	CD4T	Lung
395	ATP1B3	1.58046e-19	0.445033	0.492	0.379	3.61847e-15	CD4T	Lung
396	EVI2A	1.6724e-19	0.346673	0.417	0.303	3.82896e-15	CD4T	Lung
397	METTL8	1.76672e-19	0.30734	0.113	0.047	4.0449e-15	CD4T	Lung
398	HSP90B1	2.13247e-19	-0.333508	0.321	0.414	4.88229e-15	CD4T	Lung
399	GNA15	2.28799e-19	0.278187	0.225	0.134	5.23836e-15	CD4T	Lung
400	ST3GAL1	2.58942e-19	-0.308528	0.188	0.248	5.92849e-15	CD4T	Lung
401	RGS10	3.4148e-19	0.271632	0.508	0.389	7.81819e-15	CD4T	Lung
402	SYAP1	5.70731e-19	0.369137	0.398	0.288	1.30669e-14	CD4T	Lung
403	HTATSF1	7.21204e-19	-0.262664	0.107	0.146	1.6512e-14	CD4T	Lung
404	RABAC1	8.2975e-19	-0.267935	0.325	0.377	1.89971e-14	CD4T	Lung
405	FLT3LG	8.69292e-19	-0.288685	0.149	0.218	1.99024e-14	CD4T	Lung
406	SC5D	9.75272e-19	0.378755	0.386	0.279	2.23288e-14	CD4T	Lung
407	ID3	1.19579e-18	0.413871	0.151	0.077	2.73776e-14	CD4T	Lung
408	P4HB	1.20006e-18	-0.291782	0.266	0.342	2.74753e-14	CD4T	Lung
409	FAM133B	1.88791e-18	0.284187	0.477	0.361	4.32237e-14	CD4T	Lung
410	FYB	1.94265e-18	0.276984	0.671	0.559	4.44769e-14	CD4T	Lung
411	SAT1	2.22904e-18	0.516516	0.777	0.711	5.10339e-14	CD4T	Lung
412	ATF3	2.86404e-18	0.31391	0.277	0.18	6.55722e-14	CD4T	Lung
413	RNF115	5.7315e-18	-0.284778	0.212	0.245	1.31223e-13	CD4T	Lung
414	HCST	5.80377e-18	-0.287948	0.546	0.588	1.32877e-13	CD4T	Lung
415	ZFP36L1	9.17985e-18	0.318014	0.48	0.368	2.10173e-13	CD4T	Lung
416	CTSW	1.19148e-17	-0.360126	0.176	0.25	2.7279e-13	CD4T	Lung
417	RNF125	1.37731e-17	-0.325525	0.187	0.263	3.15334e-13	CD4T	Lung
418	GIMAP7	2.40485e-17	-0.352606	0.31	0.363	5.50591e-13	CD4T	Lung
419	MYL12B	2.4757e-17	-0.257042	0.694	0.75	5.66812e-13	CD4T	Lung
420	SEC61B	2.55041e-17	-0.267802	0.455	0.509	5.83916e-13	CD4T	Lung
421	SPOCK2	2.94144e-17	0.337022	0.607	0.51	6.73444e-13	CD4T	Lung
422	SUN2	3.98841e-17	-0.301051	0.2	0.27	9.13145e-13	CD4T	Lung
423	MED10	4.39925e-17	-0.272065	0.249	0.306	1.00721e-12	CD4T	Lung
424	FAM129A	5.14722e-17	-0.261074	0.307	0.336	1.17846e-12	CD4T	Lung
425	RSRC2	5.42919e-17	0.256677	0.537	0.425	1.24301e-12	CD4T	Lung
426	MTHFD2	6.11975e-17	0.282913	0.29	0.194	1.40112e-12	CD4T	Lung
427	SELK	1.10549e-16	0.322313	0.703	0.618	2.53103e-12	CD4T	Lung
428	FRMD4B	1.21657e-16	-0.351031	0.113	0.174	2.78533e-12	CD4T	Lung
429	CEBPD	1.31096e-16	-0.378267	0.097	0.157	3.00145e-12	CD4T	Lung
430	TPI1	1.45304e-16	0.332585	0.574	0.472	3.32674e-12	CD4T	Lung
431	TUBB4B	1.53547e-16	0.302705	0.618	0.514	3.51547e-12	CD4T	Lung
432	ZFAND5	1.69001e-16	0.303788	0.46	0.352	3.86928e-12	CD4T	Lung
433	NDUFB9	3.14368e-16	-0.267289	0.297	0.371	7.19745e-12	CD4T	Lung
434	SAMHD1	3.35324e-16	-0.313675	0.162	0.238	7.67725e-12	CD4T	Lung
435	RAB9A	3.62637e-16	0.396815	0.21	0.132	8.30258e-12	CD4T	Lung
436	SNX9	3.69453e-16	0.306155	0.275	0.182	8.45863e-12	CD4T	Lung
437	PDCD1	5.99923e-16	0.316338	0.152	0.081	1.37352e-11	CD4T	Lung
438	NMB	8.23906e-16	0.514104	0.127	0.067	1.88633e-11	CD4T	Lung
439	NFKB1	9.77247e-16	0.301679	0.283	0.191	2.23741e-11	CD4T	Lung
440	GLUD1	1.29395e-15	-0.295841	0.17	0.224	2.96249e-11	CD4T	Lung
441	UBE2B	1.36627e-15	0.295876	0.566	0.471	3.12807e-11	CD4T	Lung
442	CD47	1.51361e-15	-0.272063	0.273	0.336	3.46541e-11	CD4T	Lung
443	LPXN	1.63939e-15	0.250362	0.26	0.171	3.75339e-11	CD4T	Lung
444	NOSIP	1.71279e-15	-0.266922	0.271	0.32	3.92143e-11	CD4T	Lung
445	LINC00869	1.76574e-15	-0.260857	0.18	0.244	4.04267e-11	CD4T	Lung
446	AKIRIN2	1.84711e-15	-0.260657	0.222	0.267	4.22895e-11	CD4T	Lung
447	DAD1	1.89985e-15	-0.271427	0.333	0.393	4.34971e-11	CD4T	Lung
448	RABGAP1L	2.43483e-15	0.256941	0.217	0.136	5.57454e-11	CD4T	Lung
449	LYAR	3.89417e-15	-0.318851	0.173	0.234	8.91569e-11	CD4T	Lung
450	APOBEC3G	4.46301e-15	-0.325164	0.186	0.248	1.02181e-10	CD4T	Lung
451	TSPYL2	7.91683e-15	0.333867	0.391	0.292	1.81256e-10	CD4T	Lung
452	TBCB	9.01189e-15	-0.278254	0.204	0.265	2.06327e-10	CD4T	Lung
453	HLA.DRB1	1.00075e-14	-0.301967	0.279	0.361	2.29121e-10	CD4T	Lung
454	CYTH1	1.25702e-14	-0.269352	0.165	0.224	2.87796e-10	CD4T	Lung
455	CNOT6L	1.45486e-14	0.274842	0.517	0.415	3.33091e-10	CD4T	Lung
456	BIRC3	2.18539e-14	0.29912	0.8	0.723	5.00344e-10	CD4T	Lung
457	LUC7L3	2.94463e-14	-0.256765	0.395	0.445	6.74172e-10	CD4T	Lung
458	XBP1	3.31006e-14	-0.258471	0.369	0.43	7.57837e-10	CD4T	Lung
459	PRF1	7.73998e-14	-0.288362	0.068	0.122	1.77207e-09	CD4T	Lung
460	CST7	8.16166e-14	-0.268864	0.276	0.352	1.86861e-09	CD4T	Lung
461	TANK	9.14386e-14	0.316825	0.488	0.392	2.09349e-09	CD4T	Lung
462	ARHGAP30	9.52782e-14	-0.252785	0.15	0.202	2.1814e-09	CD4T	Lung
463	KLF2	1.02514e-13	-0.271651	0.41	0.493	2.34706e-09	CD4T	Lung
464	ZBTB38	1.05465e-13	0.252201	0.225	0.147	2.41462e-09	CD4T	Lung
465	CD40LG	1.20406e-13	-0.33176	0.254	0.331	2.7567e-09	CD4T	Lung
466	CD28	1.3692e-13	0.292056	0.241	0.161	3.13477e-09	CD4T	Lung
467	ID2	1.37308e-13	-0.26432	0.62	0.683	3.14367e-09	CD4T	Lung
468	SLC38A2	1.37422e-13	0.273247	0.33	0.239	3.14628e-09	CD4T	Lung
469	SH2D1A	1.41128e-13	0.310877	0.249	0.169	3.23113e-09	CD4T	Lung
470	CTSD	1.88224e-13	-0.26083	0.346	0.377	4.3094e-09	CD4T	Lung
471	GLUL	2.67428e-13	-0.271637	0.272	0.309	6.12277e-09	CD4T	Lung
472	GNL3	3.30366e-13	0.276555	0.269	0.186	7.56373e-09	CD4T	Lung
473	GZMM	4.47406e-13	-0.254749	0.172	0.233	1.02434e-08	CD4T	Lung
474	C1ORF162	5.96631e-13	-0.252908	0.097	0.146	1.36599e-08	CD4T	Lung
475	CHD2	5.99443e-13	0.254122	0.274	0.191	1.37242e-08	CD4T	Lung
476	MRPS6	6.48446e-13	0.267156	0.331	0.243	1.48462e-08	CD4T	Lung
477	CYCS	6.70833e-13	0.334811	0.613	0.524	1.53587e-08	CD4T	Lung
478	RHBDD2	9.02658e-13	0.268499	0.329	0.241	2.06664e-08	CD4T	Lung
479	HMGB2	9.31258e-13	0.307406	0.644	0.565	2.13212e-08	CD4T	Lung
480	GGNBP2	9.58337e-13	-0.263533	0.221	0.276	2.19411e-08	CD4T	Lung
481	M6PR	1.62801e-12	-0.263137	0.21	0.267	3.72732e-08	CD4T	Lung
482	ZFP36	3.22998e-12	0.283765	0.809	0.775	7.39504e-08	CD4T	Lung
483	LY6E	6.01722e-12	-0.251093	0.343	0.414	1.37764e-07	CD4T	Lung
484	CD74	7.1352e-12	0.376208	0.798	0.745	1.6336e-07	CD4T	Lung
485	SYTL3	7.47277e-12	-0.251496	0.343	0.411	1.71089e-07	CD4T	Lung
486	TLE4	1.93099e-11	-0.267195	0.203	0.268	4.42099e-07	CD4T	Lung
487	ISG20	2.47702e-11	0.257919	0.663	0.598	5.67114e-07	CD4T	Lung
488	RP11.51J9.5	6.00942e-11	0.357391	0.289	0.216	1.37586e-06	CD4T	Lung
489	GZMA	6.24876e-11	-0.332582	0.218	0.28	1.43065e-06	CD4T	Lung
490	GADD45G	2.59019e-10	0.28744	0.159	0.101	5.93025e-06	CD4T	Lung
491	ZEB2	4.31643e-10	-0.293132	0.08	0.116	9.88247e-06	CD4T	Lung
492	CASP8	5.03801e-10	-0.25411	0.232	0.287	1.15345e-05	CD4T	Lung
493	ACP5	1.00081e-09	-0.263739	0.097	0.128	2.29135e-05	CD4T	Lung
494	ITM2A	6.68138e-09	0.339879	0.445	0.379	0.00015297	CD4T	Lung
495	LINC00152	1.29527e-08	0.269224	0.315	0.244	0.000296552	CD4T	Lung
496	SESN1	1.65321e-08	0.261078	0.121	0.081	0.000378503	CD4T	Lung
497	ISG15	3.45192e-08	0.311012	0.393	0.322	0.000790317	CD4T	Lung
498	GZMB	2.88793e-07	-0.333612	0.093	0.133	0.00661192	CD4T	Lung
499	NEAT1	4.04387e-07	-0.274471	0.79	0.816	0.00925843	CD4T	Lung
500	PGM2L1	4.21478e-07	0.261862	0.135	0.097	0.00964974	CD4T	Lung
501	DNAJA1	0	2.07947	0.896	0.648	0	CD8T	Lung
502	DNAJB1	0	2.76229	0.937	0.578	0	CD8T	Lung
503	HSP90AA1	0	2.85992	0.984	0.912	0	CD8T	Lung
504	HSP90AB1	0	2.3602	0.938	0.737	0	CD8T	Lung
505	HSPA1A	0	3.62668	0.94	0.286	0	CD8T	Lung
506	HSPA1B	0	2.73597	0.874	0.187	0	CD8T	Lung
507	HSPA8	0	2.03874	0.95	0.843	0	CD8T	Lung
508	HSPD1	0	2.81114	0.848	0.371	0	CD8T	Lung
509	HSPE1	0	2.49106	0.916	0.545	0	CD8T	Lung
510	HSPH1	0	3.07428	0.841	0.237	0	CD8T	Lung
511	UBB	0	1.76571	0.959	0.876	0	CD8T	Lung
512	HSPB1	2.16875e-288	2.55636	0.737	0.214	4.96535e-284	CD8T	Lung
513	IGKC	1.02832e-279	2.1391	0.579	0.049	2.35435e-275	CD8T	Lung
514	CACYBP	5.94681e-278	2.03988	0.747	0.256	1.36152e-273	CD8T	Lung
515	IGHA1	2.41197e-231	1.68797	0.442	0.01	5.5222e-227	CD8T	Lung
516	ZFAND2A	2.24784e-226	2.2116	0.569	0.09	5.14642e-222	CD8T	Lung
517	UBC	3.65935e-221	1.39317	0.947	0.908	8.37808e-217	CD8T	Lung
518	SFTPC	2.91916e-214	-1.34777	0.028	0.396	6.68342e-210	CD8T	Lung
519	HSPA6	3.00768e-214	3.00965	0.51	0.053	6.88608e-210	CD8T	Lung
520	JUN	1.28049e-206	1.71617	0.85	0.509	2.93167e-202	CD8T	Lung
521	SERPINH1	9.38226e-202	2.11715	0.479	0.045	2.14807e-197	CD8T	Lung
522	FKBP4	3.57327e-200	1.90922	0.522	0.088	8.18099e-196	CD8T	Lung
523	SOD1	3.80245e-164	1.27644	0.789	0.58	8.70571e-160	CD8T	Lung
524	DEDD2	2.32092e-162	1.50212	0.572	0.176	5.31374e-158	CD8T	Lung
525	IGLC2	2.09223e-151	1.32284	0.317	0.008	4.79015e-147	CD8T	Lung
526	DUSP4	2.95031e-149	1.93165	0.568	0.187	6.75475e-145	CD8T	Lung
527	S100A4	1.15644e-148	-1.10778	0.635	0.888	2.64767e-144	CD8T	Lung
528	MRPL18	5.81635e-148	1.57932	0.542	0.152	1.33165e-143	CD8T	Lung
529	NR4A1	5.70923e-146	1.66008	0.541	0.158	1.30713e-141	CD8T	Lung
530	CHORDC1	1.60429e-145	1.57694	0.502	0.126	3.67301e-141	CD8T	Lung
531	AHSA1	1.0201e-144	1.41202	0.547	0.166	2.33552e-140	CD8T	Lung
532	BAG3	3.89383e-144	1.57492	0.394	0.047	8.91492e-140	CD8T	Lung
533	KLRG1	2.02817e-135	-1.19389	0.104	0.449	4.64349e-131	CD8T	Lung
534	H3F3B	9.04144e-128	0.817845	0.968	0.945	2.07004e-123	CD8T	Lung
535	DNAJB4	4.90988e-124	1.45983	0.418	0.083	1.12412e-119	CD8T	Lung
536	DNAJB6	2.07867e-123	1.19905	0.703	0.436	4.75911e-119	CD8T	Lung
537	EIF5	5.91236e-123	1.03954	0.764	0.565	1.35363e-118	CD8T	Lung
538	RGS2	2.80919e-121	1.72288	0.698	0.412	6.43164e-117	CD8T	Lung
539	CMC1	6.11891e-113	-1.39047	0.295	0.596	1.40092e-108	CD8T	Lung
540	DNAJA4	2.52839e-108	1.31306	0.303	0.032	5.78876e-104	CD8T	Lung
541	RPL3	6.37862e-107	-0.520684	0.976	0.975	1.46039e-102	CD8T	Lung
542	CXCL13	1.9639e-104	2.90021	0.202	0	4.49635e-100	CD8T	Lung
543	DYNLL1	8.56942e-104	1.04483	0.74	0.525	1.96197e-99	CD8T	Lung
544	RPL7	1.52899e-101	-0.509509	0.96	0.965	3.50062e-97	CD8T	Lung
545	HLA.C	2.59137e-101	-0.558364	0.98	0.99	5.93294e-97	CD8T	Lung
546	PTGES3	2.6114e-101	1.08018	0.69	0.463	5.97881e-97	CD8T	Lung
547	RGS1	3.34871e-101	1.6135	0.78	0.531	7.66688e-97	CD8T	Lung
548	SQSTM1	1.69951e-97	1.20009	0.648	0.393	3.89104e-93	CD8T	Lung
549	EGR1	1.68818e-95	1.36724	0.348	0.072	3.86509e-91	CD8T	Lung
550	S1PR5	1.00349e-94	-0.694977	0.007	0.168	2.29749e-90	CD8T	Lung
551	MT.CYB	4.3093e-92	-0.67803	0.948	0.981	9.86615e-88	CD8T	Lung
552	FGFBP2	8.72469e-92	-0.909637	0.007	0.164	1.99752e-87	CD8T	Lung
553	PPP1R2	2.72797e-91	1.13039	0.69	0.432	6.24569e-87	CD8T	Lung
554	ANKRD37	5.06429e-90	1.31774	0.438	0.145	1.15947e-85	CD8T	Lung
555	CKS2	1.70828e-89	1.13463	0.548	0.256	3.91112e-85	CD8T	Lung
556	EEF1A1	6.65603e-89	-0.45254	0.993	0.993	1.5239e-84	CD8T	Lung
557	STIP1	6.7241e-87	1.02979	0.375	0.102	1.53948e-82	CD8T	Lung
558	RPL5	5.21558e-85	-0.496625	0.925	0.944	1.19411e-80	CD8T	Lung
559	TCP1	2.18896e-84	1.00552	0.529	0.25	5.01163e-80	CD8T	Lung
560	MYL12A	1.14196e-83	-0.705468	0.7	0.866	2.61451e-79	CD8T	Lung
561	MT.ND3	1.59474e-82	-0.584712	0.943	0.986	3.65115e-78	CD8T	Lung
562	MYO1F	2.49872e-81	-0.919832	0.145	0.415	5.72082e-77	CD8T	Lung
563	NKG7	6.42021e-81	-0.862923	0.708	0.799	1.46991e-76	CD8T	Lung
564	PRF1	2.91687e-80	-1.03221	0.254	0.518	6.67816e-76	CD8T	Lung
565	PPP1R15A	3.04791e-78	0.959759	0.67	0.434	6.97818e-74	CD8T	Lung
566	RPL6	1.75539e-76	-0.44236	0.962	0.966	4.01896e-72	CD8T	Lung
567	KLF2	2.60925e-75	-0.783917	0.306	0.607	5.97388e-71	CD8T	Lung
568	NEU1	3.60248e-75	1.24607	0.389	0.139	8.24787e-71	CD8T	Lung
569	AES	6.69098e-75	-0.863018	0.221	0.482	1.5319e-70	CD8T	Lung
570	MT.ND2	3.42332e-74	-0.597655	0.97	0.99	7.83769e-70	CD8T	Lung
571	EMP3	2.14902e-73	-0.872352	0.322	0.579	4.92019e-69	CD8T	Lung
572	DOK2	6.61547e-73	1.03734	0.492	0.24	1.51461e-68	CD8T	Lung
573	IGHM	2.69103e-72	0.763481	0.163	0.004	6.1611e-68	CD8T	Lung
574	SAMSN1	4.21274e-69	0.988579	0.633	0.44	9.64507e-65	CD8T	Lung
575	RPS3A	2.75759e-68	-0.366531	0.977	0.969	6.31351e-64	CD8T	Lung
576	ITGB2	9.03473e-68	-0.821414	0.349	0.599	2.0685e-63	CD8T	Lung
577	RPL11	3.69813e-67	-0.383932	0.977	0.979	8.46687e-63	CD8T	Lung
578	PLEK	3.73449e-67	-0.790402	0.057	0.25	8.55012e-63	CD8T	Lung
579	CCT4	6.05011e-66	0.897564	0.511	0.276	1.38517e-61	CD8T	Lung
580	RPL34	6.16468e-66	-0.351091	0.985	0.975	1.4114e-61	CD8T	Lung
581	MT.ND1	5.66802e-65	-0.54175	0.934	0.974	1.29769e-60	CD8T	Lung
582	HCST	1.13842e-64	-0.694745	0.62	0.783	2.60641e-60	CD8T	Lung
583	FAM65B	2.90674e-63	-0.737788	0.064	0.253	6.65498e-59	CD8T	Lung
584	ATF3	5.79744e-63	1.1607	0.367	0.13	1.32732e-58	CD8T	Lung
585	RPS10	8.06363e-63	-0.45157	0.868	0.9	1.84617e-58	CD8T	Lung
586	CST7	1.12394e-62	-0.666165	0.593	0.802	2.57326e-58	CD8T	Lung
587	BTG1	1.14563e-62	0.697267	0.986	0.982	2.62291e-58	CD8T	Lung
588	PTMA	1.2643e-62	0.434625	0.985	0.979	2.89461e-58	CD8T	Lung
589	GZMM	1.94114e-62	-0.783957	0.28	0.527	4.44423e-58	CD8T	Lung
590	FCGR3A	5.09084e-62	-0.907607	0.028	0.174	1.16555e-57	CD8T	Lung
591	IGLC3	1.27108e-61	0.529879	0.132	0.002	2.91015e-57	CD8T	Lung
592	EIF4A3	1.69045e-61	1.00763	0.489	0.27	3.87029e-57	CD8T	Lung
593	GPBP1	9.03954e-61	0.806325	0.608	0.382	2.0696e-56	CD8T	Lung
594	ZNF331	1.02657e-58	0.920146	0.627	0.408	2.35032e-54	CD8T	Lung
595	BIN2	1.62628e-58	-0.78408	0.247	0.475	3.72336e-54	CD8T	Lung
596	SRSF7	2.16094e-58	0.726007	0.843	0.788	4.94748e-54	CD8T	Lung
597	SLC7A5	2.2612e-58	0.906127	0.307	0.094	5.17702e-54	CD8T	Lung
598	HSPA4	3.43434e-57	0.836438	0.314	0.103	7.86293e-53	CD8T	Lung
599	LYAR	6.47859e-57	-0.75926	0.304	0.545	1.48327e-52	CD8T	Lung
600	C12ORF75	1.12365e-56	-0.746519	0.184	0.408	2.5726e-52	CD8T	Lung
601	MB21D1	3.77258e-56	0.740225	0.237	0.051	8.63733e-52	CD8T	Lung
602	YPEL5	1.05249e-55	0.798478	0.642	0.452	2.40968e-51	CD8T	Lung
603	RPS6	1.46464e-55	-0.341773	0.98	0.979	3.3533e-51	CD8T	Lung
604	RPS14	1.18553e-54	-0.332996	0.985	0.976	2.71426e-50	CD8T	Lung
605	KLRD1	1.74519e-54	-1.02672	0.263	0.452	3.99561e-50	CD8T	Lung
606	PLAC8	1.02929e-53	-0.746809	0.087	0.275	2.35655e-49	CD8T	Lung
607	JUND	1.06869e-53	0.72269	0.507	0.259	2.44677e-49	CD8T	Lung
608	MT.CO2	1.30908e-53	-0.460213	0.976	0.992	2.99715e-49	CD8T	Lung
609	SLC5A3	2.23752e-53	0.760419	0.239	0.056	5.12279e-49	CD8T	Lung
610	RPSA	1.1708e-52	-0.413542	0.932	0.955	2.68056e-48	CD8T	Lung
611	H2AFZ	1.29981e-52	0.853764	0.67	0.517	2.97591e-48	CD8T	Lung
612	TRA2B	1.78859e-52	0.780696	0.59	0.379	4.09497e-48	CD8T	Lung
613	RPL14	3.09417e-52	-0.354215	0.955	0.963	7.08411e-48	CD8T	Lung
614	ARL4C	9.10043e-52	-0.699969	0.256	0.49	2.08354e-47	CD8T	Lung
615	HLA.E	2.53632e-51	-0.424626	0.919	0.961	5.80692e-47	CD8T	Lung
616	PRDX1	1.68869e-50	0.815761	0.535	0.369	3.86627e-46	CD8T	Lung
617	RPS8	6.85218e-50	-0.348288	0.972	0.974	1.56881e-45	CD8T	Lung
618	TANK	1.30349e-49	0.915627	0.412	0.232	2.98433e-45	CD8T	Lung
619	RPL21	3.57934e-49	-0.322712	0.986	0.978	8.1949e-45	CD8T	Lung
620	ZFP36L2	7.62959e-49	-0.465661	0.869	0.956	1.74679e-44	CD8T	Lung
621	TUBB4B	8.57722e-49	0.809245	0.605	0.439	1.96375e-44	CD8T	Lung
622	FABP4	2.81184e-48	-0.587284	0.007	0.1	6.43772e-44	CD8T	Lung
623	TNFSF14	2.84125e-48	1.00412	0.249	0.077	6.50504e-44	CD8T	Lung
624	RPS27	2.8674e-48	-0.353026	0.993	0.99	6.5649e-44	CD8T	Lung
625	RPS3	3.22924e-48	-0.276582	0.988	0.973	7.39334e-44	CD8T	Lung
626	S100A6	3.52491e-48	-0.528385	0.719	0.857	8.07029e-44	CD8T	Lung
627	CLEC2B	3.52737e-48	0.896151	0.616	0.495	8.07592e-44	CD8T	Lung
628	NUDC	1.01258e-47	0.793003	0.429	0.232	2.31831e-43	CD8T	Lung
629	RBPJ	2.23532e-47	0.920557	0.372	0.186	5.11776e-43	CD8T	Lung
630	NFKBIE	2.65418e-47	0.638991	0.169	0.026	6.07674e-43	CD8T	Lung
631	RPL26	3.16532e-47	-0.300138	0.982	0.971	7.247e-43	CD8T	Lung
632	MORF4L2	3.57381e-47	0.804883	0.414	0.217	8.18224e-43	CD8T	Lung
633	RPS26	8.60604e-47	-0.40886	0.751	0.904	1.97035e-42	CD8T	Lung
634	KLRF1	8.95981e-47	-0.545058	0.012	0.112	2.05135e-42	CD8T	Lung
635	RPS7	1.57406e-46	-0.297963	0.969	0.965	3.6038e-42	CD8T	Lung
636	IL32	3.04329e-46	-0.490775	0.805	0.912	6.96762e-42	CD8T	Lung
637	RELB	4.74858e-46	0.597018	0.184	0.035	1.08719e-41	CD8T	Lung
638	SCGB3A1	6.52595e-46	0.855597	0.329	0.142	1.49412e-41	CD8T	Lung
639	FCRL6	1.40579e-45	-0.593918	0.038	0.17	3.21855e-41	CD8T	Lung
640	IFNG	2.5195e-45	1.61469	0.385	0.201	5.76839e-41	CD8T	Lung
641	CD160	3.51083e-45	-0.538079	0.02	0.132	8.03805e-41	CD8T	Lung
642	TNFRSF9	3.87572e-45	1.01151	0.237	0.073	8.87347e-41	CD8T	Lung
643	GZMA	4.03595e-45	-0.393731	0.563	0.778	9.24031e-41	CD8T	Lung
644	RGCC	5.45107e-45	0.827925	0.688	0.531	1.24802e-40	CD8T	Lung
645	GLTSCR2	7.89013e-45	-0.463547	0.721	0.834	1.80645e-40	CD8T	Lung
646	TMSB4X	1.1608e-44	-0.275511	0.996	0.996	2.65765e-40	CD8T	Lung
647	GLA	3.34181e-44	0.772194	0.186	0.041	7.65107e-40	CD8T	Lung
648	RPS28	5.5209e-44	-0.314669	0.978	0.973	1.26401e-39	CD8T	Lung
649	REL	5.69614e-44	0.763966	0.612	0.482	1.30413e-39	CD8T	Lung
650	ICAM3	6.53713e-44	-0.616342	0.294	0.504	1.49668e-39	CD8T	Lung
651	SELK	2.41038e-43	0.691997	0.666	0.553	5.51857e-39	CD8T	Lung
652	RPS4X	4.00412e-43	-0.331574	0.974	0.976	9.16744e-39	CD8T	Lung
653	RPS27A	5.40145e-43	-0.284044	0.984	0.984	1.23666e-38	CD8T	Lung
654	COTL1	6.59117e-43	0.800815	0.57	0.396	1.50905e-38	CD8T	Lung
655	CCT3	8.04709e-43	0.696261	0.476	0.281	1.84238e-38	CD8T	Lung
656	ZNF683	1.63147e-42	0.589897	0.135	0.015	3.73524e-38	CD8T	Lung
657	LDLRAD4	2.55067e-42	0.766928	0.2	0.049	5.83975e-38	CD8T	Lung
658	HAVCR2	2.85988e-42	0.740283	0.151	0.022	6.54769e-38	CD8T	Lung
659	SLBP	4.19855e-42	0.740122	0.349	0.179	9.61257e-38	CD8T	Lung
660	ITM2C	1.10472e-41	0.750921	0.239	0.074	2.52925e-37	CD8T	Lung
661	MT.ND4	1.61229e-41	-0.405421	0.971	0.989	3.69134e-37	CD8T	Lung
662	TYMP	9.34571e-41	0.613064	0.263	0.09	2.1397e-36	CD8T	Lung
663	STK17A	4.39379e-40	0.616758	0.606	0.434	1.00596e-35	CD8T	Lung
664	KLF3	5.01708e-40	-0.544471	0.082	0.236	1.14866e-35	CD8T	Lung
665	GEM	6.26302e-40	0.840552	0.102	0.005	1.43392e-35	CD8T	Lung
666	CTSW	1.18462e-39	-0.533282	0.482	0.688	2.71219e-35	CD8T	Lung
667	MYBL1	2.14593e-39	-0.499158	0.047	0.176	4.91311e-35	CD8T	Lung
668	PIM3	6.72803e-39	0.776233	0.378	0.211	1.54038e-34	CD8T	Lung
669	RPLP1	6.98836e-39	0.296718	0.993	0.989	1.59999e-34	CD8T	Lung
670	EIF4A2	9.59997e-39	0.469392	0.801	0.719	2.19791e-34	CD8T	Lung
671	RAB29	1.08915e-38	-0.517113	0.061	0.199	2.49362e-34	CD8T	Lung
672	RPL18A	1.16199e-38	-0.291801	0.974	0.971	2.66037e-34	CD8T	Lung
673	RPS21	1.26288e-38	-0.311124	0.93	0.951	2.89136e-34	CD8T	Lung
674	PRKCB	2.69878e-38	-0.559128	0.089	0.244	6.17885e-34	CD8T	Lung
675	RPS29	2.73853e-38	-0.261959	0.987	0.979	6.26986e-34	CD8T	Lung
676	HMGB2	5.4365e-38	0.633688	0.656	0.562	1.24469e-33	CD8T	Lung
677	OASL	1.05564e-37	0.674624	0.231	0.074	2.41688e-33	CD8T	Lung
678	NBL1	1.52891e-37	0.511392	0.133	0.019	3.50044e-33	CD8T	Lung
679	DUSP1	1.85225e-37	0.757422	0.823	0.773	4.24072e-33	CD8T	Lung
680	JUNB	2.07838e-37	0.678838	0.863	0.809	4.75845e-33	CD8T	Lung
681	TAF7	5.85597e-37	0.687397	0.49	0.305	1.34072e-32	CD8T	Lung
682	PFN1	9.95491e-37	-0.414444	0.772	0.875	2.27918e-32	CD8T	Lung
683	BCAS2	1.09141e-36	0.759327	0.402	0.244	2.49878e-32	CD8T	Lung
684	RPS23	1.3349e-36	-0.269253	0.977	0.973	3.05625e-32	CD8T	Lung
685	SAMHD1	1.70741e-36	-0.560382	0.072	0.213	3.90911e-32	CD8T	Lung
686	TUBA4A	1.76922e-36	0.760477	0.677	0.592	4.05064e-32	CD8T	Lung
687	RPL8	1.78404e-36	-0.319715	0.941	0.953	4.08456e-32	CD8T	Lung
688	ISG15	2.4893e-36	0.836236	0.404	0.26	5.69925e-32	CD8T	Lung
689	PMAIP1	3.54022e-36	0.922012	0.408	0.231	8.10534e-32	CD8T	Lung
690	RPL4	4.2534e-36	-0.351771	0.873	0.896	9.73815e-32	CD8T	Lung
691	UQCR11	7.03248e-36	-0.523127	0.396	0.592	1.61009e-31	CD8T	Lung
692	PHLDA1	1.25778e-35	0.88316	0.31	0.14	2.87969e-31	CD8T	Lung
693	KDM6B	1.298e-35	0.665805	0.325	0.15	2.97177e-31	CD8T	Lung
694	KLRB1	3.55107e-35	-0.946642	0.273	0.361	8.13017e-31	CD8T	Lung
695	ADD3	4.80784e-35	-0.514897	0.084	0.229	1.10076e-30	CD8T	Lung
696	BIRC3	6.09167e-35	0.826915	0.591	0.483	1.39469e-30	CD8T	Lung
697	RPL32	7.65856e-35	-0.269067	0.981	0.979	1.75343e-30	CD8T	Lung
698	ABHD3	7.90036e-35	0.632753	0.306	0.137	1.80879e-30	CD8T	Lung
699	RPL35	8.54024e-35	-0.27945	0.96	0.959	1.95529e-30	CD8T	Lung
700	TSC22D1	1.30386e-34	0.927612	0.15	0.035	2.98518e-30	CD8T	Lung
701	SUN2	1.51123e-34	-0.60346	0.21	0.381	3.45997e-30	CD8T	Lung
702	CYTIP	1.64958e-34	0.569221	0.737	0.643	3.77671e-30	CD8T	Lung
703	PNRC1	1.6613e-34	0.498752	0.801	0.754	3.80355e-30	CD8T	Lung
704	EIF3J	1.85649e-34	0.641017	0.301	0.138	4.25044e-30	CD8T	Lung
705	RPS5	2.68057e-34	-0.300047	0.921	0.942	6.13717e-30	CD8T	Lung
706	IFRD1	7.65202e-34	0.702894	0.454	0.276	1.75193e-29	CD8T	Lung
707	GAPDH	1.96179e-33	0.572218	0.884	0.854	4.49152e-29	CD8T	Lung
708	FABP5	2.9404e-33	0.786575	0.369	0.198	6.73204e-29	CD8T	Lung
709	NAMPT	3.10697e-33	0.610742	0.3	0.134	7.11341e-29	CD8T	Lung
710	ZFAND5	3.47595e-33	0.656173	0.399	0.225	7.95818e-29	CD8T	Lung
711	LDHA	9.58629e-33	0.566299	0.651	0.537	2.19478e-28	CD8T	Lung
712	CCT2	1.08035e-32	0.590976	0.395	0.215	2.47346e-28	CD8T	Lung
713	RAN	1.34403e-32	0.536143	0.617	0.481	3.07717e-28	CD8T	Lung
714	ARID5A	1.34513e-32	0.631046	0.347	0.182	3.07966e-28	CD8T	Lung
715	RPS18	1.64427e-32	-0.263241	0.988	0.987	3.76455e-28	CD8T	Lung
716	SAMD3	3.29601e-32	-0.552661	0.17	0.338	7.54622e-28	CD8T	Lung
717	TSPYL2	3.59109e-32	0.658852	0.461	0.284	8.22181e-28	CD8T	Lung
718	TMA7	3.99008e-32	-0.394139	0.721	0.816	9.1353e-28	CD8T	Lung
719	NOP58	7.74446e-32	0.63323	0.374	0.207	1.77309e-27	CD8T	Lung
720	RP11.291B21.2	1.13804e-31	0.838878	0.214	0.084	2.60554e-27	CD8T	Lung
721	ITGA1	1.50485e-31	0.502179	0.147	0.033	3.44536e-27	CD8T	Lung
722	MXD1	1.6423e-31	0.584732	0.163	0.046	3.76004e-27	CD8T	Lung
723	RPL37	2.01678e-31	-0.252747	0.969	0.964	4.61741e-27	CD8T	Lung
724	TRGC2	2.14966e-31	-0.738261	0.219	0.385	4.92166e-27	CD8T	Lung
725	PGK1	2.44173e-31	0.530039	0.55	0.466	5.59034e-27	CD8T	Lung
726	NABP1	2.65504e-31	0.643701	0.395	0.217	6.07871e-27	CD8T	Lung
727	CYCS	3.13675e-31	0.614501	0.591	0.467	7.18159e-27	CD8T	Lung
728	MOB4	3.15995e-31	0.579252	0.244	0.096	7.2347e-27	CD8T	Lung
729	P2RY8	8.58365e-31	-0.414017	0.035	0.135	1.96523e-26	CD8T	Lung
730	TUBA1B	1.237e-30	0.560876	0.675	0.581	2.8321e-26	CD8T	Lung
731	CLK1	6.91299e-30	0.584999	0.602	0.478	1.58273e-25	CD8T	Lung
732	TSC22D3	1.15262e-29	-0.376289	0.87	0.943	2.63892e-25	CD8T	Lung
733	CDC25B	1.79494e-29	-0.400411	0.035	0.134	4.10951e-25	CD8T	Lung
734	TGFBR3	2.1478e-29	-0.353217	0.021	0.105	4.9174e-25	CD8T	Lung
735	LPCAT1	2.15619e-29	-0.464642	0.051	0.158	4.93659e-25	CD8T	Lung
736	ARPC1B	2.19086e-29	-0.485028	0.393	0.571	5.01597e-25	CD8T	Lung
737	HN1	3.49507e-29	0.595641	0.451	0.296	8.00197e-25	CD8T	Lung
738	SAT1	7.02412e-29	0.663431	0.727	0.639	1.60817e-24	CD8T	Lung
739	KPNA2	2.24328e-28	0.616134	0.34	0.183	5.13599e-24	CD8T	Lung
740	CD83	2.39379e-28	0.718929	0.245	0.105	5.48059e-24	CD8T	Lung
741	RNPEPL1	8.6872e-28	-0.475628	0.087	0.209	1.98893e-23	CD8T	Lung
742	TUBA1A	1.09455e-27	0.616585	0.623	0.507	2.50596e-23	CD8T	Lung
743	JMJD6	1.10221e-27	0.587208	0.391	0.228	2.52352e-23	CD8T	Lung
744	MT.CO3	1.8156e-27	-0.354818	0.98	0.99	4.15683e-23	CD8T	Lung
745	NKRF	3.38521e-27	0.547389	0.165	0.052	7.75044e-23	CD8T	Lung
746	CDKN2C	4.12462e-27	0.456594	0.113	0.021	9.44331e-23	CD8T	Lung
747	UBA52	6.61894e-27	-0.251017	0.939	0.947	1.51541e-22	CD8T	Lung
748	VCAM1	6.70017e-27	0.827647	0.129	0.033	1.534e-22	CD8T	Lung
749	CCDC117	7.43114e-27	0.412924	0.125	0.028	1.70136e-22	CD8T	Lung
750	ATP1B3	8.94018e-27	0.655469	0.482	0.355	2.04685e-22	CD8T	Lung
751	PTP4A1	9.84703e-27	0.549507	0.3	0.154	2.25448e-22	CD8T	Lung
752	MGST3	1.31765e-26	-0.485049	0.175	0.325	3.01675e-22	CD8T	Lung
753	PTMS	1.43235e-26	0.575062	0.214	0.085	3.27937e-22	CD8T	Lung
754	BST2	1.53279e-26	0.545829	0.389	0.24	3.50931e-22	CD8T	Lung
755	CCL4	2.00562e-26	-0.764323	0.713	0.813	4.59187e-22	CD8T	Lung
756	NASP	2.07099e-26	0.575459	0.376	0.22	4.74154e-22	CD8T	Lung
757	GALNT2	2.44681e-26	0.475658	0.107	0.021	5.60196e-22	CD8T	Lung
758	TRDC	2.91626e-26	-0.846214	0.028	0.101	6.67677e-22	CD8T	Lung
759	CREM	3.07174e-26	0.615046	0.658	0.541	7.03275e-22	CD8T	Lung
760	PTGER2	6.1958e-26	-0.468675	0.086	0.207	1.41853e-21	CD8T	Lung
761	PCSK7	6.42152e-26	-0.550647	0.229	0.386	1.47021e-21	CD8T	Lung
762	MT.CO1	6.51972e-26	-0.324255	0.991	0.995	1.49269e-21	CD8T	Lung
763	RALGAPA1	7.27604e-26	0.559938	0.287	0.144	1.66585e-21	CD8T	Lung
764	GPSM3	9.81491e-26	-0.472804	0.398	0.551	2.24712e-21	CD8T	Lung
765	ST13	1.79535e-25	0.519966	0.496	0.348	4.11046e-21	CD8T	Lung
766	RACK1	1.94387e-25	-0.257137	0.903	0.912	4.45048e-21	CD8T	Lung
767	SAP18	2.24197e-25	0.527295	0.63	0.534	5.133e-21	CD8T	Lung
768	TPI1	2.61268e-25	0.556602	0.568	0.446	5.98173e-21	CD8T	Lung
769	AZIN1	3.4827e-25	0.495129	0.235	0.104	7.97364e-21	CD8T	Lung
770	DDIT3	3.52138e-25	0.526892	0.329	0.175	8.06221e-21	CD8T	Lung
771	FAM177A1	4.18751e-25	0.606419	0.539	0.419	9.5873e-21	CD8T	Lung
772	PPP1CA	4.94252e-25	-0.438979	0.239	0.4	1.13159e-20	CD8T	Lung
773	HNRNPU	7.14037e-25	0.536303	0.515	0.365	1.63479e-20	CD8T	Lung
774	APMAP	7.42205e-25	-0.485027	0.18	0.326	1.69928e-20	CD8T	Lung
775	ARHGAP30	8.97073e-25	-0.49794	0.147	0.279	2.05385e-20	CD8T	Lung
776	UBE2A	9.31995e-25	0.553933	0.313	0.172	2.1338e-20	CD8T	Lung
777	GZMH	9.4184e-25	-0.616312	0.426	0.558	2.15634e-20	CD8T	Lung
778	CTLA4	1.37972e-24	0.425575	0.107	0.021	3.15888e-20	CD8T	Lung
779	UBE2B	1.40994e-24	0.501959	0.477	0.369	3.22806e-20	CD8T	Lung
780	AC090498.1	1.44719e-24	-0.362846	0.619	0.729	3.31334e-20	CD8T	Lung
781	MATK	1.55544e-24	-0.431681	0.124	0.256	3.56117e-20	CD8T	Lung
782	TNFSF9	2.29473e-24	0.6629	0.203	0.087	5.25379e-20	CD8T	Lung
783	SCAND1	2.5491e-24	0.479431	0.2	0.08	5.83616e-20	CD8T	Lung
784	C1ORF21	4.02506e-24	-0.353188	0.042	0.132	9.21537e-20	CD8T	Lung
785	SLC25A5	4.04708e-24	0.514059	0.546	0.429	9.26579e-20	CD8T	Lung
786	CCL4L2	4.19378e-24	0.829026	0.366	0.209	9.60165e-20	CD8T	Lung
787	UBE2D3	4.38891e-24	0.410346	0.662	0.582	1.00484e-19	CD8T	Lung
788	IER2	5.38434e-24	-0.436062	0.477	0.633	1.23274e-19	CD8T	Lung
789	SORL1	6.48815e-24	-0.428571	0.081	0.194	1.48546e-19	CD8T	Lung
790	LGALS3	7.15249e-24	0.468004	0.292	0.149	1.63756e-19	CD8T	Lung
791	LITAF	7.59819e-24	-0.435398	0.396	0.557	1.73961e-19	CD8T	Lung
792	PTPRC	8.04194e-24	-0.346112	0.792	0.873	1.8412e-19	CD8T	Lung
793	ZC3H12A	8.51544e-24	0.524139	0.314	0.171	1.94961e-19	CD8T	Lung
794	SRGN	8.6066e-24	0.305932	0.951	0.928	1.97048e-19	CD8T	Lung
795	CDKN1A	9.46065e-24	0.5743	0.275	0.142	2.16602e-19	CD8T	Lung
796	GMFG	1.06337e-23	-0.394205	0.487	0.647	2.43457e-19	CD8T	Lung
797	OAZ1	1.1386e-23	0.32886	0.889	0.865	2.60683e-19	CD8T	Lung
798	CRTAM	1.557e-23	0.945995	0.357	0.236	3.56475e-19	CD8T	Lung
799	SRSF3	2.54359e-23	0.501093	0.607	0.49	5.82354e-19	CD8T	Lung
800	CALM2	4.10709e-23	0.408998	0.741	0.694	9.40318e-19	CD8T	Lung
801	ATF4	5.86235e-23	0.497391	0.496	0.35	1.34218e-18	CD8T	Lung
802	PDCL3	6.15615e-23	0.558361	0.272	0.143	1.40945e-18	CD8T	Lung
803	FAM118A	8.51943e-23	0.587901	0.232	0.119	1.95052e-18	CD8T	Lung
804	RHOB	1.12206e-22	0.520057	0.173	0.067	2.56897e-18	CD8T	Lung
805	LINC00861	1.2157e-22	-0.431774	0.067	0.17	2.78333e-18	CD8T	Lung
806	HLA.F	1.28245e-22	-0.412329	0.49	0.639	2.93617e-18	CD8T	Lung
807	RGS16	1.54359e-22	0.654718	0.195	0.084	3.53405e-18	CD8T	Lung
808	MFNG	1.564e-22	-0.388558	0.074	0.18	3.58079e-18	CD8T	Lung
809	TOMM7	1.8631e-22	-0.261169	0.85	0.878	4.26557e-18	CD8T	Lung
810	TUBA1C	1.92378e-22	0.515331	0.279	0.145	4.40449e-18	CD8T	Lung
811	ZC3HAV1	3.02067e-22	0.547699	0.466	0.328	6.91583e-18	CD8T	Lung
812	MT.ATP6	3.03395e-22	-0.317884	0.97	0.982	6.94624e-18	CD8T	Lung
813	NAF1	3.81862e-22	0.416404	0.122	0.033	8.74273e-18	CD8T	Lung
814	TRMT112	3.83568e-22	0.439675	0.567	0.441	8.78179e-18	CD8T	Lung
815	MTHFD2	3.85522e-22	0.449042	0.213	0.093	8.82654e-18	CD8T	Lung
816	GSTP1	4.73404e-22	-0.451709	0.261	0.408	1.08386e-17	CD8T	Lung
817	TRAF3IP3	5.28221e-22	-0.456675	0.21	0.354	1.20936e-17	CD8T	Lung
818	RPL17	5.92705e-22	-0.376782	0.477	0.623	1.357e-17	CD8T	Lung
819	IFNGR1	6.90878e-22	-0.435657	0.161	0.295	1.58177e-17	CD8T	Lung
820	CD99	7.02366e-22	-0.403617	0.501	0.651	1.60807e-17	CD8T	Lung
821	LINC00869	8.09026e-22	-0.436565	0.193	0.329	1.85226e-17	CD8T	Lung
822	MBP	1.04701e-21	-0.439846	0.165	0.299	2.39714e-17	CD8T	Lung
823	PDCD1	1.14776e-21	0.530761	0.22	0.104	2.6278e-17	CD8T	Lung
824	SKIL	1.34817e-21	0.497099	0.225	0.105	3.08664e-17	CD8T	Lung
825	ELL2	1.37955e-21	0.431241	0.153	0.054	3.15848e-17	CD8T	Lung
826	PPIB	2.04323e-21	-0.436426	0.369	0.512	4.67797e-17	CD8T	Lung
827	ID3	3.0079e-21	0.573208	0.167	0.064	6.88659e-17	CD8T	Lung
828	NCL	3.26888e-21	0.437918	0.599	0.511	7.48411e-17	CD8T	Lung
829	CCR7	4.02275e-21	0.659507	0.143	0.049	9.21009e-17	CD8T	Lung
830	TIFA	4.16781e-21	0.502889	0.149	0.056	9.54221e-17	CD8T	Lung
831	RBM8A	4.964e-21	0.438075	0.581	0.468	1.13651e-16	CD8T	Lung
832	SMAP2	5.19393e-21	0.50487	0.409	0.283	1.18915e-16	CD8T	Lung
833	MKNK2	5.24843e-21	0.468058	0.208	0.094	1.20163e-16	CD8T	Lung
834	IER5	5.95276e-21	0.642109	0.342	0.228	1.36288e-16	CD8T	Lung
835	CCND3	6.74625e-21	-0.461726	0.284	0.416	1.54455e-16	CD8T	Lung
836	SLC3A2	1.04119e-20	0.507099	0.393	0.267	2.3838e-16	CD8T	Lung
837	POLR2J3	1.09844e-20	-0.483724	0.254	0.391	2.51489e-16	CD8T	Lung
838	CD27	1.13118e-20	0.641011	0.305	0.187	2.58983e-16	CD8T	Lung
839	MRPS6	1.30453e-20	0.548218	0.296	0.179	2.98672e-16	CD8T	Lung
840	CCL3L3	1.47028e-20	0.638269	0.12	0.035	3.3662e-16	CD8T	Lung
841	SH3BP5	1.48563e-20	-0.315276	0.047	0.132	3.40136e-16	CD8T	Lung
842	UBE2S	1.62568e-20	0.503087	0.332	0.202	3.72201e-16	CD8T	Lung
843	RASGRP2	1.75947e-20	-0.31191	0.044	0.127	4.02831e-16	CD8T	Lung
844	TYROBP	2.00171e-20	-0.573835	0.103	0.166	4.58291e-16	CD8T	Lung
845	NFKB2	2.07596e-20	0.447812	0.219	0.103	4.75291e-16	CD8T	Lung
846	HOPX	2.61273e-20	-0.433753	0.229	0.369	5.98184e-16	CD8T	Lung
847	CDKN2D	3.01978e-20	-0.381809	0.051	0.139	6.9138e-16	CD8T	Lung
848	PTTG1	4.35081e-20	0.516398	0.255	0.136	9.96119e-16	CD8T	Lung
849	TNIP3	5.46402e-20	0.429184	0.134	0.044	1.25099e-15	CD8T	Lung
850	CD96	5.53316e-20	0.511149	0.419	0.302	1.26682e-15	CD8T	Lung
851	MUM1	5.649e-20	0.390035	0.155	0.057	1.29334e-15	CD8T	Lung
852	TRAPPC1	6.22694e-20	-0.433203	0.233	0.367	1.42566e-15	CD8T	Lung
853	CD48	6.74753e-20	-0.322496	0.611	0.735	1.54485e-15	CD8T	Lung
854	MRPL1	9.85619e-20	0.538633	0.299	0.17	2.25657e-15	CD8T	Lung
855	RASA3	1.00312e-19	-0.306742	0.039	0.117	2.29664e-15	CD8T	Lung
856	EEF2	1.35188e-19	-0.314922	0.704	0.782	3.09513e-15	CD8T	Lung
857	SFPQ	1.40269e-19	0.445995	0.565	0.436	3.21147e-15	CD8T	Lung
858	AMD1	1.49448e-19	0.508331	0.481	0.372	3.42162e-15	CD8T	Lung
859	CALM1	1.49735e-19	-0.275405	0.82	0.885	3.42817e-15	CD8T	Lung
860	HNRNPAB	1.50893e-19	0.450389	0.241	0.127	3.45469e-15	CD8T	Lung
861	DUSP2	1.52009e-19	0.456292	0.82	0.83	3.48025e-15	CD8T	Lung
862	TRAF1	1.54603e-19	0.370174	0.126	0.041	3.53963e-15	CD8T	Lung
863	CCT6A	1.57955e-19	0.478187	0.328	0.206	3.61638e-15	CD8T	Lung
864	EFHD2	2.09834e-19	-0.418198	0.122	0.232	4.80414e-15	CD8T	Lung
865	HIBCH	2.50714e-19	0.415638	0.15	0.057	5.74009e-15	CD8T	Lung
866	AKNA	2.6791e-19	-0.412506	0.261	0.4	6.13381e-15	CD8T	Lung
867	VAMP2	3.77416e-19	-0.354202	0.463	0.612	8.64094e-15	CD8T	Lung
868	HSPA5	4.91085e-19	0.45141	0.58	0.482	1.12434e-14	CD8T	Lung
869	BICDL1	5.16498e-19	0.424848	0.151	0.058	1.18252e-14	CD8T	Lung
870	VMP1	5.27716e-19	0.503903	0.313	0.185	1.20821e-14	CD8T	Lung
871	ERO1B	8.01512e-19	0.52719	0.228	0.118	1.83506e-14	CD8T	Lung
872	COX6C	1.10942e-18	-0.306413	0.458	0.605	2.54002e-14	CD8T	Lung
873	CD247	1.36537e-18	-0.420753	0.307	0.437	3.12601e-14	CD8T	Lung
874	STMN1	1.37683e-18	0.524384	0.258	0.145	3.15226e-14	CD8T	Lung
875	DDOST	1.70401e-18	-0.353431	0.18	0.306	3.90134e-14	CD8T	Lung
876	IL6ST	2.1746e-18	0.34877	0.154	0.061	4.97874e-14	CD8T	Lung
877	ATP2B1	3.3907e-18	-0.431769	0.134	0.246	7.76301e-14	CD8T	Lung
878	ZEB2	3.86793e-18	-0.436179	0.214	0.345	8.85563e-14	CD8T	Lung
879	RNF125	8.9891e-18	-0.356255	0.172	0.294	2.05805e-13	CD8T	Lung
880	FXYD5	1.01161e-17	-0.369178	0.547	0.666	2.31609e-13	CD8T	Lung
881	ZNF267	1.70373e-17	0.407322	0.172	0.076	3.9007e-13	CD8T	Lung
882	SRSF2	1.76347e-17	0.373994	0.714	0.656	4.03747e-13	CD8T	Lung
883	FAM215B	1.8811e-17	-0.33635	0.081	0.174	4.30678e-13	CD8T	Lung
884	CTSS	1.89654e-17	-0.354546	0.235	0.366	4.34214e-13	CD8T	Lung
885	P2RY10	2.35599e-17	0.485397	0.207	0.107	5.39403e-13	CD8T	Lung
886	NFKB1	2.41959e-17	0.445207	0.189	0.089	5.53966e-13	CD8T	Lung
887	EIF3L	2.86322e-17	-0.36833	0.299	0.434	6.55534e-13	CD8T	Lung
888	NDUFC2	2.93617e-17	-0.342204	0.179	0.3	6.72236e-13	CD8T	Lung
889	RPA2	3.14908e-17	-0.345061	0.118	0.225	7.20981e-13	CD8T	Lung
890	PXN	3.41027e-17	-0.268387	0.033	0.101	7.80782e-13	CD8T	Lung
891	IFI16	3.81585e-17	0.454206	0.503	0.418	8.73638e-13	CD8T	Lung
892	ITGAL	4.16503e-17	-0.378827	0.091	0.187	9.53583e-13	CD8T	Lung
893	ICOS	4.79422e-17	0.49776	0.214	0.109	1.09764e-12	CD8T	Lung
894	BTG3	6.42071e-17	0.478326	0.358	0.244	1.47002e-12	CD8T	Lung
895	MAP1LC3B	6.90427e-17	0.407876	0.511	0.408	1.58073e-12	CD8T	Lung
896	RHBDD2	7.78111e-17	0.43402	0.243	0.132	1.78149e-12	CD8T	Lung
897	ARF4	8.07231e-17	0.413309	0.341	0.216	1.84816e-12	CD8T	Lung
898	MT.ND5	1.14153e-16	-0.330087	0.69	0.801	2.61354e-12	CD8T	Lung
899	RPL36A	1.30277e-16	-0.369068	0.393	0.513	2.9827e-12	CD8T	Lung
900	RBL2	1.34826e-16	-0.326767	0.125	0.23	3.08684e-12	CD8T	Lung
901	CD82	1.60782e-16	0.421553	0.161	0.073	3.6811e-12	CD8T	Lung
902	GTF3A	2.14806e-16	-0.37917	0.319	0.447	4.91798e-12	CD8T	Lung
903	TAGLN2	2.15048e-16	-0.420473	0.407	0.525	4.92352e-12	CD8T	Lung
904	SLC1A5	2.387e-16	0.358448	0.18	0.084	5.46503e-12	CD8T	Lung
905	ATM	2.82733e-16	-0.344152	0.141	0.249	6.47316e-12	CD8T	Lung
906	TPST2	2.91033e-16	-0.334949	0.104	0.201	6.6632e-12	CD8T	Lung
907	SMC4	3.25074e-16	0.450123	0.223	0.12	7.44256e-12	CD8T	Lung
908	TCF7	3.732e-16	-0.391056	0.131	0.235	8.54441e-12	CD8T	Lung
909	ARHGAP25	3.74248e-16	-0.316628	0.079	0.168	8.56841e-12	CD8T	Lung
910	CD47	3.97211e-16	-0.373158	0.224	0.346	9.09415e-12	CD8T	Lung
911	ULBP2	4.8975e-16	0.367167	0.118	0.043	1.12128e-11	CD8T	Lung
912	CAPN2	4.98963e-16	-0.362253	0.159	0.269	1.14238e-11	CD8T	Lung
913	CD7	5.21697e-16	0.442386	0.591	0.503	1.19443e-11	CD8T	Lung
914	GADD45G	5.76525e-16	0.456067	0.107	0.037	1.31995e-11	CD8T	Lung
915	EIF1AD	6.52408e-16	0.303805	0.115	0.04	1.49369e-11	CD8T	Lung
916	HLA.DQB1	6.60192e-16	0.483704	0.301	0.186	1.51151e-11	CD8T	Lung
917	PBXIP1	6.61879e-16	-0.393461	0.208	0.322	1.51537e-11	CD8T	Lung
918	RSRC2	7.82588e-16	0.413755	0.507	0.402	1.79174e-11	CD8T	Lung
919	OTULIN	8.06464e-16	0.32864	0.1	0.031	1.8464e-11	CD8T	Lung
920	PTPN4	9.16594e-16	-0.344857	0.138	0.244	2.09854e-11	CD8T	Lung
921	TNFAIP3	9.68904e-16	0.406102	0.642	0.544	2.2183e-11	CD8T	Lung
922	TBC1D4	1.12147e-15	0.36248	0.101	0.033	2.5676e-11	CD8T	Lung
923	CD3G	1.30827e-15	-0.386853	0.464	0.586	2.99529e-11	CD8T	Lung
924	DNTTIP2	1.72685e-15	0.438845	0.305	0.193	3.95362e-11	CD8T	Lung
925	FLNA	2.06306e-15	-0.392045	0.145	0.248	4.72338e-11	CD8T	Lung
926	C1ORF56	2.24067e-15	-0.341936	0.16	0.268	5.13001e-11	CD8T	Lung
927	DDX24	2.5327e-15	0.358575	0.63	0.551	5.79861e-11	CD8T	Lung
928	MAT2A	2.84783e-15	0.416888	0.296	0.184	6.52011e-11	CD8T	Lung
929	H2AFX	3.24992e-15	0.444821	0.244	0.144	7.44069e-11	CD8T	Lung
930	ANXA6	4.54123e-15	-0.402222	0.271	0.385	1.03971e-10	CD8T	Lung
931	GIMAP7	4.70394e-15	-0.426385	0.303	0.424	1.07697e-10	CD8T	Lung
932	TGFB1	4.78308e-15	0.388235	0.177	0.086	1.09509e-10	CD8T	Lung
933	CSRNP1	5.62308e-15	0.399208	0.301	0.194	1.2874e-10	CD8T	Lung
934	SSBP4	5.70979e-15	-0.301346	0.096	0.186	1.30726e-10	CD8T	Lung
935	PELO	6.00438e-15	0.342614	0.115	0.044	1.3747e-10	CD8T	Lung
936	TRAC	6.21203e-15	-0.272957	0.704	0.795	1.42224e-10	CD8T	Lung
937	FOSB	6.52787e-15	0.439198	0.543	0.428	1.49456e-10	CD8T	Lung
938	LAG3	8.0499e-15	0.5247	0.279	0.199	1.84302e-10	CD8T	Lung
939	SIRPG	9.16556e-15	0.373602	0.136	0.058	2.09846e-10	CD8T	Lung
940	AC092580.4	9.59425e-15	-0.295843	0.218	0.336	2.1966e-10	CD8T	Lung
941	SYTL1	1.00406e-14	-0.331555	0.098	0.189	2.29879e-10	CD8T	Lung
942	TLE4	1.15238e-14	-0.354662	0.205	0.32	2.63837e-10	CD8T	Lung
943	ATP5I	1.24226e-14	-0.27904	0.272	0.396	2.84414e-10	CD8T	Lung
944	ARL5B	1.33141e-14	0.313519	0.103	0.035	3.04827e-10	CD8T	Lung
945	MAP1LC3A	1.67799e-14	0.310837	0.116	0.044	3.84176e-10	CD8T	Lung
946	IRF4	1.83056e-14	0.255997	0.1	0.034	4.19106e-10	CD8T	Lung
947	INSIG1	1.90001e-14	0.495646	0.257	0.167	4.35007e-10	CD8T	Lung
948	PPP1R14B	2.198e-14	0.362608	0.107	0.039	5.03233e-10	CD8T	Lung
949	NCR3	2.2746e-14	-0.32396	0.046	0.113	5.20769e-10	CD8T	Lung
950	NAB1	2.66448e-14	0.330507	0.104	0.037	6.10033e-10	CD8T	Lung
951	IQGAP2	2.69191e-14	-0.398401	0.199	0.301	6.16313e-10	CD8T	Lung
952	TNRC6B	2.90262e-14	-0.347141	0.242	0.361	6.64554e-10	CD8T	Lung
953	CD320	3.13787e-14	-0.280752	0.056	0.128	7.18416e-10	CD8T	Lung
954	ELOVL5	3.33626e-14	0.403925	0.279	0.18	7.63837e-10	CD8T	Lung
955	NINJ1	3.43345e-14	0.344696	0.127	0.057	7.86089e-10	CD8T	Lung
956	CXCR6	3.67957e-14	0.497033	0.227	0.13	8.42437e-10	CD8T	Lung
957	HLA.DRA	3.83876e-14	0.451109	0.532	0.425	8.78884e-10	CD8T	Lung
958	CORO1A	4.0763e-14	-0.278258	0.638	0.74	9.33268e-10	CD8T	Lung
959	IDI1	4.38853e-14	0.375247	0.411	0.291	1.00475e-09	CD8T	Lung
960	LRIF1	4.3924e-14	0.376899	0.182	0.092	1.00564e-09	CD8T	Lung
961	RPL22L1	5.11013e-14	0.398631	0.426	0.328	1.16996e-09	CD8T	Lung
962	HNRNPC	5.3505e-14	0.337567	0.611	0.53	1.225e-09	CD8T	Lung
963	PRMT9	6.71742e-14	0.498988	0.262	0.175	1.53795e-09	CD8T	Lung
964	CD69	7.38057e-14	0.504179	0.761	0.756	1.68978e-09	CD8T	Lung
965	CD3E	7.48211e-14	-0.265134	0.657	0.751	1.71303e-09	CD8T	Lung
966	CCT5	7.52623e-14	0.36162	0.245	0.15	1.72313e-09	CD8T	Lung
967	ACAA2	8.03074e-14	-0.290449	0.069	0.143	1.83864e-09	CD8T	Lung
968	RBM3	9.39969e-14	-0.30685	0.364	0.486	2.15206e-09	CD8T	Lung
969	TRAF4	1.07615e-13	0.337563	0.139	0.064	2.46384e-09	CD8T	Lung
970	SLC38A2	1.0851e-13	0.368855	0.318	0.206	2.48434e-09	CD8T	Lung
971	EZR	1.12001e-13	0.380838	0.56	0.479	2.56426e-09	CD8T	Lung
972	CD52	1.15047e-13	-0.25119	0.715	0.799	2.63399e-09	CD8T	Lung
973	HDAC1	1.15354e-13	-0.295473	0.106	0.195	2.64103e-09	CD8T	Lung
974	SYNE2	1.44207e-13	-0.351259	0.311	0.43	3.30162e-09	CD8T	Lung
975	ITGAE	1.5467e-13	0.358851	0.219	0.123	3.54118e-09	CD8T	Lung
976	EOMES	1.64496e-13	-0.33547	0.118	0.209	3.76613e-09	CD8T	Lung
977	RPN2	1.73405e-13	-0.354847	0.154	0.25	3.97012e-09	CD8T	Lung
978	SSR4	1.80353e-13	-0.316059	0.514	0.616	4.12919e-09	CD8T	Lung
979	HMGA1	1.92078e-13	0.356813	0.221	0.127	4.39762e-09	CD8T	Lung
980	AHNAK	2.46871e-13	-0.394235	0.215	0.323	5.65212e-09	CD8T	Lung
981	ZNF90	2.75747e-13	-0.292064	0.187	0.293	6.31323e-09	CD8T	Lung
982	SYAP1	2.89406e-13	0.452613	0.357	0.271	6.62595e-09	CD8T	Lung
983	PIK3R1	3.10932e-13	-0.34449	0.362	0.486	7.11879e-09	CD8T	Lung
984	EIF4B	3.1161e-13	-0.345153	0.314	0.422	7.1343e-09	CD8T	Lung
985	CDC42EP3	4.18634e-13	0.454989	0.298	0.208	9.58464e-09	CD8T	Lung
986	TMEM230	4.58051e-13	-0.320543	0.208	0.314	1.04871e-08	CD8T	Lung
987	YPEL3	4.82678e-13	-0.301367	0.118	0.209	1.10509e-08	CD8T	Lung
988	MIR4435.2HG	4.85068e-13	0.435761	0.191	0.108	1.11056e-08	CD8T	Lung
989	LINC00936	5.07507e-13	-0.302486	0.049	0.112	1.16194e-08	CD8T	Lung
990	LCK	5.31523e-13	-0.350606	0.398	0.515	1.21692e-08	CD8T	Lung
991	SYNE1	6.55214e-13	-0.315649	0.1	0.185	1.50011e-08	CD8T	Lung
992	CMPK1	7.64652e-13	-0.317741	0.285	0.396	1.75067e-08	CD8T	Lung
993	DUSP10	7.65407e-13	0.400097	0.205	0.117	1.7524e-08	CD8T	Lung
994	SSU72	7.86839e-13	-0.300093	0.194	0.299	1.80147e-08	CD8T	Lung
995	EIF3F	8.19298e-13	-0.304354	0.494	0.606	1.87578e-08	CD8T	Lung
996	WTAP	9.16477e-13	0.399835	0.329	0.241	2.09827e-08	CD8T	Lung
997	NFKBIZ	9.74293e-13	0.378877	0.262	0.161	2.23064e-08	CD8T	Lung
998	ARPC2	1.00046e-12	-0.26341	0.688	0.775	2.29056e-08	CD8T	Lung
999	GRK6	1.02827e-12	-0.258887	0.098	0.181	2.35421e-08	CD8T	Lung
1000	FAM102A	1.0856e-12	0.32927	0.168	0.085	2.48547e-08	CD8T	Lung
1001	GZMB	1.09653e-12	0.63545	0.409	0.33	2.51051e-08	CD8T	Lung
1002	IL2RG	1.14664e-12	-0.296492	0.488	0.6	2.62522e-08	CD8T	Lung
1003	NOP56	1.24288e-12	0.356081	0.327	0.221	2.84558e-08	CD8T	Lung
1004	TRBC1	1.25161e-12	0.477135	0.536	0.467	2.86556e-08	CD8T	Lung
1005	HMGN3	1.30104e-12	-0.348553	0.167	0.264	2.97872e-08	CD8T	Lung
1006	COMMD6	1.31367e-12	-0.27833	0.648	0.729	3.00766e-08	CD8T	Lung
1007	N4BP2L2	1.46179e-12	-0.267991	0.437	0.559	3.34677e-08	CD8T	Lung
1008	CH17.189H20.1	1.69038e-12	-0.354004	0.203	0.306	3.87011e-08	CD8T	Lung
1009	ERF	1.86585e-12	0.271315	0.101	0.038	4.27187e-08	CD8T	Lung
1010	JMY	1.87403e-12	0.327832	0.125	0.057	4.29059e-08	CD8T	Lung
1011	DHRS7	1.98014e-12	-0.289073	0.283	0.397	4.53353e-08	CD8T	Lung
1012	YTHDC1	2.01553e-12	0.343271	0.24	0.144	4.61456e-08	CD8T	Lung
1013	BCAP31	2.21608e-12	-0.331889	0.182	0.279	5.07372e-08	CD8T	Lung
1014	BATF	2.54939e-12	0.468691	0.254	0.165	5.83682e-08	CD8T	Lung
1015	MIF	2.78335e-12	0.379118	0.299	0.205	6.37247e-08	CD8T	Lung
1016	MCL1	2.8402e-12	0.313719	0.696	0.623	6.50263e-08	CD8T	Lung
1017	AHI1	2.84131e-12	0.395891	0.202	0.119	6.50517e-08	CD8T	Lung
1018	TMBIM4	3.2621e-12	-0.284089	0.161	0.257	7.46859e-08	CD8T	Lung
1019	MCUB	3.55962e-12	-0.275944	0.15	0.244	8.14976e-08	CD8T	Lung
1020	PER1	3.6312e-12	0.324034	0.186	0.101	8.31363e-08	CD8T	Lung
1021	TMED2	3.76218e-12	-0.299283	0.213	0.317	8.61352e-08	CD8T	Lung
1022	CDV3	3.95581e-12	0.352254	0.191	0.107	9.05684e-08	CD8T	Lung
1023	CD40LG	4.04069e-12	-0.323218	0.046	0.107	9.25117e-08	CD8T	Lung
1024	PITPNC1	4.28262e-12	-0.304597	0.13	0.219	9.80507e-08	CD8T	Lung
1025	CCM2	4.48837e-12	-0.25843	0.07	0.142	1.02761e-07	CD8T	Lung
1026	B3GNT2	4.7698e-12	0.31563	0.121	0.055	1.09205e-07	CD8T	Lung
1027	TMEM109	4.80718e-12	-0.316917	0.12	0.205	1.1006e-07	CD8T	Lung
1028	SERPINB6	6.24933e-12	-0.284571	0.056	0.121	1.43078e-07	CD8T	Lung
1029	JAML	7.35311e-12	0.346293	0.296	0.193	1.6835e-07	CD8T	Lung
1030	TARSL2	8.06213e-12	0.299807	0.103	0.041	1.84583e-07	CD8T	Lung
1031	FAM133B	8.32086e-12	0.399682	0.472	0.398	1.90506e-07	CD8T	Lung
1032	CAPG	8.8031e-12	0.273288	0.162	0.084	2.01547e-07	CD8T	Lung
1033	HSPA9	9.23173e-12	0.35984	0.326	0.232	2.1136e-07	CD8T	Lung
1034	PLEKHA1	9.35646e-12	-0.27994	0.072	0.142	2.14216e-07	CD8T	Lung
1035	TAF1D	9.87509e-12	0.322173	0.498	0.424	2.2609e-07	CD8T	Lung
1036	CLDND1	1.02981e-11	0.417524	0.321	0.255	2.35776e-07	CD8T	Lung
1037	NUDT4	1.07067e-11	0.378638	0.287	0.192	2.45129e-07	CD8T	Lung
1038	TMEM160	1.26692e-11	0.282473	0.14	0.068	2.90062e-07	CD8T	Lung
1039	TRIM26	1.30304e-11	0.297238	0.13	0.061	2.98331e-07	CD8T	Lung
1040	LAT	1.33417e-11	-0.267971	0.221	0.323	3.05459e-07	CD8T	Lung
1041	MIR155HG	1.50502e-11	0.319582	0.102	0.041	3.44574e-07	CD8T	Lung
1042	DUSP5	1.55688e-11	0.386836	0.266	0.178	3.56449e-07	CD8T	Lung
1043	TSEN34	1.77752e-11	0.315187	0.156	0.08	4.06964e-07	CD8T	Lung
1044	RASSF1	1.78694e-11	-0.302929	0.089	0.163	4.09119e-07	CD8T	Lung
1045	AIM1	2.05526e-11	-0.296869	0.267	0.375	4.70551e-07	CD8T	Lung
1046	INPP4A	2.24706e-11	-0.270622	0.064	0.13	5.14464e-07	CD8T	Lung
1047	SOD2	2.37233e-11	0.366473	0.225	0.14	5.43146e-07	CD8T	Lung
1048	ARID5B	2.52579e-11	0.42674	0.415	0.35	5.78279e-07	CD8T	Lung
1049	NEAT1	2.76227e-11	-0.323758	0.7	0.795	6.32421e-07	CD8T	Lung
1050	ELF1	3.13171e-11	0.328258	0.599	0.535	7.17005e-07	CD8T	Lung
1051	TMC6	3.15604e-11	-0.309982	0.124	0.205	7.22575e-07	CD8T	Lung
1052	P4HB	3.18749e-11	-0.322662	0.234	0.329	7.29776e-07	CD8T	Lung
1053	CIRBP	3.18801e-11	-0.26078	0.55	0.658	7.29895e-07	CD8T	Lung
1054	CD53	3.22497e-11	-0.266933	0.6	0.688	7.38357e-07	CD8T	Lung
1055	STX11	3.24129e-11	0.322526	0.167	0.092	7.42094e-07	CD8T	Lung
1056	NFKBIA	3.50849e-11	0.386056	0.714	0.705	8.03269e-07	CD8T	Lung
1057	NDUFB9	3.60687e-11	-0.306256	0.228	0.327	8.25793e-07	CD8T	Lung
1058	PLP2	4.06975e-11	0.297805	0.453	0.341	9.3177e-07	CD8T	Lung
1059	NAAA	4.47304e-11	-0.257706	0.063	0.127	1.0241e-06	CD8T	Lung
1060	TSPO	4.51309e-11	-0.267874	0.308	0.416	1.03327e-06	CD8T	Lung
1061	AOAH	4.79452e-11	-0.315951	0.117	0.198	1.09771e-06	CD8T	Lung
1062	TTC3	4.95731e-11	-0.270439	0.149	0.238	1.13498e-06	CD8T	Lung
1063	UGP2	5.58664e-11	0.368289	0.349	0.272	1.27906e-06	CD8T	Lung
1064	TRAPPC2B	6.14364e-11	0.277355	0.121	0.056	1.40659e-06	CD8T	Lung
1065	DPP7	6.52302e-11	-0.287539	0.181	0.272	1.49345e-06	CD8T	Lung
1066	ZFP36	7.79741e-11	0.256736	0.815	0.826	1.78522e-06	CD8T	Lung
1067	PAF1	9.04217e-11	0.298239	0.142	0.073	2.0702e-06	CD8T	Lung
1068	VPS51	9.17424e-11	-0.274911	0.1	0.173	2.10044e-06	CD8T	Lung
1069	SDCBP	9.43063e-11	0.372553	0.484	0.421	2.15914e-06	CD8T	Lung
1070	CNOT6L	9.63682e-11	0.362563	0.447	0.365	2.20635e-06	CD8T	Lung
1071	CAP1	1.03892e-10	-0.290726	0.369	0.472	2.3786e-06	CD8T	Lung
1072	ATF6B	1.07173e-10	-0.272962	0.096	0.171	2.45372e-06	CD8T	Lung
1073	LUZP1	1.13096e-10	0.341442	0.182	0.105	2.58934e-06	CD8T	Lung
1074	N4BP2L1	1.18059e-10	0.299391	0.195	0.114	2.70296e-06	CD8T	Lung
1075	SLC25A6	1.32656e-10	-0.259234	0.629	0.701	3.03716e-06	CD8T	Lung
1076	MARCKSL1	1.49634e-10	0.395052	0.241	0.163	3.42588e-06	CD8T	Lung
1077	RGS10	1.51143e-10	0.333945	0.387	0.302	3.46042e-06	CD8T	Lung
1078	PTPN22	1.53237e-10	0.379362	0.291	0.202	3.50837e-06	CD8T	Lung
1079	GSPT1	1.6274e-10	0.359399	0.309	0.221	3.72594e-06	CD8T	Lung
1080	SPATS2L	1.6911e-10	0.282471	0.106	0.046	3.87177e-06	CD8T	Lung
1081	CLEC2D	1.89705e-10	0.259211	0.5	0.503	4.34331e-06	CD8T	Lung
1082	PRELID1	1.94e-10	-0.25776	0.253	0.354	4.44162e-06	CD8T	Lung
1083	PHYH	2.26304e-10	0.262192	0.111	0.05	5.18123e-06	CD8T	Lung
1084	PYHIN1	2.57886e-10	-0.260267	0.244	0.343	5.90429e-06	CD8T	Lung
1085	CELF1	2.65228e-10	-0.324612	0.141	0.22	6.0724e-06	CD8T	Lung
1086	FGFR1OP2	2.92932e-10	0.333671	0.293	0.214	6.70667e-06	CD8T	Lung
1087	MFAP1	2.93175e-10	0.289796	0.142	0.073	6.71223e-06	CD8T	Lung
1088	RORA	3.03819e-10	-0.308812	0.289	0.393	6.95593e-06	CD8T	Lung
1089	NUCKS1	3.11924e-10	-0.290964	0.265	0.366	7.14149e-06	CD8T	Lung
1090	BAZ1A	3.21759e-10	0.345592	0.432	0.336	7.36668e-06	CD8T	Lung
1091	RALA	3.36065e-10	0.29108	0.141	0.074	7.69421e-06	CD8T	Lung
1092	ARPC5	3.4415e-10	-0.254671	0.304	0.408	7.87931e-06	CD8T	Lung
1093	NFATC3	3.4918e-10	-0.286288	0.087	0.156	7.99448e-06	CD8T	Lung
1094	HMBOX1	3.55256e-10	-0.270661	0.049	0.103	8.13359e-06	CD8T	Lung
1095	SLFN5	3.63878e-10	-0.326982	0.142	0.222	8.33098e-06	CD8T	Lung
1096	SLAMF7	3.90426e-10	-0.254575	0.057	0.116	8.9388e-06	CD8T	Lung
1097	HSD17B11	3.96417e-10	-0.289173	0.188	0.278	9.07597e-06	CD8T	Lung
1098	TOP1	4.08271e-10	0.337362	0.255	0.173	9.34737e-06	CD8T	Lung
1099	GLS	4.45966e-10	0.284785	0.187	0.109	1.02104e-05	CD8T	Lung
1100	SCP2	5.70997e-10	-0.29023	0.176	0.263	1.3073e-05	CD8T	Lung
1101	LAMTOR4	6.78408e-10	-0.274354	0.278	0.376	1.55322e-05	CD8T	Lung
1102	CCT8	6.82074e-10	0.301361	0.286	0.204	1.56161e-05	CD8T	Lung
1103	CHST12	7.05896e-10	-0.29361	0.207	0.299	1.61615e-05	CD8T	Lung
1104	PIP4K2A	7.22537e-10	-0.31491	0.219	0.307	1.65425e-05	CD8T	Lung
1105	NXT1	7.27883e-10	0.277232	0.22	0.137	1.66649e-05	CD8T	Lung
1106	PPID	7.28377e-10	0.281719	0.169	0.096	1.66762e-05	CD8T	Lung
1107	OS9	7.55345e-10	-0.286471	0.125	0.201	1.72936e-05	CD8T	Lung
1108	ZCCHC10	7.5719e-10	0.310091	0.157	0.092	1.73359e-05	CD8T	Lung
1109	NR3C1	8.3736e-10	0.404994	0.286	0.213	1.91714e-05	CD8T	Lung
1110	UBE2E3	8.62862e-10	-0.277615	0.097	0.167	1.97552e-05	CD8T	Lung
1111	MAPK1	9.92333e-10	-0.323517	0.143	0.22	2.27195e-05	CD8T	Lung
1112	TOPORS	1.00872e-09	0.330483	0.227	0.148	2.30946e-05	CD8T	Lung
1113	CYTH4	1.02704e-09	-0.320284	0.075	0.138	2.35141e-05	CD8T	Lung
1114	PSAP	1.13496e-09	-0.299135	0.26	0.354	2.5985e-05	CD8T	Lung
1115	SUMF2	1.13866e-09	-0.269465	0.111	0.184	2.60696e-05	CD8T	Lung
1116	CORO1B	1.24931e-09	0.357273	0.168	0.104	2.86028e-05	CD8T	Lung
1117	WASF2	1.33771e-09	-0.272703	0.186	0.274	3.06269e-05	CD8T	Lung
1118	TMEM123	1.55464e-09	-0.273998	0.192	0.281	3.55936e-05	CD8T	Lung
1119	CD74	1.71731e-09	0.26805	0.759	0.773	3.93177e-05	CD8T	Lung
1120	FMNL1	1.72688e-09	-0.256525	0.288	0.386	3.9537e-05	CD8T	Lung
1121	SNX9	1.76586e-09	0.305739	0.141	0.075	4.04293e-05	CD8T	Lung
1122	PTP4A2	1.76592e-09	-0.297395	0.365	0.45	4.04307e-05	CD8T	Lung
1123	HERPUD1	1.84424e-09	0.258562	0.642	0.615	4.22238e-05	CD8T	Lung
1124	GTF2B	1.92731e-09	0.329314	0.376	0.299	4.41257e-05	CD8T	Lung
1125	DNPH1	2.04377e-09	0.259977	0.115	0.057	4.67922e-05	CD8T	Lung
1126	DSTN	2.33649e-09	-0.268926	0.167	0.25	5.3494e-05	CD8T	Lung
1127	JTB	2.34044e-09	-0.277522	0.321	0.417	5.35844e-05	CD8T	Lung
1128	SLC25A3	2.39246e-09	0.28928	0.565	0.497	5.47753e-05	CD8T	Lung
1129	ATP5O	2.61489e-09	-0.255276	0.317	0.416	5.98679e-05	CD8T	Lung
1130	TAGAP	2.70494e-09	0.367711	0.478	0.436	6.19295e-05	CD8T	Lung
1131	GSTK1	2.84196e-09	-0.260362	0.385	0.486	6.50668e-05	CD8T	Lung
1132	C16ORF54	2.9296e-09	-0.25269	0.065	0.124	6.70732e-05	CD8T	Lung
1133	FAM3C	3.12681e-09	0.369251	0.16	0.107	7.15883e-05	CD8T	Lung
1134	MT1X	3.13335e-09	-0.975196	0.205	0.186	7.17381e-05	CD8T	Lung
1135	HBP1	3.16309e-09	0.330151	0.283	0.204	7.24189e-05	CD8T	Lung
1136	FERMT3	3.49232e-09	-0.277724	0.143	0.221	7.99567e-05	CD8T	Lung
1137	DECR1	3.71885e-09	-0.262989	0.137	0.212	8.5143e-05	CD8T	Lung
1138	CTSA	3.89685e-09	0.298626	0.18	0.109	8.92185e-05	CD8T	Lung
1139	DYNLT1	4.17515e-09	-0.261205	0.261	0.354	9.55901e-05	CD8T	Lung
1140	RICTOR	4.44003e-09	-0.282646	0.101	0.17	0.000101655	CD8T	Lung
1141	PRMT2	4.83488e-09	-0.302161	0.222	0.307	0.000110694	CD8T	Lung
1142	HLA.DQA1	5.04932e-09	0.319861	0.186	0.112	0.000115604	CD8T	Lung
1143	NDUFB7	6.53045e-09	-0.258061	0.174	0.256	0.000149515	CD8T	Lung
1144	MRFAP1	6.76262e-09	0.309919	0.363	0.29	0.00015483	CD8T	Lung
1145	HSP90B1	7.11208e-09	-0.260682	0.321	0.416	0.000162831	CD8T	Lung
1146	SIPA1	7.22449e-09	-0.253072	0.114	0.185	0.000165405	CD8T	Lung
1147	ACADVL	7.93615e-09	-0.292369	0.116	0.184	0.000181698	CD8T	Lung
1148	STK10	8.36985e-09	-0.282313	0.102	0.166	0.000191628	CD8T	Lung
1149	FKBP1A	9.1543e-09	0.304836	0.263	0.217	0.000209588	CD8T	Lung
1150	BUD31	9.3283e-09	0.282157	0.275	0.193	0.000213571	CD8T	Lung
1151	FCMR	1.0514e-08	-0.252541	0.116	0.186	0.000240718	CD8T	Lung
1152	ERP29	1.44887e-08	-0.278503	0.407	0.494	0.00033172	CD8T	Lung
1153	HNRNPLL	1.61836e-08	0.275208	0.154	0.089	0.000370523	CD8T	Lung
1154	SIGIRR	1.71344e-08	-0.278957	0.183	0.26	0.000392291	CD8T	Lung
1155	MFSD10	1.92782e-08	-0.293779	0.142	0.213	0.000441375	CD8T	Lung
1156	SLC20A1	2.08929e-08	0.324255	0.216	0.147	0.000478343	CD8T	Lung
1157	ISG20	2.13931e-08	0.293948	0.634	0.6	0.000489796	CD8T	Lung
1158	PCNA	2.15685e-08	0.270016	0.176	0.107	0.000493811	CD8T	Lung
1159	ERH	2.23415e-08	-0.251708	0.22	0.305	0.000511508	CD8T	Lung
1160	LPIN2	2.27258e-08	0.350896	0.206	0.143	0.000520307	CD8T	Lung
1161	ANKRD44	2.38087e-08	-0.273143	0.097	0.159	0.000545101	CD8T	Lung
1162	PPP2CA	2.67159e-08	0.272462	0.258	0.179	0.00061166	CD8T	Lung
1163	TRA2A	2.79906e-08	0.328695	0.32	0.245	0.000640845	CD8T	Lung
1164	CRBN	3.03379e-08	-0.278341	0.134	0.198	0.000694586	CD8T	Lung
1165	M6PR	3.04364e-08	-0.266618	0.173	0.247	0.000696841	CD8T	Lung
1166	STAT3	3.2504e-08	0.309562	0.44	0.375	0.000744179	CD8T	Lung
1167	PDIA3	3.28267e-08	-0.254311	0.381	0.471	0.000751567	CD8T	Lung
1168	CNPPD1	3.43083e-08	-0.260918	0.072	0.125	0.000785488	CD8T	Lung
1169	ANXA2	3.66836e-08	-0.271423	0.306	0.393	0.00083987	CD8T	Lung
1170	RASGEF1B	3.77987e-08	0.326952	0.169	0.103	0.000865402	CD8T	Lung
1171	NUFIP2	3.81765e-08	0.301018	0.197	0.131	0.00087405	CD8T	Lung
1172	FOS	4.6221e-08	-0.320144	0.466	0.552	0.00105823	CD8T	Lung
1173	SC5D	4.64263e-08	0.330788	0.233	0.165	0.00106293	CD8T	Lung
1174	CEBPZ	4.67678e-08	0.295055	0.244	0.169	0.00107075	CD8T	Lung
1175	CARD16	5.13092e-08	0.33173	0.283	0.229	0.00117472	CD8T	Lung
1176	SPON2	5.38483e-08	-0.280227	0.073	0.126	0.00123286	CD8T	Lung
1177	MYLIP	5.82299e-08	0.324811	0.522	0.472	0.00133317	CD8T	Lung
1178	CHMP1B	6.01861e-08	0.367911	0.309	0.251	0.00137796	CD8T	Lung
1179	OXNAD1	6.11539e-08	0.287054	0.229	0.154	0.00140012	CD8T	Lung
1180	SRP9	6.17255e-08	-0.25186	0.206	0.287	0.00141321	CD8T	Lung
1181	RAP1B	6.27255e-08	-0.269972	0.221	0.299	0.0014361	CD8T	Lung
1182	GBP3	6.45324e-08	0.266694	0.11	0.058	0.00147747	CD8T	Lung
1183	IVNS1ABP	7.78175e-08	0.287323	0.238	0.163	0.00178163	CD8T	Lung
1184	SLF1	7.9886e-08	0.299688	0.178	0.111	0.00182899	CD8T	Lung
1185	HERPUD2	8.78726e-08	0.281805	0.245	0.17	0.00201184	CD8T	Lung
1186	CHCHD10	9.75783e-08	0.258676	0.251	0.174	0.00223406	CD8T	Lung
1187	BPGM	1.0285e-07	0.285242	0.127	0.076	0.00235476	CD8T	Lung
1188	TBCB	1.15747e-07	-0.250879	0.159	0.23	0.00265003	CD8T	Lung
1189	FXR1	1.34987e-07	0.269447	0.211	0.14	0.00309052	CD8T	Lung
1190	ZNF394	1.42243e-07	0.260015	0.221	0.151	0.00325665	CD8T	Lung
1191	YWHAH	1.67527e-07	0.282997	0.196	0.133	0.00383553	CD8T	Lung
1192	ITM2A	1.95653e-07	0.266714	0.413	0.404	0.00447947	CD8T	Lung
1193	VPS13C	1.983e-07	-0.266383	0.146	0.214	0.00454008	CD8T	Lung
1194	SKAP2	2.06501e-07	-0.262067	0.055	0.102	0.00472784	CD8T	Lung
1195	GNL3	2.22149e-07	0.285283	0.195	0.135	0.00508611	CD8T	Lung
1196	RNF19A	3.28787e-07	0.322384	0.358	0.283	0.00752758	CD8T	Lung
1197	S100A11	3.30224e-07	-0.261054	0.481	0.562	0.00756048	CD8T	Lung
1198	TRAT1	3.44451e-07	0.282367	0.333	0.299	0.0078862	CD8T	Lung
1199	PCM1	4.06293e-07	-0.257062	0.191	0.262	0.00930209	CD8T	Lung
1200	HSD17B7	4.89567e-07	0.252002	0.147	0.091	0.0112086	CD8T	Lung
1201	SYTL3	6.27988e-07	-0.250958	0.439	0.521	0.0143778	CD8T	Lung
1202	NR4A2	7.90571e-07	0.260203	0.591	0.56	0.0181001	CD8T	Lung
1203	PDE4B	8.08651e-07	0.281557	0.35	0.277	0.0185141	CD8T	Lung
1204	PLK3	9.56717e-07	0.263936	0.334	0.264	0.021904	CD8T	Lung
1205	BANF1	1.0662e-06	0.263536	0.228	0.165	0.0244106	CD8T	Lung
1206	TOX4	1.20853e-06	0.254615	0.245	0.178	0.0276693	CD8T	Lung
1207	RHOH	1.27969e-06	0.281267	0.457	0.4	0.0292986	CD8T	Lung
1208	PAPOLA	1.29329e-06	0.270409	0.369	0.3	0.0296099	CD8T	Lung
1209	RANBP2	1.3682e-06	0.271055	0.154	0.1	0.0313248	CD8T	Lung
1210	ARL4A	1.40774e-06	0.293934	0.224	0.163	0.0322302	CD8T	Lung
1211	GRPEL1	1.48353e-06	0.251687	0.209	0.16	0.0339653	CD8T	Lung
1212	SUGT1	1.55496e-06	0.257637	0.21	0.15	0.0356008	CD8T	Lung
1213	FKBP5	1.74238e-06	0.258211	0.381	0.309	0.0398917	CD8T	Lung
1214	IGHA1	1.07667e-139	1.49262	0.801	0.041	2.46504e-135	DC	Lung
1215	IGLC2	2.92517e-85	2.00982	0.624	0.041	6.69718e-81	DC	Lung
1216	IGKC	4.89497e-79	1.22043	0.861	0.269	1.1207e-74	DC	Lung
1217	HSPA1A	2.77633e-61	1.45705	0.93	0.764	6.35641e-57	DC	Lung
1218	IGHG4	5.49601e-57	1.02273	0.385	0.003	1.25831e-52	DC	Lung
1219	DNAJB1	2.33089e-53	1.45734	0.877	0.725	5.33658e-49	DC	Lung
1220	HSPA1B	1.55837e-48	1.34547	0.833	0.562	3.56789e-44	DC	Lung
1221	SCGB3A1	2.54772e-47	0.988813	0.717	0.373	5.83301e-43	DC	Lung
1222	HSP90AA1	4.79822e-46	1.1426	0.982	0.979	1.09855e-41	DC	Lung
1223	SFTPC	6.41486e-44	-0.841923	0.22	0.619	1.46868e-39	DC	Lung
1224	SPP1	2.52241e-43	1.53828	0.35	0.016	5.77507e-39	DC	Lung
1225	IGLC3	5.95069e-42	0.397579	0.279	0	1.36241e-37	DC	Lung
1226	HSPE1	8.39693e-42	1.00004	0.923	0.858	1.92248e-37	DC	Lung
1227	HSPD1	1.46849e-41	1.22632	0.882	0.78	3.36211e-37	DC	Lung
1228	IGHG1	4.36326e-41	0.486139	0.274	0	9.98969e-37	DC	Lung
1229	HSPB1	6.37598e-41	1.55657	0.865	0.679	1.45978e-36	DC	Lung
1230	HSPH1	1.86419e-40	1.2081	0.838	0.642	4.26805e-36	DC	Lung
1231	FABP4	2.81257e-35	-0.809529	0.077	0.308	6.43938e-31	DC	Lung
1232	FCGR2B	2.07583e-32	-1.28228	0.418	0.588	4.75262e-28	DC	Lung
1233	BAG3	4.56253e-29	1.16615	0.627	0.285	1.04459e-24	DC	Lung
1234	HSP90AB1	4.72454e-29	0.709308	0.951	0.959	1.08168e-24	DC	Lung
1235	MT.ND3	4.9263e-29	-0.620345	0.975	0.979	1.12788e-24	DC	Lung
1236	DNAJA4	2.13861e-28	0.995041	0.585	0.231	4.89634e-24	DC	Lung
1237	JCHAIN	3.65481e-28	0.375463	0.434	0.158	8.36768e-24	DC	Lung
1238	NLRP3	7.74526e-28	-0.901409	0.246	0.472	1.77328e-23	DC	Lung
1239	CHORDC1	3.64208e-27	0.693179	0.643	0.303	8.33853e-23	DC	Lung
1240	IGHA2	4.84544e-26	0.311705	0.239	0.016	1.10936e-21	DC	Lung
1241	HES4	7.74006e-26	0.562356	0.288	0.036	1.77209e-21	DC	Lung
1242	MRPL23	8.9464e-26	0.48661	0.571	0.228	2.04828e-21	DC	Lung
1243	AHNAK	3.62154e-25	-0.637791	0.489	0.738	8.29152e-21	DC	Lung
1244	GAPDH	5.04314e-25	0.73211	0.961	0.966	1.15463e-20	DC	Lung
1245	DDX5	6.98419e-25	-0.586858	0.935	0.979	1.59903e-20	DC	Lung
1246	MT.ND2	7.92844e-25	-0.620378	0.982	0.992	1.81522e-20	DC	Lung
1247	MAP3K8	6.94821e-24	-0.772389	0.487	0.689	1.59079e-19	DC	Lung
1248	SARAF	9.67733e-24	-0.545913	0.861	0.946	2.21562e-19	DC	Lung
1249	PLK3	1.4109e-23	-0.699619	0.35	0.58	3.23027e-19	DC	Lung
1250	MIF	2.09932e-23	0.698609	0.724	0.484	4.80639e-19	DC	Lung
1251	VSIG4	4.38601e-23	-1.03957	0.213	0.451	1.00418e-18	DC	Lung
1252	PRDX1	5.98503e-23	0.788875	0.882	0.775	1.37027e-18	DC	Lung
1253	SCAND1	1.1586e-22	0.408158	0.592	0.267	2.65262e-18	DC	Lung
1254	RGCC	1.49882e-22	-0.993021	0.601	0.767	3.43154e-18	DC	Lung
1255	MIR24.2	1.58605e-22	-0.707608	0.425	0.65	3.63125e-18	DC	Lung
1256	ZFAND2A	2.05554e-22	1.08527	0.64	0.352	4.70617e-18	DC	Lung
1257	ANKRD28	4.35357e-22	-0.642315	0.202	0.459	9.96749e-18	DC	Lung
1258	PDLIM1	2.25209e-21	-0.472128	0.109	0.334	5.15616e-17	DC	Lung
1259	UBB	4.21297e-20	0.563322	0.965	0.972	9.6456e-16	DC	Lung
1260	EGR1	5.20939e-20	0.738174	0.453	0.176	1.19269e-15	DC	Lung
1261	TPI1	8.67424e-20	0.573306	0.877	0.863	1.98597e-15	DC	Lung
1262	ABI3	1.5163e-19	0.552453	0.573	0.306	3.47157e-15	DC	Lung
1263	STK17B	1.57683e-19	-0.589356	0.687	0.803	3.61014e-15	DC	Lung
1264	JUN	3.50046e-19	1.17566	0.742	0.552	8.0143e-15	DC	Lung
1265	GLTSCR2	5.14353e-19	-0.464392	0.879	0.938	1.17761e-14	DC	Lung
1266	HLA.DRB1	8.32675e-19	-0.690743	0.977	0.997	1.90641e-14	DC	Lung
1267	LINC00969	2.72372e-18	-0.436423	0.207	0.456	6.23596e-14	DC	Lung
1268	TAGLN2	3.25374e-18	-0.572794	0.886	0.927	7.44944e-14	DC	Lung
1269	MT.ND1	3.37166e-18	-0.504744	0.979	0.984	7.71942e-14	DC	Lung
1270	SERPINH1	3.62901e-18	0.532361	0.464	0.192	8.30861e-14	DC	Lung
1271	CALR	7.31063e-18	0.657534	0.856	0.759	1.67377e-13	DC	Lung
1272	ACTG1	1.34376e-17	0.439981	0.965	0.987	3.07654e-13	DC	Lung
1273	CSF2RA	1.54815e-17	-0.702351	0.726	0.845	3.54449e-13	DC	Lung
1274	GLA	1.60323e-17	0.819464	0.591	0.376	3.6706e-13	DC	Lung
1275	S100B	1.80574e-17	1.72754	0.624	0.43	4.13423e-13	DC	Lung
1276	CA2	2.112e-17	0.892728	0.367	0.148	4.83542e-13	DC	Lung
1277	HLA.C	3.85149e-17	-0.419075	0.965	0.987	8.81799e-13	DC	Lung
1278	SRGAP2B	1.34097e-16	-0.478652	0.267	0.479	3.07014e-12	DC	Lung
1279	CLEC4F	2.16791e-16	-0.337351	0.042	0.199	4.96344e-12	DC	Lung
1280	CACYBP	3.69208e-16	0.579174	0.764	0.598	8.45303e-12	DC	Lung
1281	TMEM160	4.00741e-16	0.368444	0.511	0.244	9.17497e-12	DC	Lung
1282	ANTXR2	4.77877e-16	-0.391567	0.127	0.308	1.0941e-11	DC	Lung
1283	ANKRD37	5.03882e-16	0.790481	0.501	0.293	1.15364e-11	DC	Lung
1284	HSPA6	5.68112e-16	0.864505	0.594	0.337	1.30069e-11	DC	Lung
1285	MRPL18	6.08653e-16	0.723085	0.749	0.57	1.39351e-11	DC	Lung
1286	FCGBP	7.15111e-16	1.18536	0.239	0.052	1.63725e-11	DC	Lung
1287	C15ORF48	9.00891e-16	1.06966	0.763	0.57	2.06259e-11	DC	Lung
1288	CXCL16	1.55233e-15	-0.472891	0.656	0.728	3.55405e-11	DC	Lung
1289	IL22RA2	1.82584e-15	0.585515	0.149	0.01	4.18025e-11	DC	Lung
1290	P2RY13	4.66591e-15	-0.56908	0.211	0.37	1.06826e-10	DC	Lung
1291	SLC39A10	4.78074e-15	-0.49865	0.267	0.443	1.09455e-10	DC	Lung
1292	BTG2	4.87462e-15	-0.61305	0.684	0.829	1.11604e-10	DC	Lung
1293	UTS2	5.49732e-15	0.342512	0.221	0.044	1.25861e-10	DC	Lung
1294	CYBA	6.18815e-15	0.394382	0.963	0.946	1.41678e-10	DC	Lung
1295	METTL15	6.54662e-15	-0.396316	0.148	0.345	1.49885e-10	DC	Lung
1296	IER3	9.76035e-15	-0.940449	0.506	0.619	2.23463e-10	DC	Lung
1297	MXD1	1.6323e-14	0.770636	0.545	0.345	3.73715e-10	DC	Lung
1298	MT.CYB	2.13708e-14	-0.371084	0.968	0.987	4.89284e-10	DC	Lung
1299	SRSF5	2.42983e-14	-0.405929	0.773	0.845	5.5631e-10	DC	Lung
1300	DNAJB4	4.13579e-14	0.550665	0.436	0.202	9.46889e-10	DC	Lung
1301	JUNB	4.18872e-14	-0.50276	0.884	0.959	9.59008e-10	DC	Lung
1302	BCAS2	4.38751e-14	0.671399	0.591	0.36	1.00452e-09	DC	Lung
1303	RPL22L1	5.90649e-14	0.533654	0.763	0.552	1.35229e-09	DC	Lung
1304	NFKBID	7.34565e-14	-0.507485	0.555	0.744	1.68179e-09	DC	Lung
1305	IGHM	8.0337e-14	0.751446	0.258	0.073	1.83932e-09	DC	Lung
1306	POU2F2	9.87807e-14	-0.4365	0.158	0.334	2.26158e-09	DC	Lung
1307	CD37	1.20738e-13	-0.435892	0.81	0.896	2.76429e-09	DC	Lung
1308	EEF2	3.55992e-13	-0.361879	0.905	0.964	8.15044e-09	DC	Lung
1309	CIRBP	4.04174e-13	-0.406534	0.814	0.915	9.25356e-09	DC	Lung
1310	NR4A1	4.74357e-13	0.574241	0.75	0.772	1.08604e-08	DC	Lung
1311	PPM1N	5.12236e-13	0.503141	0.248	0.075	1.17276e-08	DC	Lung
1312	NFKBIZ	6.3365e-13	-0.563025	0.404	0.606	1.45074e-08	DC	Lung
1313	EMP3	6.62652e-13	-0.526256	0.8	0.87	1.51714e-08	DC	Lung
1314	SCGB1A1	6.83217e-13	-0.473388	0.341	0.58	1.56423e-08	DC	Lung
1315	ZFP36	6.85673e-13	-0.370425	0.865	0.956	1.56985e-08	DC	Lung
1316	IL1R2	7.02211e-13	-0.751276	0.225	0.404	1.60771e-08	DC	Lung
1317	MYADM	8.04021e-13	-0.497292	0.647	0.78	1.84081e-08	DC	Lung
1318	FILIP1L	8.1934e-13	-0.711259	0.49	0.596	1.87588e-08	DC	Lung
1319	FKBP4	1.84704e-12	0.510788	0.615	0.381	4.2288e-08	DC	Lung
1320	LRRFIP1	2.75054e-12	-0.492812	0.83	0.86	6.29736e-08	DC	Lung
1321	NFE2L2	2.84453e-12	-0.497661	0.701	0.834	6.51254e-08	DC	Lung
1322	CAPZB	3.54216e-12	0.342484	0.842	0.829	8.10978e-08	DC	Lung
1323	AKAP13	4.22703e-12	-0.400214	0.768	0.886	9.67778e-08	DC	Lung
1324	CXCR4	4.6992e-12	-0.443658	0.826	0.943	1.07588e-07	DC	Lung
1325	FTH1	4.81749e-12	-0.324608	0.998	1	1.10296e-07	DC	Lung
1326	AIF1	5.20896e-12	0.651093	0.873	0.852	1.19259e-07	DC	Lung
1327	ADGRE5	5.28123e-12	-0.452887	0.534	0.699	1.20914e-07	DC	Lung
1328	CD55	7.41298e-12	-0.383286	0.691	0.858	1.6972e-07	DC	Lung
1329	CELF2	1.2378e-11	-0.42839	0.726	0.826	2.83394e-07	DC	Lung
1330	RGS2	1.25438e-11	0.575527	0.875	0.788	2.87191e-07	DC	Lung
1331	FCGR2A	1.36183e-11	-0.426377	0.596	0.609	3.1179e-07	DC	Lung
1332	TNFSF14	1.48277e-11	0.587061	0.318	0.127	3.39481e-07	DC	Lung
1333	TMEM123	1.64146e-11	-0.403927	0.661	0.723	3.75813e-07	DC	Lung
1334	MAFF	1.84361e-11	-0.600863	0.446	0.606	4.22095e-07	DC	Lung
1335	COTL1	2.53781e-11	0.466287	0.877	0.868	5.81032e-07	DC	Lung
1336	P2RY14	2.95216e-11	-0.401837	0.251	0.412	6.75898e-07	DC	Lung
1337	FKBP1A	3.22751e-11	0.401874	0.828	0.811	7.38938e-07	DC	Lung
1338	CIB1	3.3075e-11	0.430384	0.814	0.723	7.57252e-07	DC	Lung
1339	SERTAD1	3.75674e-11	-0.450041	0.424	0.593	8.60107e-07	DC	Lung
1340	CRIP1	3.9078e-11	-0.496436	0.687	0.795	8.94692e-07	DC	Lung
1341	HCST	4.40577e-11	-0.418988	0.763	0.798	1.0087e-06	DC	Lung
1342	AAED1	5.52985e-11	-0.278982	0.367	0.427	1.26606e-06	DC	Lung
1343	GLUL	6.84097e-11	0.626755	0.789	0.707	1.56624e-06	DC	Lung
1344	G0S2	7.00853e-11	1.07057	0.543	0.334	1.6046e-06	DC	Lung
1345	SERF2	7.05618e-11	0.289701	0.989	0.987	1.61551e-06	DC	Lung
1346	DUSP22	7.18611e-11	-0.331953	0.244	0.365	1.64526e-06	DC	Lung
1347	SNAI1	7.18922e-11	0.392065	0.26	0.091	1.64597e-06	DC	Lung
1348	TSC22D3	7.67078e-11	-0.564583	0.835	0.912	1.75622e-06	DC	Lung
1349	CPM	8.77999e-11	-0.460753	0.364	0.484	2.01018e-06	DC	Lung
1350	C1ORF162	9.38299e-11	-0.547744	0.735	0.829	2.14824e-06	DC	Lung
1351	CH25H	9.44146e-11	-0.542964	0.079	0.233	2.16162e-06	DC	Lung
1352	LINC01588	1.19877e-10	-0.404012	0.127	0.262	2.74458e-06	DC	Lung
1353	TOB1	1.32617e-10	-0.528476	0.431	0.591	3.03626e-06	DC	Lung
1354	IFNGR2	1.3688e-10	-0.356663	0.503	0.596	3.13386e-06	DC	Lung
1355	CD1C	1.57112e-10	-0.653343	0.645	0.64	3.59708e-06	DC	Lung
1356	TMSB10	1.63115e-10	0.363327	1	0.992	3.73453e-06	DC	Lung
1357	UQCR10	1.82808e-10	0.39138	0.838	0.723	4.18539e-06	DC	Lung
1358	MMP9	1.85339e-10	0.785759	0.258	0.098	4.24333e-06	DC	Lung
1359	MMP12	2.02085e-10	1.22366	0.181	0.044	4.62674e-06	DC	Lung
1360	ARL5B	2.3592e-10	0.572134	0.448	0.277	5.40138e-06	DC	Lung
1361	IL10RA	2.52711e-10	-0.36137	0.383	0.477	5.78582e-06	DC	Lung
1362	DNAJA1	2.62367e-10	0.435874	0.872	0.878	6.0069e-06	DC	Lung
1363	FOXP1	2.83792e-10	-0.420065	0.476	0.583	6.49742e-06	DC	Lung
1364	TACSTD2	3.48105e-10	0.755991	0.362	0.171	7.96987e-06	DC	Lung
1365	PHYKPL	3.64712e-10	-0.312948	0.267	0.443	8.35007e-06	DC	Lung
1366	SDF2L1	4.23113e-10	0.415095	0.511	0.311	9.68718e-06	DC	Lung
1367	ENO1	4.66756e-10	0.39908	0.865	0.865	1.06864e-05	DC	Lung
1368	LTB	4.88694e-10	1.16187	0.703	0.547	1.11886e-05	DC	Lung
1369	EIF1	5.12096e-10	-0.262977	0.995	0.992	1.17244e-05	DC	Lung
1370	DDT	5.27175e-10	0.38378	0.757	0.598	1.20697e-05	DC	Lung
1371	APOC1	5.45792e-10	-0.335925	0.522	0.495	1.24959e-05	DC	Lung
1372	USP36	5.63639e-10	0.476748	0.425	0.233	1.29045e-05	DC	Lung
1373	CD1A	6.80546e-10	0.973566	0.466	0.295	1.55811e-05	DC	Lung
1374	ZFP36L2	6.96044e-10	-0.560982	0.793	0.842	1.59359e-05	DC	Lung
1375	CD52	7.63372e-10	0.500003	0.821	0.834	1.74774e-05	DC	Lung
1376	IFITM2	9.71605e-10	-0.503315	0.587	0.632	2.22449e-05	DC	Lung
1377	SLC1A5	1.03593e-09	-0.314717	0.278	0.394	2.37177e-05	DC	Lung
1378	SLC29A1	1.05046e-09	0.271598	0.139	0.028	2.40503e-05	DC	Lung
1379	RPS4Y1	1.05999e-09	-0.436974	0.081	0.228	2.42684e-05	DC	Lung
1380	PTGES3	1.06848e-09	0.327789	0.83	0.801	2.44629e-05	DC	Lung
1381	RP6.91H8.3	1.10829e-09	-0.292496	0.112	0.218	2.53743e-05	DC	Lung
1382	KCNMB1	1.11749e-09	0.464054	0.443	0.259	2.55849e-05	DC	Lung
1383	ZC3H12A	1.18711e-09	-0.285411	0.448	0.443	2.71788e-05	DC	Lung
1384	USP53	1.33657e-09	-0.304617	0.243	0.345	3.06007e-05	DC	Lung
1385	SRSF3	1.38444e-09	0.405977	0.872	0.801	3.16968e-05	DC	Lung
1386	TWISTNB	1.40172e-09	0.74068	0.401	0.22	3.20923e-05	DC	Lung
1387	METTL9	1.47176e-09	-0.274296	0.469	0.544	3.36959e-05	DC	Lung
1388	C1QB	1.52345e-09	1.16466	0.562	0.453	3.48794e-05	DC	Lung
1389	AKR1A1	1.72217e-09	0.453743	0.735	0.596	3.94291e-05	DC	Lung
1390	HLA.DRB5	1.86042e-09	0.911296	0.851	0.85	4.25942e-05	DC	Lung
1391	PNISR	1.96747e-09	-0.325539	0.682	0.811	4.50452e-05	DC	Lung
1392	MS4A7	2.16075e-09	-0.488306	0.485	0.624	4.94704e-05	DC	Lung
1393	CALM3	2.22782e-09	0.395966	0.582	0.394	5.10059e-05	DC	Lung
1394	VAMP8	3.03489e-09	0.277837	0.93	0.92	6.94839e-05	DC	Lung
1395	HSPA8	3.06116e-09	0.457164	0.937	0.948	7.00852e-05	DC	Lung
1396	CALM2	3.30118e-09	-0.325766	0.933	0.961	7.55805e-05	DC	Lung
1397	MT2A	3.54697e-09	-1.09065	0.58	0.56	8.12078e-05	DC	Lung
1398	IL1RN	4.54068e-09	0.395662	0.26	0.104	0.000103959	DC	Lung
1399	SPI1	4.66704e-09	0.380533	0.805	0.762	0.000106852	DC	Lung
1400	INSIG1	5.0851e-09	-0.620181	0.573	0.712	0.000116423	DC	Lung
1401	ANKRD12	5.09094e-09	-0.327884	0.661	0.723	0.000116557	DC	Lung
1402	EML4	5.11291e-09	0.262487	0.381	0.197	0.00011706	DC	Lung
1403	IL1B	5.11389e-09	-1.23309	0.436	0.505	0.000117082	DC	Lung
1404	TCOF1	5.34245e-09	-0.502781	0.188	0.337	0.000122315	DC	Lung
1405	ANXA1	5.73091e-09	-0.596819	0.796	0.837	0.000131209	DC	Lung
1406	ID3	5.89344e-09	0.711906	0.378	0.199	0.00013493	DC	Lung
1407	GZF1	6.14224e-09	0.29912	0.279	0.122	0.000140627	DC	Lung
1408	PPA1	6.21612e-09	0.545293	0.812	0.746	0.000142318	DC	Lung
1409	CAMK1	7.03433e-09	0.406189	0.395	0.225	0.000161051	DC	Lung
1410	CDKN2D	7.49711e-09	-0.303157	0.116	0.199	0.000171646	DC	Lung
1411	TPM4	7.50614e-09	0.395075	0.812	0.674	0.000171853	DC	Lung
1412	CTSA	7.71706e-09	0.343749	0.457	0.267	0.000176682	DC	Lung
1413	RGS16	7.74599e-09	0.466844	0.258	0.104	0.000177345	DC	Lung
1414	MEF2C	7.83947e-09	-0.368481	0.612	0.689	0.000179485	DC	Lung
1415	SBDS	8.41927e-09	-0.297953	0.462	0.56	0.000192759	DC	Lung
1416	MAT2A	8.78692e-09	-0.337275	0.518	0.601	0.000201176	DC	Lung
1417	LMNA	9.70682e-09	-0.549776	0.657	0.782	0.000222238	DC	Lung
1418	PSME2	1.1321e-08	0.420786	0.847	0.769	0.000259195	DC	Lung
1419	HEXB	1.17198e-08	-0.305419	0.583	0.642	0.000268325	DC	Lung
1420	HLA.DMA	1.27437e-08	-0.341652	0.937	0.969	0.000291768	DC	Lung
1421	PICALM	1.3944e-08	-0.261542	0.525	0.565	0.000319247	DC	Lung
1422	SYNGR2	1.45234e-08	0.435682	0.821	0.723	0.000332513	DC	Lung
1423	SRP14	1.51843e-08	0.257169	0.953	0.94	0.000347645	DC	Lung
1424	PECAM1	1.563e-08	-0.30522	0.25	0.389	0.000357848	DC	Lung
1425	ATP2B1	1.70555e-08	-0.388934	0.573	0.668	0.000390487	DC	Lung
1426	CBX6	1.76977e-08	-0.333129	0.265	0.409	0.000405188	DC	Lung
1427	CALM1	1.85956e-08	-0.329125	0.896	0.964	0.000425747	DC	Lung
1428	NAF1	1.87422e-08	0.271944	0.236	0.091	0.000429102	DC	Lung
1429	NUP214	1.89741e-08	-0.254398	0.144	0.282	0.000434412	DC	Lung
1430	RNF130	2.09411e-08	-0.334236	0.615	0.707	0.000479447	DC	Lung
1431	ISCU	2.44792e-08	-0.425827	0.55	0.687	0.000560451	DC	Lung
1432	MRC1	2.64337e-08	-0.489992	0.297	0.472	0.000605201	DC	Lung
1433	CAMK1D	2.94385e-08	-0.300285	0.413	0.495	0.000673994	DC	Lung
1434	SLC31A2	2.99152e-08	-0.320416	0.394	0.528	0.000684908	DC	Lung
1435	BIRC3	3.09302e-08	-0.499713	0.467	0.648	0.000708146	DC	Lung
1436	DUSP4	3.17832e-08	-0.601322	0.439	0.518	0.000727677	DC	Lung
1437	GADD45B	3.25928e-08	-0.577829	0.645	0.754	0.000746212	DC	Lung
1438	IDS	3.45741e-08	-0.321152	0.445	0.557	0.000791573	DC	Lung
1439	FLT3	4.14759e-08	-0.266189	0.134	0.244	0.00094959	DC	Lung
1440	FYB	4.16727e-08	0.398829	0.62	0.443	0.000954096	DC	Lung
1441	IRF8	5.66267e-08	-0.430896	0.473	0.645	0.00129647	DC	Lung
1442	NUB1	5.78079e-08	0.334821	0.483	0.298	0.00132351	DC	Lung
1443	LDHA	5.88002e-08	0.381903	0.882	0.883	0.00134623	DC	Lung
1444	DEDD2	6.20801e-08	0.318099	0.522	0.337	0.00142132	DC	Lung
1445	CST7	6.41435e-08	-0.431531	0.62	0.648	0.00146857	DC	Lung
1446	LAT2	6.49279e-08	-0.317566	0.438	0.552	0.00148652	DC	Lung
1447	EIF3J	6.51646e-08	0.290444	0.585	0.407	0.00149194	DC	Lung
1448	SOD2	8.22608e-08	0.467931	0.65	0.541	0.00188336	DC	Lung
1449	PKM	8.85138e-08	0.369355	0.842	0.824	0.00202652	DC	Lung
1450	TUBB6	9.99789e-08	-0.328468	0.378	0.513	0.00228902	DC	Lung
1451	ACTR3	1.00351e-07	0.316135	0.833	0.834	0.00229755	DC	Lung
1452	EIF4A1	1.06496e-07	-0.298769	0.749	0.837	0.00243824	DC	Lung
1453	ARHGDIB	1.06913e-07	0.310671	0.891	0.891	0.00244777	DC	Lung
1454	MIR4435.2HG	1.0902e-07	0.293461	0.355	0.189	0.00249602	DC	Lung
1455	GEM	1.25299e-07	0.343589	0.269	0.122	0.00286871	DC	Lung
1456	EIF4A3	1.27593e-07	0.587145	0.691	0.655	0.00292123	DC	Lung
1457	SPATS2L	1.28305e-07	0.294493	0.497	0.319	0.00293754	DC	Lung
1458	CTNNB1	1.3866e-07	-0.282918	0.362	0.516	0.00317463	DC	Lung
1459	HIST1H2AC	1.67425e-07	0.301917	0.22	0.088	0.00383319	DC	Lung
1460	BCL3	1.71142e-07	-0.287852	0.276	0.404	0.0039183	DC	Lung
1461	NAAA	1.98642e-07	-0.381023	0.547	0.655	0.00454792	DC	Lung
1462	LCP1	2.16907e-07	0.466353	0.875	0.842	0.00496608	DC	Lung
1463	TMEM109	2.22461e-07	-0.261179	0.462	0.521	0.00509325	DC	Lung
1464	FDFT1	2.26878e-07	-0.27757	0.336	0.456	0.00519437	DC	Lung
1465	JMY	2.35877e-07	0.255895	0.204	0.078	0.0054004	DC	Lung
1466	ITGA4	2.47461e-07	-0.268672	0.271	0.352	0.00566563	DC	Lung
1467	SRGAP2	2.82144e-07	-0.281543	0.285	0.412	0.00645969	DC	Lung
1468	PPP1R10	2.96063e-07	-0.297445	0.452	0.552	0.00677837	DC	Lung
1469	LGALS3	3.01371e-07	-0.281904	0.543	0.71	0.0068999	DC	Lung
1470	RAB11FIP1	3.15296e-07	-0.350791	0.533	0.671	0.00721869	DC	Lung
1471	CLEC7A	3.19443e-07	-0.306725	0.559	0.627	0.00731365	DC	Lung
1472	AC016831.7	3.27147e-07	-0.300143	0.271	0.409	0.00749003	DC	Lung
1473	M6PR	3.42286e-07	-0.271025	0.671	0.728	0.00783664	DC	Lung
1474	FCGRT	3.57228e-07	-0.368785	0.757	0.837	0.00817875	DC	Lung
1475	ACADVL	3.65356e-07	-0.278973	0.517	0.606	0.00836482	DC	Lung
1476	C4ORF48	4.24726e-07	0.254601	0.55	0.373	0.0097241	DC	Lung
1477	UQCRH	4.25712e-07	0.252706	0.884	0.845	0.00974667	DC	Lung
1478	RSRP1	4.5163e-07	-0.366634	0.736	0.806	0.0103401	DC	Lung
1479	MT1X	4.72219e-07	-1.2072	0.228	0.215	0.0108115	DC	Lung
1480	PRMT9	4.73411e-07	0.655292	0.576	0.443	0.0108387	DC	Lung
1481	TMEM243	5.05586e-07	-0.265093	0.427	0.497	0.0115754	DC	Lung
1482	HN1	5.18951e-07	0.370379	0.749	0.609	0.0118814	DC	Lung
1483	PARM1	5.22733e-07	0.277399	0.339	0.184	0.011968	DC	Lung
1484	RP11.138A9.2	5.28265e-07	-0.34479	0.274	0.422	0.0120946	DC	Lung
1485	HLA.DQA2	6.12802e-07	0.391456	0.849	0.852	0.0140301	DC	Lung
1486	VAMP2	6.1757e-07	-0.272497	0.476	0.57	0.0141393	DC	Lung
1487	YTHDC1	6.33935e-07	0.266227	0.417	0.251	0.0145139	DC	Lung
1488	CAPN2	6.80982e-07	-0.250643	0.343	0.427	0.0155911	DC	Lung
1489	ACTB	7.21498e-07	0.505269	0.991	0.997	0.0165187	DC	Lung
1490	CLN8	7.64305e-07	-0.484527	0.473	0.598	0.0174988	DC	Lung
1491	TOP1	7.92362e-07	0.261645	0.659	0.487	0.0181411	DC	Lung
1492	LYZ	8.15592e-07	0.524447	0.75	0.795	0.018673	DC	Lung
1493	CYBB	8.76102e-07	0.259682	0.585	0.412	0.0200584	DC	Lung
1494	MAFB	8.92803e-07	0.407297	0.38	0.22	0.0204407	DC	Lung
1495	HSP90B1	9.19788e-07	0.418446	0.808	0.697	0.0210585	DC	Lung
1496	IER5	9.48138e-07	0.427152	0.775	0.738	0.0217076	DC	Lung
1497	PDK4	9.8031e-07	-0.45249	0.107	0.205	0.0224442	DC	Lung
1498	ETS2	9.88776e-07	-0.339907	0.534	0.637	0.022638	DC	Lung
1499	CCL4	1.0601e-06	-0.331335	0.322	0.487	0.0242711	DC	Lung
1500	PSMB9	1.10967e-06	0.345281	0.824	0.725	0.025406	DC	Lung
1501	CD207	1.11231e-06	1.09794	0.311	0.251	0.0254663	DC	Lung
1502	CLK1	1.14703e-06	0.432913	0.726	0.655	0.0262613	DC	Lung
1503	CAPG	1.14836e-06	0.398864	0.854	0.811	0.0262918	DC	Lung
1504	GABARAPL2	1.16458e-06	-0.32229	0.828	0.863	0.026663	DC	Lung
1505	SAMHD1	1.23275e-06	-0.263126	0.68	0.71	0.0282239	DC	Lung
1506	ZNF331	1.23443e-06	0.57074	0.65	0.58	0.0282623	DC	Lung
1507	LGALS1	1.25405e-06	0.429708	0.916	0.938	0.0287115	DC	Lung
1508	FTL	1.29033e-06	0.42271	0.993	1	0.0295422	DC	Lung
1509	LINC00152	1.35462e-06	0.333832	0.517	0.358	0.0310139	DC	Lung
1510	NDUFA12	1.43823e-06	0.278956	0.703	0.56	0.0329282	DC	Lung
1511	APLP2	1.45573e-06	-0.299335	0.482	0.583	0.033329	DC	Lung
1512	COX5A	1.71843e-06	0.282138	0.884	0.845	0.0393435	DC	Lung
1513	TCEAL9	1.74728e-06	0.297217	0.216	0.098	0.0400041	DC	Lung
1514	HIST1H1C	1.80104e-06	0.453709	0.269	0.142	0.0412349	DC	Lung
1515	SLC20A1	1.8114e-06	0.368609	0.439	0.277	0.041472	DC	Lung
1516	RANBP2	1.82288e-06	0.375442	0.475	0.329	0.0417349	DC	Lung
1517	SAMSN1	1.85608e-06	-0.399701	0.562	0.549	0.0424949	DC	Lung
1518	NFKBIE	1.94914e-06	0.30819	0.54	0.381	0.0446256	DC	Lung
1519	PTP4A1	2.07579e-06	0.328786	0.58	0.42	0.0475251	DC	Lung
1520	HLA.E	5.18813e-30	-1.72779	0.962	0.986	1.18782e-25	Endothelial	Lung
1521	IGKC	5.65642e-29	2.55523	0.769	0.029	1.29504e-24	Endothelial	Lung
1522	EPAS1	2.5673e-26	-1.88988	0.788	0.771	5.87782e-22	Endothelial	Lung
1523	IGHA1	2.36326e-25	1.71271	0.654	0	5.41069e-21	Endothelial	Lung
1524	IGFBP7	1.33447e-24	1.57226	0.968	0.486	3.05527e-20	Endothelial	Lung
1525	HSPG2	2.29027e-24	2.35703	0.788	0.086	5.24357e-20	Endothelial	Lung
1526	SPRY1	3.617e-24	2.19212	0.756	0.057	8.28112e-20	Endothelial	Lung
1527	PLVAP	2.84285e-22	2.34399	0.705	0.043	6.50871e-18	Endothelial	Lung
1528	TMEM100	1.46237e-21	-3.26694	0.09	0.671	3.3481e-17	Endothelial	Lung
1529	HLA.C	3.26513e-21	-1.37931	0.987	0.943	7.47553e-17	Endothelial	Lung
1530	EMP2	1.07752e-20	-1.85187	0.686	0.743	2.46697e-16	Endothelial	Lung
1531	VWA1	1.13891e-19	1.99297	0.603	0.014	2.60753e-15	Endothelial	Lung
1532	TXNIP	1.5831e-19	-2.01284	0.679	0.886	3.62451e-15	Endothelial	Lung
1533	FCN3	1.99586e-19	-3.56575	0.192	0.443	4.56952e-15	Endothelial	Lung
1534	HLA.B	6.3273e-19	-1.25261	0.994	0.971	1.44864e-14	Endothelial	Lung
1535	C10ORF10	1.05007e-18	-2.1667	0.564	0.786	2.40414e-14	Endothelial	Lung
1536	RPS28	1.09261e-18	1.27648	0.981	0.814	2.50153e-14	Endothelial	Lung
1537	RPL28	1.80566e-18	1.15866	0.981	0.8	4.13406e-14	Endothelial	Lung
1538	B2M	2.35498e-18	-1.28932	1	1	5.39173e-14	Endothelial	Lung
1539	RPLP1	6.1887e-18	1.1147	0.994	0.871	1.4169e-13	Endothelial	Lung
1540	ITM2B	2.3221e-17	-1.5642	0.962	0.943	5.31644e-13	Endothelial	Lung
1541	RPS2	3.83796e-17	1.59402	0.949	0.671	8.78702e-13	Endothelial	Lung
1542	RPS18	6.95483e-17	1.2466	1	0.8	1.59231e-12	Endothelial	Lung
1543	TNFSF10	7.4998e-17	-2.40819	0.455	0.686	1.71708e-12	Endothelial	Lung
1544	RPS19	4.0269e-16	1.24338	0.987	0.771	9.21958e-12	Endothelial	Lung
1545	CD36	5.05465e-16	-2.95534	0.115	0.486	1.15726e-11	Endothelial	Lung
1546	SLC6A4	1.02655e-15	-2.27607	0	0.357	2.35029e-11	Endothelial	Lung
1547	BST2	1.45847e-15	-1.46006	0.712	0.743	3.33916e-11	Endothelial	Lung
1548	SDPR	1.46821e-15	-1.65836	0.654	0.843	3.36146e-11	Endothelial	Lung
1549	CLDN5	1.52089e-15	-1.61435	0.859	0.914	3.48207e-11	Endothelial	Lung
1550	ACKR1	1.77213e-15	2.12851	0.615	0.071	4.0573e-11	Endothelial	Lung
1551	SGK1	2.29737e-15	-2.05367	0.417	0.557	5.25984e-11	Endothelial	Lung
1552	IL7R	2.4032e-15	-2.97432	0.09	0.457	5.50213e-11	Endothelial	Lung
1553	IGLC2	5.48639e-15	1.05403	0.5	0.014	1.25611e-10	Endothelial	Lung
1554	MGP	5.87444e-15	0.818448	0.904	0.386	1.34495e-10	Endothelial	Lung
1555	CYR61	7.66191e-15	1.52651	0.571	0.057	1.7542e-10	Endothelial	Lung
1556	CXORF36	2.6693e-14	0.930386	0.635	0.114	6.11136e-10	Endothelial	Lung
1557	PRSS23	2.72331e-14	0.422734	0.776	0.271	6.23501e-10	Endothelial	Lung
1558	ADAMTS9	2.8862e-14	1.53457	0.571	0.057	6.60796e-10	Endothelial	Lung
1559	COL4A1	3.30616e-14	1.75976	0.718	0.171	7.56946e-10	Endothelial	Lung
1560	RPS8	3.72998e-14	1.11818	0.987	0.786	8.53979e-10	Endothelial	Lung
1561	SCGB1A1	3.82489e-14	-1.96815	0.045	0.457	8.75709e-10	Endothelial	Lung
1562	RAI14	6.84531e-14	0.986624	0.506	0.029	1.56723e-09	Endothelial	Lung
1563	RPL41	8.89096e-14	0.984347	0.987	0.857	2.03559e-09	Endothelial	Lung
1564	RPS12	1.01046e-13	0.97697	0.994	0.8	2.31345e-09	Endothelial	Lung
1565	MTRNR2L12	1.01645e-13	1.24688	0.737	0.2	2.32716e-09	Endothelial	Lung
1566	PABPC1	1.35369e-13	1.06962	0.814	0.286	3.09928e-09	Endothelial	Lung
1567	HSPB1	1.60938e-13	1.89622	0.865	0.414	3.68467e-09	Endothelial	Lung
1568	HTRA1	2.13143e-13	1.38916	0.635	0.114	4.87991e-09	Endothelial	Lung
1569	TMEM204	2.86593e-13	-1.28506	0.526	0.514	6.56155e-09	Endothelial	Lung
1570	IFNGR1	3.32031e-13	-1.96188	0.429	0.671	7.60185e-09	Endothelial	Lung
1571	RPS6	3.36493e-13	1.07992	0.987	0.757	7.70401e-09	Endothelial	Lung
1572	UQCRQ	3.44145e-13	0.94694	0.782	0.257	7.87921e-09	Endothelial	Lung
1573	ZNF385D	3.52053e-13	1.18254	0.455	0.014	8.06026e-09	Endothelial	Lung
1574	BTNL9	5.05582e-13	-2.19572	0.115	0.543	1.15753e-08	Endothelial	Lung
1575	RPL18A	5.06295e-13	1.13032	0.962	0.729	1.15916e-08	Endothelial	Lung
1576	RPL12	5.7328e-13	1.14959	0.968	0.686	1.31252e-08	Endothelial	Lung
1577	GJA1	7.28541e-13	1.40426	0.577	0.086	1.66799e-08	Endothelial	Lung
1578	RAB13	9.01382e-13	1.11774	0.75	0.229	2.06371e-08	Endothelial	Lung
1579	ACVRL1	1.03138e-12	-1.33629	0.436	0.443	2.36135e-08	Endothelial	Lung
1580	RPS3	1.20592e-12	1.09238	0.962	0.729	2.76094e-08	Endothelial	Lung
1581	MARCKSL1	1.28332e-12	1.12269	0.827	0.329	2.93816e-08	Endothelial	Lung
1582	HSPE1	1.33842e-12	1.64205	0.795	0.314	3.06431e-08	Endothelial	Lung
1583	NBEAL1	1.77499e-12	1.06437	0.756	0.243	4.06384e-08	Endothelial	Lung
1584	RPS23	1.77636e-12	0.943602	0.981	0.814	4.06698e-08	Endothelial	Lung
1585	S100A4	2.22179e-12	-2.23759	0.359	0.657	5.08679e-08	Endothelial	Lung
1586	MT1E	2.80973e-12	-2.21101	0.276	0.671	6.43288e-08	Endothelial	Lung
1587	VWF	3.10855e-12	1.37782	0.853	0.371	7.11702e-08	Endothelial	Lung
1588	NCOA7	3.14779e-12	1.20323	0.481	0.043	7.20685e-08	Endothelial	Lung
1589	EMCN	3.32558e-12	-1.03093	0.692	0.457	7.61392e-08	Endothelial	Lung
1590	INSR	3.40993e-12	1.99289	0.583	0.1	7.80704e-08	Endothelial	Lung
1591	RHOB	4.37229e-12	-1.21897	0.718	0.657	1.00104e-07	Endothelial	Lung
1592	RPS9	4.76371e-12	0.988831	0.981	0.771	1.09065e-07	Endothelial	Lung
1593	IFI27	6.78326e-12	-1.14557	0.917	0.871	1.55303e-07	Endothelial	Lung
1594	LAPTM4A	7.5867e-12	-0.959411	0.737	0.614	1.73698e-07	Endothelial	Lung
1595	NDRG1	7.90747e-12	1.54855	0.577	0.1	1.81041e-07	Endothelial	Lung
1596	RPS17	8.09888e-12	0.914821	0.987	0.771	1.85424e-07	Endothelial	Lung
1597	RPL36	1.03776e-11	0.921926	0.974	0.829	2.37595e-07	Endothelial	Lung
1598	NNMT	1.05148e-11	1.15205	0.712	0.214	2.40737e-07	Endothelial	Lung
1599	CAV1	1.08903e-11	-1.24344	0.776	0.843	2.49333e-07	Endothelial	Lung
1600	MALL	1.20185e-11	0.844514	0.346	0	2.75163e-07	Endothelial	Lung
1601	UTP11	1.20185e-11	0.678833	0.346	0	2.75163e-07	Endothelial	Lung
1602	COL4A2	1.26383e-11	1.76367	0.647	0.171	2.89353e-07	Endothelial	Lung
1603	TSC22D3	1.4948e-11	-1.41937	0.673	0.686	3.42236e-07	Endothelial	Lung
1604	RPL15	1.86615e-11	0.945328	0.949	0.771	4.27256e-07	Endothelial	Lung
1605	PNP	2.39265e-11	1.15882	0.442	0.029	5.47797e-07	Endothelial	Lung
1606	PSMB9	2.50041e-11	-0.892566	0.609	0.514	5.7247e-07	Endothelial	Lung
1607	SARAF	2.73964e-11	-0.759986	0.615	0.5	6.27241e-07	Endothelial	Lung
1608	SHFM1	2.77003e-11	1.08536	0.769	0.286	6.34199e-07	Endothelial	Lung
1609	C1QA	3.19999e-11	-1.35985	0.282	0.443	7.32638e-07	Endothelial	Lung
1610	MTRNR2L8	3.22406e-11	1.21458	0.635	0.157	7.38149e-07	Endothelial	Lung
1611	STAB1	3.44072e-11	0.969594	0.333	0	7.87752e-07	Endothelial	Lung
1612	HIF1A	3.95006e-11	0.843227	0.667	0.186	9.04367e-07	Endothelial	Lung
1613	ACTN1	4.20547e-11	1.13798	0.538	0.086	9.62842e-07	Endothelial	Lung
1614	CIRBP	4.35027e-11	-0.825915	0.705	0.614	9.95994e-07	Endothelial	Lung
1615	CA4	4.833e-11	-2.37738	0.051	0.386	1.10652e-06	Endothelial	Lung
1616	RPS15A	4.87221e-11	0.936208	0.981	0.786	1.11549e-06	Endothelial	Lung
1617	PPIC	5.32908e-11	0.683224	0.583	0.129	1.22009e-06	Endothelial	Lung
1618	AP2S1	5.36666e-11	1.16221	0.731	0.257	1.2287e-06	Endothelial	Lung
1619	RPL39	5.52233e-11	0.875475	0.974	0.8	1.26434e-06	Endothelial	Lung
1620	EMP1	5.80983e-11	1.0995	0.712	0.229	1.33016e-06	Endothelial	Lung
1621	PRX	7.06976e-11	-2.10862	0.064	0.4	1.61862e-06	Endothelial	Lung
1622	RPS4X	7.41748e-11	0.953046	0.981	0.786	1.69823e-06	Endothelial	Lung
1623	RPL34	7.572e-11	0.968349	0.987	0.843	1.73361e-06	Endothelial	Lung
1624	VIPR1	7.81937e-11	-1.95141	0.038	0.371	1.79024e-06	Endothelial	Lung
1625	RPL10A	8.09729e-11	1.12545	0.929	0.686	1.85387e-06	Endothelial	Lung
1626	HERPUD1	8.12341e-11	-1.2922	0.513	0.514	1.85985e-06	Endothelial	Lung
1627	ABL2	8.90183e-11	0.654361	0.519	0.1	2.03807e-06	Endothelial	Lung
1628	HMGN1	1.09731e-10	0.520506	0.673	0.214	2.51228e-06	Endothelial	Lung
1629	FTL	1.09914e-10	-0.798744	0.974	0.957	2.51648e-06	Endothelial	Lung
1630	WWTR1	1.1031e-10	0.794165	0.712	0.243	2.52554e-06	Endothelial	Lung
1631	CD300LG	1.11637e-10	-1.22848	0	0.243	2.55593e-06	Endothelial	Lung
1632	POSTN	1.37646e-10	1.58692	0.526	0.086	3.15141e-06	Endothelial	Lung
1633	CFLAR	1.51557e-10	-0.987458	0.571	0.414	3.46989e-06	Endothelial	Lung
1634	IGLC3	1.62089e-10	0.569378	0.314	0	3.71104e-06	Endothelial	Lung
1635	EDN1	1.6265e-10	-2.13587	0.391	0.5	3.72387e-06	Endothelial	Lung
1636	FKBP5	1.65606e-10	-1.35227	0.385	0.4	3.79154e-06	Endothelial	Lung
1637	SERP1	1.69592e-10	0.438077	0.66	0.243	3.8828e-06	Endothelial	Lung
1638	FLOT1	1.95212e-10	0.60646	0.615	0.171	4.46939e-06	Endothelial	Lung
1639	CSRNP1	1.9664e-10	-1.14485	0.449	0.486	4.50208e-06	Endothelial	Lung
1640	ATP5J	2.08177e-10	0.391972	0.788	0.371	4.76622e-06	Endothelial	Lung
1641	AC090498.1	2.09761e-10	1.42511	0.628	0.171	4.80248e-06	Endothelial	Lung
1642	RPL37A	2.27999e-10	0.85384	0.981	0.771	5.22003e-06	Endothelial	Lung
1643	RPL31	2.28106e-10	0.877271	0.981	0.743	5.22249e-06	Endothelial	Lung
1644	RAMP2	2.35255e-10	-0.96449	0.885	0.857	5.38615e-06	Endothelial	Lung
1645	TOMM20	2.60009e-10	0.838679	0.615	0.157	5.9529e-06	Endothelial	Lung
1646	RPS21	2.62808e-10	0.83025	0.942	0.586	6.017e-06	Endothelial	Lung
1647	HIF3A	2.72985e-10	-1.81635	0.064	0.414	6.24998e-06	Endothelial	Lung
1648	LIMS1	2.96241e-10	0.439408	0.538	0.143	6.78243e-06	Endothelial	Lung
1649	RPL5	3.03293e-10	0.851759	0.955	0.643	6.9439e-06	Endothelial	Lung
1650	OST4	3.20972e-10	0.912029	0.853	0.429	7.34865e-06	Endothelial	Lung
1651	HLA.DRB5	3.24222e-10	-1.34568	0.494	0.486	7.42306e-06	Endothelial	Lung
1652	HPGD	3.31942e-10	-2.94244	0.077	0.386	7.5998e-06	Endothelial	Lung
1653	C4ORF48	3.39135e-10	0.850235	0.372	0.014	7.76449e-06	Endothelial	Lung
1654	FTH1	3.76561e-10	-0.771587	0.974	0.943	8.62137e-06	Endothelial	Lung
1655	DNAJC1	3.85658e-10	-1.16506	0.353	0.3	8.82963e-06	Endothelial	Lung
1656	UPP1	4.27199e-10	1.02993	0.513	0.086	9.78072e-06	Endothelial	Lung
1657	RPL32	4.43794e-10	0.880841	0.974	0.843	1.01607e-05	Endothelial	Lung
1658	TSC22D2	4.47452e-10	0.636213	0.301	0	1.02444e-05	Endothelial	Lung
1659	RPL36A	4.68837e-10	0.784454	0.628	0.186	1.0734e-05	Endothelial	Lung
1660	C1QB	5.09389e-10	-1.75766	0.25	0.457	1.16625e-05	Endothelial	Lung
1661	COL18A1	5.24077e-10	0.8366	0.5	0.086	1.19987e-05	Endothelial	Lung
1662	BGN	5.69551e-10	1.43312	0.462	0.057	1.30399e-05	Endothelial	Lung
1663	EHD4	6.46066e-10	0.395259	0.436	0.071	1.47917e-05	Endothelial	Lung
1664	TMEM50A	6.46642e-10	-0.703305	0.635	0.514	1.48049e-05	Endothelial	Lung
1665	RPS24	7.95071e-10	0.944676	0.962	0.757	1.82032e-05	Endothelial	Lung
1666	HLA.DPA1	8.07735e-10	-1.15967	0.647	0.643	1.84931e-05	Endothelial	Lung
1667	MZT2B	8.22468e-10	0.649147	0.75	0.3	1.88304e-05	Endothelial	Lung
1668	PRKCDBP	8.30429e-10	1.26961	0.545	0.114	1.90127e-05	Endothelial	Lung
1669	RPL13A	8.64139e-10	0.759484	0.974	0.9	1.97845e-05	Endothelial	Lung
1670	ST13	9.59619e-10	0.825871	0.712	0.257	2.19705e-05	Endothelial	Lung
1671	LAMA4	9.62648e-10	0.831468	0.538	0.114	2.20398e-05	Endothelial	Lung
1672	GMFG	9.68538e-10	-0.880437	0.609	0.529	2.21747e-05	Endothelial	Lung
1673	PDLIM5	1.11424e-09	0.430964	0.538	0.143	2.55106e-05	Endothelial	Lung
1674	PKM	1.12218e-09	0.619177	0.66	0.229	2.56923e-05	Endothelial	Lung
1675	N4BP2L2	1.14843e-09	-1.17682	0.635	0.643	2.62934e-05	Endothelial	Lung
1676	ADRB1	1.27095e-09	-1.61092	0.006	0.271	2.90985e-05	Endothelial	Lung
1677	LINC00152	1.46684e-09	0.959658	0.449	0.057	3.35834e-05	Endothelial	Lung
1678	CFAP20	1.70155e-09	0.743355	0.5	0.1	3.89571e-05	Endothelial	Lung
1679	C1ORF54	1.83374e-09	0.711504	0.583	0.157	4.19836e-05	Endothelial	Lung
1680	HLA.DRA	1.87387e-09	-1.024	0.878	0.843	4.29023e-05	Endothelial	Lung
1681	RPL7A	1.89157e-09	0.970337	0.936	0.686	4.33075e-05	Endothelial	Lung
1682	CD200	1.93759e-09	0.884048	0.353	0.014	4.43611e-05	Endothelial	Lung
1683	CDA	2.00051e-09	0.523018	0.282	0	4.58017e-05	Endothelial	Lung
1684	IGHG1	2.00051e-09	0.663852	0.282	0	4.58017e-05	Endothelial	Lung
1685	PCDH17	2.0379e-09	0.360783	0.628	0.229	4.66577e-05	Endothelial	Lung
1686	NME1	2.12153e-09	0.752226	0.487	0.086	4.85724e-05	Endothelial	Lung
1687	HLA.A	2.16895e-09	-0.887606	0.981	0.971	4.96582e-05	Endothelial	Lung
1688	SERPINB6	2.22781e-09	-0.52364	0.699	0.486	5.10056e-05	Endothelial	Lung
1689	RPL13	2.23616e-09	0.872401	0.974	0.871	5.11969e-05	Endothelial	Lung
1690	CISD1	2.27464e-09	0.762975	0.442	0.057	5.2078e-05	Endothelial	Lung
1691	CSNK1A1	2.34683e-09	-0.652093	0.628	0.371	5.37307e-05	Endothelial	Lung
1692	SNHG8	2.34889e-09	0.568363	0.692	0.257	5.37777e-05	Endothelial	Lung
1693	SH3GLB1	2.47448e-09	-0.650943	0.596	0.4	5.66532e-05	Endothelial	Lung
1694	DUSP23	2.47515e-09	1.25037	0.635	0.2	5.66686e-05	Endothelial	Lung
1695	NDFIP1	2.49946e-09	-0.98683	0.417	0.386	5.72251e-05	Endothelial	Lung
1696	NAA38	2.56324e-09	0.817231	0.686	0.243	5.86853e-05	Endothelial	Lung
1697	TMBIM4	2.75071e-09	-0.264697	0.583	0.314	6.29775e-05	Endothelial	Lung
1698	SERPINH1	2.79828e-09	0.79081	0.679	0.243	6.40666e-05	Endothelial	Lung
1699	COMMD6	3.54053e-09	0.488634	0.827	0.414	8.10604e-05	Endothelial	Lung
1700	LUC7L3	3.77e-09	-0.598922	0.692	0.386	8.63142e-05	Endothelial	Lung
1701	COL6A2	3.82732e-09	0.936064	0.41	0.043	8.76265e-05	Endothelial	Lung
1702	CD52	3.85988e-09	-1.66949	0.141	0.343	8.8372e-05	Endothelial	Lung
1703	LY6E	3.99673e-09	-1.30985	0.545	0.571	9.1505e-05	Endothelial	Lung
1704	RPL26	4.1982e-09	0.870916	0.981	0.814	9.61179e-05	Endothelial	Lung
1705	CAV2	4.31519e-09	-0.877096	0.577	0.5	9.87963e-05	Endothelial	Lung
1706	ANXA2	4.33548e-09	0.793383	0.872	0.486	9.92608e-05	Endothelial	Lung
1707	NRP2	4.38696e-09	0.554636	0.423	0.071	0.000100439	Endothelial	Lung
1708	LY96	4.87188e-09	0.695587	0.449	0.071	0.000111542	Endothelial	Lung
1709	CYB5A	4.9757e-09	-1.03552	0.526	0.557	0.000113919	Endothelial	Lung
1710	ANKRD28	5.16329e-09	0.87022	0.391	0.043	0.000118214	Endothelial	Lung
1711	TFPI	5.8476e-09	-1.30822	0.667	0.714	0.000133881	Endothelial	Lung
1712	APH1A	6.08087e-09	-0.768519	0.365	0.271	0.000139222	Endothelial	Lung
1713	ATP2B1	6.19218e-09	0.447668	0.436	0.086	0.00014177	Endothelial	Lung
1714	LEPROT	6.22333e-09	-0.870137	0.609	0.5	0.000142483	Endothelial	Lung
1715	EDNRB	6.42991e-09	-2.31223	0.167	0.357	0.000147213	Endothelial	Lung
1716	RPS10	6.68692e-09	0.8404	0.885	0.514	0.000153097	Endothelial	Lung
1717	HSPH1	6.95671e-09	1.19155	0.628	0.2	0.000159274	Endothelial	Lung
1718	MTUS1	7.0457e-09	0.386278	0.622	0.229	0.000161311	Endothelial	Lung
1719	CCDC85B	7.27237e-09	0.96249	0.756	0.329	0.000166501	Endothelial	Lung
1720	SEC62	7.50747e-09	-0.582868	0.801	0.643	0.000171883	Endothelial	Lung
1721	RPLP0	7.90653e-09	1.1077	0.878	0.586	0.00018102	Endothelial	Lung
1722	WAC	8.17384e-09	-0.477791	0.423	0.229	0.00018714	Endothelial	Lung
1723	SELE	8.68623e-09	1.17753	0.263	0	0.000198871	Endothelial	Lung
1724	MYC	8.73657e-09	1.1594	0.423	0.057	0.000200024	Endothelial	Lung
1725	NDUFB11	8.79457e-09	0.482018	0.66	0.257	0.000201352	Endothelial	Lung
1726	PPP1R14B	8.80705e-09	0.332313	0.346	0.043	0.000201637	Endothelial	Lung
1727	RPL24	9.3161e-09	0.710119	0.962	0.671	0.000213292	Endothelial	Lung
1728	IFI16	1.00226e-08	-0.406452	0.718	0.486	0.000229467	Endothelial	Lung
1729	DDOST	1.01927e-08	0.502713	0.545	0.157	0.000233363	Endothelial	Lung
1730	MPZL2	1.03224e-08	0.96269	0.365	0.029	0.000236332	Endothelial	Lung
1731	BAZ1A	1.05388e-08	0.581784	0.494	0.114	0.000241285	Endothelial	Lung
1732	FAM167B	1.06559e-08	0.948726	0.59	0.171	0.000243968	Endothelial	Lung
1733	ZBTB16	1.06568e-08	-1.26164	0.385	0.6	0.000243986	Endothelial	Lung
1734	TMEM255B	1.0849e-08	0.47599	0.519	0.129	0.000248387	Endothelial	Lung
1735	APRT	1.09109e-08	0.677117	0.654	0.229	0.000249805	Endothelial	Lung
1736	COX8A	1.10297e-08	0.336856	0.699	0.314	0.000252525	Endothelial	Lung
1737	NUAK1	1.19573e-08	0.994425	0.423	0.057	0.000273763	Endothelial	Lung
1738	TPD52L1	1.21247e-08	0.419442	0.346	0.043	0.000277596	Endothelial	Lung
1739	DDX21	1.26619e-08	0.999003	0.622	0.2	0.000289894	Endothelial	Lung
1740	MCAM	1.28392e-08	1.13359	0.506	0.114	0.000293954	Endothelial	Lung
1741	RPS15	1.31149e-08	0.660684	0.968	0.843	0.000300265	Endothelial	Lung
1742	OSTC	1.35998e-08	0.703633	0.551	0.143	0.000311366	Endothelial	Lung
1743	GAPDH	1.40958e-08	0.854011	0.936	0.729	0.000322723	Endothelial	Lung
1744	LSM8	1.42975e-08	0.398859	0.519	0.157	0.000327341	Endothelial	Lung
1745	NDEL1	1.52051e-08	-1.12333	0.192	0.129	0.00034812	Endothelial	Lung
1746	CD34	1.60549e-08	0.610572	0.577	0.186	0.000367577	Endothelial	Lung
1747	RPL35A	1.62937e-08	0.775628	0.942	0.8	0.000373045	Endothelial	Lung
1748	TPR	1.63404e-08	-0.578164	0.494	0.314	0.000374114	Endothelial	Lung
1749	NEAT1	1.64809e-08	1.03804	0.949	0.743	0.000377329	Endothelial	Lung
1750	JMJD1C	1.71617e-08	1.11612	0.673	0.257	0.000392918	Endothelial	Lung
1751	RAB11A	1.85945e-08	-0.525166	0.763	0.557	0.00042572	Endothelial	Lung
1752	BMPR2	1.86176e-08	-0.771302	0.506	0.4	0.000426251	Endothelial	Lung
1753	DHRS7	1.86774e-08	-1.08478	0.372	0.286	0.000427618	Endothelial	Lung
1754	COL15A1	1.97306e-08	1.18807	0.321	0.014	0.000451732	Endothelial	Lung
1755	RPL35	2.02741e-08	0.688924	0.942	0.743	0.000464175	Endothelial	Lung
1756	CACYBP	2.07181e-08	0.460129	0.506	0.129	0.000474342	Endothelial	Lung
1757	RPL27	2.08545e-08	0.69926	0.962	0.7	0.000477465	Endothelial	Lung
1758	TMBIM6	2.09459e-08	-0.888931	0.769	0.7	0.000479557	Endothelial	Lung
1759	CBX3	2.21306e-08	0.919001	0.615	0.2	0.00050668	Endothelial	Lung
1760	DLC1	2.29029e-08	0.416628	0.538	0.171	0.000524363	Endothelial	Lung
1761	RPS3A	2.35244e-08	0.857635	0.981	0.814	0.000538592	Endothelial	Lung
1762	KTN1	2.42089e-08	0.546156	0.821	0.429	0.000554263	Endothelial	Lung
1763	PTMS	2.46615e-08	0.886839	0.788	0.386	0.000564625	Endothelial	Lung
1764	LSM7	2.56192e-08	0.352848	0.558	0.2	0.000586552	Endothelial	Lung
1765	CFI	2.57798e-08	0.752434	0.462	0.086	0.000590229	Endothelial	Lung
1766	RPL11	2.70437e-08	0.598512	0.987	0.843	0.000619165	Endothelial	Lung
1767	CTNNAL1	2.83072e-08	-0.850394	0.487	0.386	0.000648094	Endothelial	Lung
1768	TMEM123	2.85609e-08	-1.06216	0.5	0.471	0.000653901	Endothelial	Lung
1769	PRDX4	3.07357e-08	0.275	0.423	0.114	0.000703694	Endothelial	Lung
1770	ADAMTS1	3.11036e-08	1.26239	0.41	0.057	0.000712117	Endothelial	Lung
1771	PGM2L1	3.13121e-08	0.971255	0.41	0.057	0.00071689	Endothelial	Lung
1772	KMT2E	3.13221e-08	0.800311	0.699	0.286	0.000717118	Endothelial	Lung
1773	CRIP2	3.22311e-08	0.388364	0.853	0.486	0.000737931	Endothelial	Lung
1774	FBL	3.39838e-08	0.529757	0.455	0.1	0.00077806	Endothelial	Lung
1775	PICALM	3.49069e-08	0.586884	0.455	0.1	0.000799194	Endothelial	Lung
1776	NDUFAF3	3.55875e-08	-1.22296	0.417	0.471	0.000814777	Endothelial	Lung
1777	ATF3	3.58456e-08	0.286897	0.481	0.157	0.000820685	Endothelial	Lung
1778	STAU1	3.61433e-08	-0.442885	0.404	0.157	0.0008275	Endothelial	Lung
1779	PECAM1	3.6192e-08	-0.853763	0.853	0.757	0.000828615	Endothelial	Lung
1780	PPA1	4.0913e-08	-0.534536	0.596	0.429	0.000936702	Endothelial	Lung
1781	NOSTRIN	4.13843e-08	-1.26966	0.391	0.414	0.000947493	Endothelial	Lung
1782	GLRX3	4.21365e-08	-0.423615	0.327	0.157	0.000964716	Endothelial	Lung
1783	MMP2	4.2742e-08	0.907985	0.378	0.043	0.000978579	Endothelial	Lung
1784	SLC38A2	4.32485e-08	0.871338	0.532	0.143	0.000990174	Endothelial	Lung
1785	SLC2A3	4.4334e-08	0.681325	0.66	0.257	0.00101503	Endothelial	Lung
1786	FOSB	4.47308e-08	0.733648	0.718	0.314	0.00102411	Endothelial	Lung
1787	KRT10	4.52317e-08	0.472036	0.596	0.214	0.00103558	Endothelial	Lung
1788	COPS9	4.8706e-08	0.918536	0.679	0.271	0.00111512	Endothelial	Lung
1789	COPS6	4.88419e-08	-0.633233	0.417	0.271	0.00111823	Endothelial	Lung
1790	ACADVL	4.9345e-08	-0.592484	0.365	0.243	0.00112975	Endothelial	Lung
1791	ACTR1B	5.3166e-08	-0.644743	0.269	0.229	0.00121724	Endothelial	Lung
1792	RPL7	5.31958e-08	0.848597	0.962	0.829	0.00121792	Endothelial	Lung
1793	RPL4	5.38477e-08	0.961342	0.84	0.486	0.00123284	Endothelial	Lung
1794	MYZAP	5.42535e-08	-1.2124	0.083	0.329	0.00124213	Endothelial	Lung
1795	HLA.DRB1	5.4518e-08	-0.976257	0.814	0.771	0.00124819	Endothelial	Lung
1796	P4HB	5.50612e-08	0.434787	0.622	0.243	0.00126063	Endothelial	Lung
1797	TIMP3	5.65386e-08	-1.33626	0.673	0.843	0.00129445	Endothelial	Lung
1798	DDX17	5.66329e-08	-0.865534	0.622	0.486	0.00129661	Endothelial	Lung
1799	HSPA1B	5.73219e-08	0.726486	0.692	0.286	0.00131238	Endothelial	Lung
1800	RBP5	5.90388e-08	0.779526	0.308	0.014	0.00135169	Endothelial	Lung
1801	PDK4	5.97296e-08	-0.967283	0.545	0.543	0.00136751	Endothelial	Lung
1802	PHPT1	6.12866e-08	0.585649	0.532	0.157	0.00140316	Endothelial	Lung
1803	GNAS	6.44851e-08	0.389668	0.795	0.429	0.00147639	Endothelial	Lung
1804	CWC15	6.50461e-08	-0.554025	0.391	0.271	0.00148923	Endothelial	Lung
1805	RFK	6.53946e-08	0.415747	0.282	0.014	0.00149721	Endothelial	Lung
1806	SET	6.63041e-08	0.380058	0.667	0.286	0.00151803	Endothelial	Lung
1807	UBE2N	6.65559e-08	-0.608963	0.442	0.271	0.0015238	Endothelial	Lung
1808	SPTBN1	6.6561e-08	-0.62085	0.731	0.586	0.00152391	Endothelial	Lung
1809	FLNA	7.08305e-08	0.796632	0.545	0.157	0.00162166	Endothelial	Lung
1810	MDK	7.12682e-08	0.587111	0.468	0.114	0.00163169	Endothelial	Lung
1811	SSR3	7.34509e-08	0.6263	0.462	0.1	0.00168166	Endothelial	Lung
1812	SNRPE	7.49849e-08	0.519616	0.654	0.271	0.00171678	Endothelial	Lung
1813	COX14	7.49887e-08	0.64393	0.513	0.143	0.00171687	Endothelial	Lung
1814	NASP	7.52921e-08	0.732306	0.577	0.186	0.00172381	Endothelial	Lung
1815	SYNPO	7.63628e-08	0.612479	0.404	0.071	0.00174833	Endothelial	Lung
1816	FAM213A	7.7013e-08	0.833314	0.397	0.057	0.00176321	Endothelial	Lung
1817	IPO11	7.76484e-08	0.440852	0.346	0.043	0.00177776	Endothelial	Lung
1818	SSR4	7.88006e-08	0.755114	0.756	0.357	0.00180414	Endothelial	Lung
1819	ENTPD1	7.89133e-08	0.543013	0.532	0.171	0.00180672	Endothelial	Lung
1820	NUCB1	7.89815e-08	0.297828	0.583	0.229	0.00180828	Endothelial	Lung
1821	PSMB8	8.01653e-08	-0.739545	0.538	0.429	0.00183539	Endothelial	Lung
1822	SSU72	8.0733e-08	-0.70606	0.385	0.314	0.00184838	Endothelial	Lung
1823	EIF5A	8.27146e-08	0.372238	0.551	0.214	0.00189375	Endothelial	Lung
1824	NCL	8.28318e-08	0.523085	0.628	0.243	0.00189643	Endothelial	Lung
1825	CALCRL	8.94547e-08	-0.649347	0.776	0.586	0.00204807	Endothelial	Lung
1826	RHOJ	9.4222e-08	0.696952	0.436	0.086	0.00215721	Endothelial	Lung
1827	C4ORF3	9.43353e-08	-0.352324	0.763	0.571	0.00215981	Endothelial	Lung
1828	RPS7	9.4367e-08	0.727197	0.974	0.771	0.00216053	Endothelial	Lung
1829	IGHG4	9.44544e-08	0.774885	0.231	0	0.00216253	Endothelial	Lung
1830	EGR3	9.44544e-08	0.46812	0.231	0	0.00216253	Endothelial	Lung
1831	NDUFB1	9.72481e-08	0.460467	0.615	0.243	0.00222649	Endothelial	Lung
1832	ELK3	9.78878e-08	0.467709	0.513	0.157	0.00224114	Endothelial	Lung
1833	RPS16	9.94096e-08	0.671777	0.974	0.771	0.00227598	Endothelial	Lung
1834	DDX3X	1.02011e-07	0.698531	0.686	0.286	0.00233554	Endothelial	Lung
1835	HNRNPU	1.03809e-07	0.302992	0.667	0.3	0.00237671	Endothelial	Lung
1836	CMTM8	1.0635e-07	-1.17493	0.231	0.257	0.00243488	Endothelial	Lung
1837	LINC01420	1.06703e-07	0.270608	0.519	0.186	0.00244297	Endothelial	Lung
1838	HSPA1A	1.07078e-07	0.924615	0.808	0.443	0.00245156	Endothelial	Lung
1839	EIF3I	1.08891e-07	0.343874	0.622	0.257	0.00249306	Endothelial	Lung
1840	RPL17	1.08941e-07	0.677661	0.622	0.229	0.00249421	Endothelial	Lung
1841	MMRN1	1.0899e-07	0.47653	0.397	0.086	0.00249532	Endothelial	Lung
1842	HES1	1.11289e-07	0.366777	0.724	0.343	0.00254796	Endothelial	Lung
1843	TUBB6	1.12471e-07	0.69193	0.5	0.129	0.00257502	Endothelial	Lung
1844	RPL10	1.16612e-07	0.79615	0.981	0.9	0.00266983	Endothelial	Lung
1845	LAMTOR5	1.18459e-07	0.345919	0.622	0.271	0.00271211	Endothelial	Lung
1846	TPRKB	1.19167e-07	0.664318	0.429	0.086	0.00272832	Endothelial	Lung
1847	PRPSAP1	1.24397e-07	-1.01823	0.282	0.3	0.00284806	Endothelial	Lung
1848	STXBP6	1.26798e-07	-1.60401	0.115	0.429	0.00290305	Endothelial	Lung
1849	RPL37	1.29983e-07	0.716682	0.981	0.829	0.00297597	Endothelial	Lung
1850	LGALS9	1.39052e-07	0.455598	0.365	0.057	0.00318358	Endothelial	Lung
1851	RPL14	1.54315e-07	0.457544	0.955	0.671	0.00353305	Endothelial	Lung
1852	SUB1	1.55222e-07	-0.325083	0.712	0.486	0.0035538	Endothelial	Lung
1853	KNOP1	1.55666e-07	0.713105	0.359	0.043	0.00356398	Endothelial	Lung
1854	CLEC14A	1.57513e-07	-0.847742	0.705	0.586	0.00360627	Endothelial	Lung
1855	DUSP1	1.62033e-07	-1.00029	0.84	0.857	0.00370975	Endothelial	Lung
1856	HAPLN3	1.6206e-07	0.666878	0.327	0.029	0.00371036	Endothelial	Lung
1857	HLA.DMA	1.7792e-07	-0.799899	0.5	0.386	0.00407347	Endothelial	Lung
1858	HSPD1	1.78494e-07	0.992042	0.667	0.271	0.00408663	Endothelial	Lung
1859	CRBN	1.8031e-07	-0.639414	0.365	0.286	0.00412819	Endothelial	Lung
1860	FAM107A	1.814e-07	-1.15786	0.417	0.457	0.00415315	Endothelial	Lung
1861	GPX3	1.81455e-07	-1.44752	0.397	0.671	0.00415441	Endothelial	Lung
1862	RPS29	1.8653e-07	0.819412	0.962	0.743	0.0042706	Endothelial	Lung
1863	UQCR11	1.92287e-07	0.31595	0.776	0.414	0.00440242	Endothelial	Lung
1864	COX5B	1.94019e-07	0.303745	0.788	0.443	0.00444206	Endothelial	Lung
1865	ANXA5	1.95349e-07	0.313432	0.712	0.357	0.00447252	Endothelial	Lung
1866	ABCD4	2.00375e-07	0.442518	0.41	0.086	0.00458758	Endothelial	Lung
1867	DUSP2	2.00602e-07	-0.781276	0.205	0.071	0.00459277	Endothelial	Lung
1868	HSP90AA1	2.00668e-07	0.861566	0.942	0.671	0.0045943	Endothelial	Lung
1869	NAA20	2.04169e-07	-0.389601	0.397	0.214	0.00467445	Endothelial	Lung
1870	RPL3	2.06388e-07	0.911197	0.955	0.786	0.00472526	Endothelial	Lung
1871	NECTIN2	2.0752e-07	0.349076	0.545	0.2	0.00475117	Endothelial	Lung
1872	DAZAP2	2.13678e-07	-0.471004	0.494	0.357	0.00489215	Endothelial	Lung
1873	NDUFB9	2.14849e-07	-0.466513	0.615	0.414	0.00491896	Endothelial	Lung
1874	HEBP1	2.24503e-07	-0.496736	0.295	0.129	0.00513999	Endothelial	Lung
1875	CTNNB1	2.37478e-07	0.499201	0.59	0.214	0.00543707	Endothelial	Lung
1876	ENY2	2.43529e-07	0.636066	0.737	0.357	0.00557559	Endothelial	Lung
1877	PCAT19	2.45337e-07	0.430581	0.801	0.443	0.00561699	Endothelial	Lung
1878	NDUFS5	2.45761e-07	0.441826	0.769	0.414	0.0056267	Endothelial	Lung
1879	CCT5	2.5237e-07	-0.351053	0.442	0.214	0.00577802	Endothelial	Lung
1880	IFNGR2	2.58318e-07	0.570478	0.321	0.029	0.00591419	Endothelial	Lung
1881	CLEC2B	2.59043e-07	0.335951	0.679	0.314	0.00593079	Endothelial	Lung
1882	LAMC1	2.63936e-07	0.474611	0.353	0.057	0.00604282	Endothelial	Lung
1883	BANF1	2.64979e-07	0.5126	0.59	0.229	0.00606669	Endothelial	Lung
1884	HM13	3.05347e-07	0.310342	0.404	0.1	0.00699091	Endothelial	Lung
1885	CD109	3.10995e-07	-1.28744	0.192	0.243	0.00712024	Endothelial	Lung
1886	TPM1	3.16343e-07	-0.955583	0.41	0.414	0.00724268	Endothelial	Lung
1887	RPL18	3.19367e-07	0.654727	0.942	0.743	0.00731191	Endothelial	Lung
1888	HNRNPA3	3.34443e-07	0.445373	0.718	0.343	0.00765707	Endothelial	Lung
1889	TYROBP	3.43457e-07	-1.10618	0.237	0.271	0.00786344	Endothelial	Lung
1890	RPL19	3.43833e-07	0.557473	0.994	0.857	0.00787205	Endothelial	Lung
1891	YBX3	3.50615e-07	0.495788	0.808	0.443	0.00802733	Endothelial	Lung
1892	SNCG	3.50867e-07	0.56933	0.481	0.143	0.0080331	Endothelial	Lung
1893	MCTS1	3.51479e-07	0.394881	0.417	0.1	0.00804711	Endothelial	Lung
1894	SNRPB	3.55657e-07	0.33946	0.641	0.3	0.00814276	Endothelial	Lung
1895	UBXN1	3.75231e-07	0.369821	0.66	0.3	0.00859092	Endothelial	Lung
1896	GTF2H5	3.75635e-07	0.286878	0.481	0.157	0.00860017	Endothelial	Lung
1897	SEC61G	3.87926e-07	0.828466	0.737	0.357	0.00888156	Endothelial	Lung
1898	NRN1	3.90584e-07	-0.663908	0.442	0.314	0.00894243	Endothelial	Lung
1899	ARPC1B	3.98461e-07	0.795139	0.699	0.314	0.00912277	Endothelial	Lung
1900	SNRPG	4.06503e-07	0.440499	0.66	0.3	0.00930687	Endothelial	Lung
1901	WARS	4.08884e-07	-0.915181	0.423	0.429	0.00936141	Endothelial	Lung
1902	USP16	4.11414e-07	-1.04574	0.244	0.243	0.00941932	Endothelial	Lung
1903	MEF2C	4.12241e-07	0.592578	0.647	0.271	0.00943826	Endothelial	Lung
1904	WASF2	4.16609e-07	-0.277397	0.628	0.414	0.00953827	Endothelial	Lung
1905	ADGRL4	4.20967e-07	0.559055	0.667	0.286	0.00963804	Endothelial	Lung
1906	ARRDC3	4.29717e-07	0.371544	0.538	0.2	0.00983836	Endothelial	Lung
1907	HSP90AB1	4.32362e-07	0.517977	0.878	0.543	0.00989893	Endothelial	Lung
1908	ATOX1	4.3851e-07	0.583007	0.705	0.329	0.0100397	Endothelial	Lung
1909	COTL1	4.42229e-07	0.996702	0.455	0.114	0.0101248	Endothelial	Lung
1910	EIF3E	4.50358e-07	0.519612	0.731	0.357	0.0103109	Endothelial	Lung
1911	MIF	4.50645e-07	0.251139	0.622	0.271	0.0103175	Endothelial	Lung
1912	RPLP2	4.58636e-07	0.457825	1	0.9	0.0105005	Endothelial	Lung
1913	BACE2	4.64542e-07	0.7068	0.417	0.086	0.0106357	Endothelial	Lung
1914	CHD1	4.75261e-07	0.723952	0.417	0.086	0.0108811	Endothelial	Lung
1915	PFDN5	4.87777e-07	0.45641	0.904	0.586	0.0111676	Endothelial	Lung
1916	RPL38	4.9286e-07	0.65453	0.955	0.729	0.011284	Endothelial	Lung
1917	SEL1L	5.11721e-07	-0.88418	0.154	0.086	0.0117159	Endothelial	Lung
1918	NAA50	5.16013e-07	-0.493094	0.186	0.071	0.0118141	Endothelial	Lung
1919	SYAP1	5.27097e-07	0.301858	0.314	0.057	0.0120679	Endothelial	Lung
1920	CCDC50	5.40803e-07	0.381222	0.583	0.229	0.0123817	Endothelial	Lung
1921	HSP90B1	5.53444e-07	0.771218	0.782	0.414	0.0126711	Endothelial	Lung
1922	LDHB	5.55797e-07	0.270677	0.545	0.229	0.012725	Endothelial	Lung
1923	LAMP1	5.58678e-07	-0.427057	0.538	0.386	0.0127909	Endothelial	Lung
1924	PSMC5	5.65501e-07	-0.306934	0.468	0.243	0.0129471	Endothelial	Lung
1925	SLC3A2	5.67478e-07	-0.530976	0.487	0.343	0.0129924	Endothelial	Lung
1926	NUCKS1	5.75079e-07	-0.307236	0.679	0.486	0.0131664	Endothelial	Lung
1927	APOLD1	5.78327e-07	1.05336	0.34	0.043	0.0132408	Endothelial	Lung
1928	YWHAH	5.83156e-07	0.801793	0.59	0.214	0.0133514	Endothelial	Lung
1929	STRN4	6.05763e-07	0.357712	0.205	0	0.0138689	Endothelial	Lung
1930	IGHM	6.05763e-07	0.383938	0.205	0	0.0138689	Endothelial	Lung
1931	NRGN	6.05763e-07	0.36428	0.205	0	0.0138689	Endothelial	Lung
1932	MGST3	6.07549e-07	-0.429279	0.699	0.486	0.0139098	Endothelial	Lung
1933	ILK	6.13204e-07	-0.957293	0.282	0.3	0.0140393	Endothelial	Lung
1934	SSR2	6.23133e-07	0.382514	0.628	0.271	0.0142666	Endothelial	Lung
1935	ANKRD11	6.23746e-07	0.284482	0.41	0.129	0.0142807	Endothelial	Lung
1936	CKS2	6.30953e-07	0.614259	0.41	0.086	0.0144457	Endothelial	Lung
1937	ATP5L	6.32749e-07	0.539419	0.846	0.5	0.0144868	Endothelial	Lung
1938	FGD5	6.48812e-07	0.250057	0.263	0.029	0.0148545	Endothelial	Lung
1939	C11ORF96	6.49943e-07	1.00436	0.34	0.043	0.0148805	Endothelial	Lung
1940	CNBP	6.50156e-07	-0.343862	0.571	0.4	0.0148853	Endothelial	Lung
1941	POLR2L	6.50246e-07	0.415051	0.75	0.4	0.0148874	Endothelial	Lung
1942	HMGN2	6.5379e-07	-0.258171	0.545	0.3	0.0149685	Endothelial	Lung
1943	SH2B3	6.59163e-07	0.441473	0.263	0.014	0.0150915	Endothelial	Lung
1944	STRAP	6.6188e-07	0.541824	0.487	0.143	0.0151537	Endothelial	Lung
1945	TCEB1	6.64113e-07	0.738325	0.635	0.257	0.0152049	Endothelial	Lung
1946	NDUFC1	6.71627e-07	-0.358384	0.5	0.329	0.0153769	Endothelial	Lung
1947	RBM39	6.75817e-07	-0.38754	0.75	0.557	0.0154728	Endothelial	Lung
1948	GPIHBP1	6.83014e-07	-1.8637	0.173	0.414	0.0156376	Endothelial	Lung
1949	RPL23A	6.95182e-07	0.579601	0.974	0.814	0.0159162	Endothelial	Lung
1950	RPS20	7.00008e-07	0.630558	0.981	0.843	0.0160267	Endothelial	Lung
1951	SOD2	7.01455e-07	1.17	0.571	0.2	0.0160598	Endothelial	Lung
1952	MT.ND4L	7.0956e-07	0.301786	0.731	0.371	0.0162454	Endothelial	Lung
1953	MRPS25	7.1541e-07	0.377881	0.282	0.029	0.0163793	Endothelial	Lung
1954	MIR4435.2HG	7.1775e-07	0.773143	0.378	0.071	0.0164329	Endothelial	Lung
1955	MRPS33	7.22895e-07	0.48419	0.295	0.029	0.0165507	Endothelial	Lung
1956	PRAF2	7.28157e-07	0.547118	0.308	0.029	0.0166712	Endothelial	Lung
1957	EIF4A1	7.47517e-07	0.762926	0.647	0.271	0.0171144	Endothelial	Lung
1958	C4ORF32	7.58149e-07	0.504605	0.41	0.1	0.0173578	Endothelial	Lung
1959	APOE	7.69638e-07	-0.634014	0.378	0.314	0.0176209	Endothelial	Lung
1960	PSME2	7.85488e-07	-0.728304	0.564	0.443	0.0179838	Endothelial	Lung
1961	CHMP4B	7.90973e-07	-0.348572	0.397	0.214	0.0181093	Endothelial	Lung
1962	PPFIBP1	7.91557e-07	-1.13821	0.436	0.457	0.0181227	Endothelial	Lung
1963	ATP6V1G1	7.9468e-07	-0.474907	0.615	0.443	0.0181942	Endothelial	Lung
1964	MT2A	8.2098e-07	-1.26524	0.763	0.843	0.0187963	Endothelial	Lung
1965	EIF5	8.28629e-07	0.42802	0.641	0.286	0.0189715	Endothelial	Lung
1966	LARP7	8.51076e-07	-0.80827	0.308	0.271	0.0194854	Endothelial	Lung
1967	CAPZB	8.75033e-07	0.452733	0.603	0.257	0.0200339	Endothelial	Lung
1968	SASH1	8.86087e-07	-0.680136	0.436	0.343	0.020287	Endothelial	Lung
1969	VCAM1	9.19079e-07	1.19513	0.301	0.029	0.0210423	Endothelial	Lung
1970	SSR1	9.24996e-07	-0.380902	0.346	0.2	0.0211778	Endothelial	Lung
1971	ADM	9.36253e-07	0.8337	0.429	0.1	0.0214355	Endothelial	Lung
1972	SEMA6A	9.36903e-07	-1.35253	0.199	0.3	0.0214504	Endothelial	Lung
1973	MGAT4A	9.43746e-07	-0.286486	0.314	0.114	0.0216071	Endothelial	Lung
1974	SYPL1	9.45435e-07	-0.297088	0.506	0.343	0.0216457	Endothelial	Lung
1975	CNN3	9.49847e-07	-0.629267	0.603	0.471	0.0217468	Endothelial	Lung
1976	TLL1	9.57675e-07	0.4861	0.199	0	0.021926	Endothelial	Lung
1977	RAB7A	9.93758e-07	-0.536935	0.519	0.429	0.0227521	Endothelial	Lung
1978	EFNA1	1.00171e-06	0.292493	0.429	0.143	0.0229342	Endothelial	Lung
1979	ALG13	1.01636e-06	-0.592358	0.269	0.129	0.0232696	Endothelial	Lung
1980	AKAP9	1.02033e-06	-0.500209	0.519	0.314	0.0233605	Endothelial	Lung
1981	NKTR	1.02851e-06	-0.734391	0.558	0.5	0.0235478	Endothelial	Lung
1982	DCTN3	1.06278e-06	-0.29278	0.423	0.229	0.0243323	Endothelial	Lung
1983	ESD	1.07881e-06	-0.453918	0.468	0.3	0.0246994	Endothelial	Lung
1984	IL6ST	1.10005e-06	0.901259	0.628	0.257	0.0251856	Endothelial	Lung
1985	RPL23	1.10122e-06	0.576884	0.949	0.714	0.0252125	Endothelial	Lung
1986	PNRC1	1.10242e-06	-0.536904	0.654	0.486	0.0252398	Endothelial	Lung
1987	RPS14	1.11074e-06	0.641735	0.981	0.9	0.0254303	Endothelial	Lung
1988	DUSP6	1.12134e-06	-0.641549	0.603	0.471	0.0256731	Endothelial	Lung
1989	NR4A2	1.1319e-06	0.747097	0.385	0.071	0.0259149	Endothelial	Lung
1990	TMEM147	1.13869e-06	0.296681	0.494	0.186	0.0260704	Endothelial	Lung
1991	H2AFY	1.16213e-06	-0.410708	0.474	0.271	0.0266069	Endothelial	Lung
1992	OS9	1.17539e-06	-0.472212	0.506	0.314	0.0269105	Endothelial	Lung
1993	HSD17B11	1.18162e-06	-0.488258	0.404	0.257	0.0270531	Endothelial	Lung
1994	DERL1	1.19853e-06	-0.530246	0.282	0.157	0.0274404	Endothelial	Lung
1995	C19ORF70	1.20256e-06	0.611596	0.487	0.143	0.0275325	Endothelial	Lung
1996	LAMB1	1.21186e-06	0.406613	0.378	0.086	0.0277456	Endothelial	Lung
1997	FOXC1	1.2584e-06	0.729741	0.301	0.029	0.028811	Endothelial	Lung
1998	TIMP1	1.25913e-06	1.66268	0.846	0.543	0.0288278	Endothelial	Lung
1999	TRIM56	1.27174e-06	-1.02587	0.333	0.357	0.0291165	Endothelial	Lung
[truncated: 44,057 more rows]

## Sheet: S2 DEG count
cell type	Ovary	Breast	Colon	Liver	Lung
B	1	716	171	6	160
CD4T	63	1003	281	739	340
CD8T	153	56	247	1060	713
DC	199	128	19	839	306
Endothelial	243	2619	994	1266	528
Epithelial	1463	2559	1349	2547	1766
Fibroblast	1019	2602	1327	1976	800
Macrophage	807	2119	809	799	935
Mast	3	135	14		165
Monocyte	38		10	50	216
NK	91	55	26	604	917
NKT	10	12	122	38	1112
Pericyte	991	2090	798	540	50
Plasma	1	395	262	991
Neurons			593
