# Supplementary material for: Transcript and protein signatures derived from shared molecular interactions across cancers are associated with mortality
Source: J Transl Med. 2024 May 11;22:444. doi: 10.1186/s12967-024-05268-7 (PMC11088765; doi:10.1186/s12967-024-05268-7)
Supplement: Supplementary file 4 — Additional file 4: S1. CCIs for breast cancer. S2. CCIs for colon cancer. S3. CCIs for liver cancer. S4. CCIs for colon cancer. S5. CCIs for ovarian cancer. S6. UR and DS lists for each cancer. [file 12967_2024_5268_MOESM4_ESM.xlsx]

## Sheet: S1. Breast
test_ligand	auroc	aupr	pearson	Sender	Target
IL6	0.608783	0.139934	0.10658	B	B
CD58	0.604185	0.134222	0.112245	B	B
GSTP1	0.618057	0.142453	0.124768	B	B
LTB	0.590273	0.128405	0.0904374	B	B
ARF1	0.623126	0.141826	0.12784	B	B
HSP90B1	0.613296	0.142439	0.123564	B	B
LRPAP1	0.614499	0.141226	0.122978	B	B
ANXA1	0.614034	0.147287	0.133121	B	B
SAA1	0.602248	0.138802	0.11631	B	B
HLA-E	0.614671	0.142842	0.124695	B	B
CXCL2	0.60774	0.139656	0.11273	B	B
CXCL3	0.606145	0.140662	0.119944	B	B
RPS19	0.611125	0.136415	0.115579	B	B
HMGB1	0.611375	0.140439	0.121976	B	B
MIF	0.603179	0.119746	0.012573	B	B
LGALS3	0.610895	0.143256	0.122789	B	B
MANF	0.625352	0.142415	0.13004	B	B
HLA-DRA	0.619057	0.140938	0.124676	B	B
IL6	0.594424	0.17157	0.0707861	B	CD4T
CD58	0.581646	0.170555	0.102412	B	CD4T
HLA-DMA	0.57875	0.164716	0.0969812	B	CD4T
CD40	0.598312	0.175726	0.111925	B	CD4T
CCL2	0.59475	0.183279	0.121787	B	CD4T
GSTP1	0.587882	0.172079	0.106694	B	CD4T
HLA-E	0.591933	0.174709	0.115169	B	CD4T
HLA-DRA	0.583898	0.168606	0.10112	B	CD4T
ARF1	0.58852	0.169493	0.106135	B	CD4T
HSP90B1	0.578152	0.168551	0.098363	B	CD4T
LRPAP1	0.58437	0.168613	0.102265	B	CD4T
ANXA1	0.587407	0.172806	0.104714	B	CD4T
SAA1	0.582753	0.169677	0.103061	B	CD4T
CXCL2	0.589073	0.173813	0.104964	B	CD4T
CXCL3	0.580406	0.169949	0.103204	B	CD4T
LTB	0.585541	0.163726	0.0957493	B	CD4T
RPS19	0.577514	0.165425	0.0939091	B	CD4T
SELL	0.587481	0.1714	0.105578	B	CD4T
MIF	0.572509	0.150903	0.00907731	B	CD4T
LGALS3	0.581077	0.170459	0.0976981	B	CD4T
HMGB1	0.58525	0.167686	0.0967381	B	CD4T
MANF	0.57851	0.161499	0.0911051	B	CD4T
IL6	0.728931	0.0206805	0.0492423	B	CD8T
CD58	0.672705	0.0260293	0.0675414	B	CD8T
HLA-DMA	0.663368	0.0240881	0.059942	B	CD8T
CD40	0.733099	0.0277648	0.0904014	B	CD8T
CCL2	0.717635	0.0402227	0.111869	B	CD8T
GSTP1	0.700466	0.0309464	0.0752278	B	CD8T
HLA-E	0.689952	0.0243342	0.0702817	B	CD8T
HLA-DRA	0.698535	0.0244804	0.0682599	B	CD8T
ARF1	0.688438	0.0304509	0.0702867	B	CD8T
HSP90B1	0.673402	0.0251017	0.0672849	B	CD8T
LRPAP1	0.664144	0.0268619	0.064156	B	CD8T
ANXA1	0.707002	0.0290415	0.0780122	B	CD8T
SAA1	0.703798	0.0240867	0.0775458	B	CD8T
CXCL2	0.7023	0.0256004	0.0728894	B	CD8T
CXCL3	0.698601	0.0259978	0.0747969	B	CD8T
LTB	0.692892	0.0207523	0.0664598	B	CD8T
RPS19	0.671471	0.0275891	0.0640231	B	CD8T
SELL	0.698299	0.0214799	0.0690459	B	CD8T
MIF	0.692389	0.0136471	0.0183804	B	CD8T
LGALS3	0.677676	0.0245535	0.0701202	B	CD8T
HMGB1	0.690081	0.0277333	0.0840704	B	CD8T
MANF	0.648297	0.0210957	0.0546041	B	CD8T
CCL2	0.71438	0.0411152	0.094219	B	DC
IL6	0.711068	0.0368431	0.0764712	B	DC
LTB	0.65117	0.0258436	0.0616912	B	DC
CD58	0.686087	0.0362959	0.082949	B	DC
HLA-DMA	0.65485	0.0276944	0.0647973	B	DC
CALM2	0.689179	0.0305215	0.0775568	B	DC
ANXA1	0.705473	0.0372277	0.0825276	B	DC
RPS19	0.670147	0.0266729	0.0694189	B	DC
ARF1	0.678319	0.0298928	0.0772074	B	DC
CXCL2	0.705245	0.0350795	0.0884191	B	DC
GSTP1	0.679334	0.0302197	0.077095	B	DC
HSP90B1	0.679787	0.0279323	0.0726499	B	DC
LRPAP1	0.683348	0.0313564	0.0774825	B	DC
HLA-DRA	0.689059	0.0385733	0.0884229	B	DC
SAA1	0.694782	0.0361798	0.0913013	B	DC
HLA-E	0.696161	0.0340934	0.0833269	B	DC
CXCL3	0.694519	0.0340145	0.0863727	B	DC
SELL	0.694693	0.0326938	0.0842389	B	DC
HMGB1	0.693855	0.0305817	0.0775808	B	DC
LGALS3	0.687903	0.0339306	0.0866187	B	DC
MANF	0.632749	0.02408	0.0557515	B	DC
IL6	0.617894	0.332827	0.142405	B	Endothelial
LTB	0.592035	0.299471	0.132107	B	Endothelial
CALM2	0.612563	0.328846	0.170445	B	Endothelial
RPS19	0.615725	0.327029	0.174803	B	Endothelial
ARF1	0.617963	0.331431	0.180595	B	Endothelial
GSTP1	0.617339	0.332465	0.180832	B	Endothelial
HLA-E	0.61676	0.3319	0.17847	B	Endothelial
HSP90B1	0.614763	0.33064	0.176672	B	Endothelial
LRPAP1	0.612154	0.327635	0.173001	B	Endothelial
ANXA1	0.616443	0.334898	0.174788	B	Endothelial
SAA1	0.610043	0.331233	0.177754	B	Endothelial
CXCL2	0.613673	0.330879	0.172097	B	Endothelial
CXCL3	0.611707	0.332815	0.178797	B	Endothelial
SELL	0.613393	0.332027	0.178637	B	Endothelial
CCL2	0.617722	0.33443	0.170895	B	Endothelial
HMGB1	0.608488	0.323178	0.166128	B	Endothelial
MIF	0.602531	0.293142	0.0303593	B	Endothelial
LGALS3	0.61586	0.332194	0.171332	B	Endothelial
MANF	0.609703	0.318083	0.164743	B	Endothelial
HLA-DRA	0.612915	0.328597	0.173643	B	Endothelial
IL6	0.621141	0.304634	0.138371	B	Epithelial
LTB	0.600256	0.272626	0.135059	B	Epithelial
CD58	0.627577	0.311716	0.186032	B	Epithelial
CALM2	0.620327	0.306523	0.174599	B	Epithelial
ARF1	0.62955	0.314915	0.190637	B	Epithelial
GSTP1	0.626439	0.313249	0.18686	B	Epithelial
HSP90B1	0.625904	0.311248	0.184914	B	Epithelial
LRPAP1	0.623111	0.306477	0.179104	B	Epithelial
ANXA1	0.625395	0.31397	0.177875	B	Epithelial
SAA1	0.618249	0.308308	0.182036	B	Epithelial
HLA-E	0.623088	0.309596	0.18114	B	Epithelial
CXCL2	0.616983	0.304262	0.170827	B	Epithelial
CXCL3	0.61884	0.308153	0.180456	B	Epithelial
RPS19	0.624206	0.303664	0.178294	B	Epithelial
SELL	0.619816	0.306615	0.178867	B	Epithelial
HMGB1	0.61316	0.299394	0.16899	B	Epithelial
MIF	0.613578	0.272501	0.0414152	B	Epithelial
LGALS3	0.627861	0.316644	0.184622	B	Epithelial
MANF	0.628189	0.30463	0.182905	B	Epithelial
HLA-DRA	0.621794	0.303665	0.174653	B	Epithelial
IL6	0.605821	0.307341	0.122157	B	Fibroblast
LTB	0.592635	0.286693	0.126876	B	Fibroblast
CD58	0.612325	0.313651	0.165185	B	Fibroblast
CALM2	0.604453	0.308168	0.155213	B	Fibroblast
ARF1	0.617099	0.315619	0.171903	B	Fibroblast
GSTP1	0.615293	0.31607	0.1701	B	Fibroblast
HLA-E	0.607636	0.312399	0.161114	B	Fibroblast
HSP90B1	0.612175	0.311036	0.162705	B	Fibroblast
LRPAP1	0.605155	0.305913	0.153673	B	Fibroblast
ANXA1	0.609953	0.315051	0.16062	B	Fibroblast
CCL2	0.607212	0.311838	0.150384	B	Fibroblast
SAA1	0.601671	0.30812	0.155648	B	Fibroblast
CXCL2	0.601412	0.307649	0.149903	B	Fibroblast
CXCL3	0.604504	0.312077	0.160824	B	Fibroblast
RPS19	0.610183	0.307242	0.159544	B	Fibroblast
SELL	0.605412	0.308549	0.158197	B	Fibroblast
HMGB1	0.594158	0.295604	0.135484	B	Fibroblast
MIF	0.598013	0.277249	0.0172196	B	Fibroblast
LGALS3	0.612047	0.311632	0.151458	B	Fibroblast
MANF	0.61172	0.306239	0.160978	B	Fibroblast
HLA-DRA	0.602114	0.304624	0.150479	B	Fibroblast
IL6	0.611982	0.295991	0.124128	B	Macrophage
LTB	0.588052	0.26261	0.121332	B	Macrophage
CD58	0.593949	0.279969	0.139802	B	Macrophage
HLA-DMA	0.597208	0.280025	0.141838	B	Macrophage
CALM2	0.598781	0.281729	0.140519	B	Macrophage
ANXA1	0.602039	0.29541	0.157791	B	Macrophage
SAA1	0.597652	0.288901	0.15338	B	Macrophage
RPS19	0.590316	0.272033	0.130657	B	Macrophage
CCL2	0.613375	0.302401	0.159788	B	Macrophage
ARF1	0.59545	0.279747	0.141487	B	Macrophage
GSTP1	0.597063	0.284489	0.146605	B	Macrophage
HSP90B1	0.593976	0.282599	0.142833	B	Macrophage
LRPAP1	0.595123	0.281096	0.141534	B	Macrophage
HLA-DRA	0.599479	0.283636	0.146905	B	Macrophage
HLA-E	0.604828	0.288168	0.153443	B	Macrophage
CXCL2	0.605003	0.290909	0.151314	B	Macrophage
CXCL3	0.598732	0.287371	0.151153	B	Macrophage
SELL	0.602929	0.286203	0.151303	B	Macrophage
HMGB1	0.600576	0.282327	0.144716	B	Macrophage
MIF	0.581397	0.24323	0.00636756	B	Macrophage
LGALS3	0.595502	0.281522	0.138735	B	Macrophage
MANF	0.582674	0.266431	0.121548	B	Macrophage
IL6	0.648708	0.0405489	0.0543804	B	Mast
CD58	0.653076	0.0436566	0.0847914	B	Mast
GSTP1	0.64769	0.0444118	0.0865715	B	Mast
ARF1	0.646098	0.0411165	0.0813995	B	Mast
LRPAP1	0.645867	0.0448227	0.0823775	B	Mast
ANXA1	0.65774	0.0430667	0.0774194	B	Mast
SAA1	0.652668	0.0435839	0.0894218	B	Mast
HLA-E	0.645839	0.0461177	0.0856301	B	Mast
HSP90B1	0.636745	0.0432828	0.08024	B	Mast
CXCL2	0.655292	0.0457157	0.0855076	B	Mast
CXCL3	0.636208	0.0451042	0.0830039	B	Mast
LTB	0.615937	0.0289376	0.0554302	B	Mast
RPS19	0.629427	0.0381774	0.0712567	B	Mast
HMGB1	0.641009	0.0389842	0.0721897	B	Mast
MIF	0.62382	0.0272505	0.000355568	B	Mast
LGALS3	0.636278	0.0403653	0.0733124	B	Mast
MANF	0.624951	0.0367094	0.0689124	B	Mast
RABEP1	0.625142	0.0403922	0.0742031	B	Mast
HLA-DRA	0.636447	0.0521207	0.0926035	B	Mast
IL6	0.689423	0.023631	0.0618215	B	NK
CD58	0.663708	0.0219951	0.0622403	B	NK
CCL2	0.684055	0.0174195	0.0472139	B	NK
HLA-E	0.673336	0.0206441	0.0594232	B	NK
ARF1	0.667169	0.0197552	0.0581844	B	NK
HSP90B1	0.647284	0.0187488	0.05357	B	NK
GSTP1	0.668373	0.0200954	0.0575162	B	NK
LRPAP1	0.648589	0.0201632	0.0537828	B	NK
ANXA1	0.683637	0.0201963	0.0577676	B	NK
SAA1	0.694672	0.0215079	0.0672944	B	NK
CXCL2	0.682105	0.0209983	0.0603797	B	NK
CXCL3	0.68495	0.024817	0.066233	B	NK
RPS19	0.650299	0.0177386	0.0514879	B	NK
LTB	0.653551	0.0168657	0.0505192	B	NK
SELL	0.667618	0.0192005	0.058991	B	NK
HMGB1	0.658831	0.0190369	0.0601128	B	NK
LGALS3	0.653551	0.016772	0.0477189	B	NK
MANF	0.63825	0.0130289	0.0420045	B	NK
HLA-DRA	0.648642	0.0227412	0.0709513	B	NK
IL6	0.801799	0.00210822	0.0111535	B	NKT
CD58	0.683976	0.00112574	0.0125015	B	NKT
CCL2	0.818766	0.014114	0.0819571	B	NKT
GSTP1	0.792602	0.00163526	0.02028	B	NKT
HLA-E	0.756641	0.00173745	0.0205372	B	NKT
ARF1	0.805741	0.00187594	0.0232377	B	NKT
HSP90B1	0.714939	0.00139692	0.0160059	B	NKT
LRPAP1	0.703799	0.00126425	0.0131764	B	NKT
ANXA1	0.840417	0.201934	0.149199	B	NKT
SAA1	0.805284	0.001949	0.0231664	B	NKT
CXCL2	0.797429	0.00197415	0.0223084	B	NKT
CXCL3	0.815738	0.00212397	0.0256359	B	NKT
LTB	0.720908	0.00172471	0.0190603	B	NKT
RPS19	0.74333	0.00158095	0.0186248	B	NKT
SELL	0.76858	0.00183723	0.0215558	B	NKT
LGALS3	0.769123	0.0349045	0.101148	B	NKT
HMGB1	0.753099	0.00145267	0.0156514	B	NKT
MANF	0.802542	0.00163691	0.0212586	B	NKT
HLA-DRA	0.698972	0.00126026	0.0128258	B	NKT
IL6	0.60345	0.291455	0.119352	B	Pericyte
LTB	0.588927	0.269422	0.120562	B	Pericyte
HLA-DMA	0.6003	0.288861	0.147185	B	Pericyte
CALM2	0.600363	0.291814	0.145372	B	Pericyte
GSTP1	0.608506	0.299223	0.16128	B	Pericyte
HSP90B1	0.604995	0.297599	0.155937	B	Pericyte
LRPAP1	0.601378	0.291171	0.147693	B	Pericyte
HLA-DRA	0.602823	0.292808	0.150103	B	Pericyte
ARF1	0.612594	0.301177	0.165368	B	Pericyte
ANXA1	0.605701	0.300378	0.155066	B	Pericyte
CCL2	0.602324	0.297293	0.153235	B	Pericyte
SAA1	0.598349	0.294071	0.154005	B	Pericyte
HLA-E	0.602213	0.295258	0.152158	B	Pericyte
CXCL2	0.597156	0.290679	0.143029	B	Pericyte
CXCL3	0.601537	0.299061	0.157869	B	Pericyte
RPS19	0.602466	0.290891	0.149338	B	Pericyte
SELL	0.603276	0.296135	0.156022	B	Pericyte
MIF	0.595767	0.261337	0.0270167	B	Pericyte
LGALS3	0.605551	0.298014	0.151488	B	Pericyte
HMGB1	0.592137	0.284428	0.140472	B	Pericyte
MANF	0.603771	0.293737	0.152727	B	Pericyte
CCL2	0.658851	0.0879975	0.0993719	B	Plasma
IL6	0.658432	0.0894486	0.107423	B	Plasma
LTB	0.607399	0.0686122	0.0747535	B	Plasma
CD58	0.63969	0.0784792	0.097491	B	Plasma
HLA-DMA	0.615099	0.074444	0.082093	B	Plasma
GSTP1	0.645447	0.0842382	0.107182	B	Plasma
HLA-E	0.647661	0.0829141	0.105655	B	Plasma
HLA-DRA	0.626807	0.0781794	0.0957726	B	Plasma
ARF1	0.645945	0.0836635	0.108057	B	Plasma
ANXA1	0.650405	0.0869738	0.0999893	B	Plasma
HSP90B1	0.645314	0.0812704	0.102248	B	Plasma
LRPAP1	0.635948	0.0792682	0.09938	B	Plasma
SAA1	0.648217	0.0871126	0.116414	B	Plasma
CXCL2	0.666975	0.0903137	0.119576	B	Plasma
CXCL3	0.651651	0.0881831	0.116587	B	Plasma
RPS19	0.633186	0.0781746	0.094358	B	Plasma
SELL	0.650113	0.0862494	0.113604	B	Plasma
MIF	0.635665	0.069498	0.0171088	B	Plasma
LGALS3	0.638763	0.0827706	0.100788	B	Plasma
HMGB1	0.628206	0.0809034	0.0983186	B	Plasma
MANF	0.616453	0.0715623	0.0829528	B	Plasma
CXCL13	0.607412	0.137437	0.115122	CD4T	B
TGFB1	0.606936	0.131475	0.0845856	CD4T	B
ITGB2	0.611403	0.139539	0.119874	CD4T	B
PTPRC	0.611235	0.145036	0.125631	CD4T	B
ICAM3	0.605224	0.133388	0.110167	CD4T	B
CCL5	0.603539	0.13465	0.10138	CD4T	B
GZMB	0.602985	0.136448	0.112889	CD4T	B
LTB	0.590273	0.128405	0.0904374	CD4T	B
ARF1	0.623126	0.141826	0.12784	CD4T	B
AREG	0.600884	0.131359	0.102436	CD4T	B
CALR	0.606783	0.129762	0.0385209	CD4T	B
CCL4	0.605033	0.138991	0.117319	CD4T	B
ANXA1	0.614034	0.147287	0.133121	CD4T	B
SAA1	0.602248	0.138802	0.11631	CD4T	B
HLA-E	0.614671	0.142842	0.124695	CD4T	B
CXCL2	0.60774	0.139656	0.11273	CD4T	B
CXCL3	0.606145	0.140662	0.119944	CD4T	B
XCL1	0.609647	0.141869	0.123358	CD4T	B
COPA	0.605879	0.134587	0.112068	CD4T	B
PSAP	0.613615	0.134765	0.115674	CD4T	B
ITGB1	0.607153	0.138063	0.112227	CD4T	B
CD2	0.606971	0.136177	0.114656	CD4T	B
HMGB2	0.606517	0.129916	0.060896	CD4T	B
LGALS3	0.610895	0.143256	0.122789	CD4T	B
MANF	0.625352	0.142415	0.13004	CD4T	B
HLA-DRA	0.619057	0.140938	0.124676	CD4T	B
CCL5	0.581965	0.171568	0.102383	CD4T	CD4T
TGFB1	0.591602	0.168967	0.0752448	CD4T	CD4T
ITGB2	0.590037	0.17162	0.107381	CD4T	CD4T
ICAM3	0.58115	0.165197	0.0978993	CD4T	CD4T
CCL4	0.588087	0.171181	0.105775	CD4T	CD4T
GZMB	0.584958	0.172414	0.106906	CD4T	CD4T
HLA-E	0.591933	0.174709	0.115169	CD4T	CD4T
HLA-DRA	0.583898	0.168606	0.10112	CD4T	CD4T
ARF1	0.58852	0.169493	0.106135	CD4T	CD4T
CALR	0.580469	0.157964	0.0270296	CD4T	CD4T
CXCL13	0.587556	0.17164	0.10745	CD4T	CD4T
ANXA1	0.587407	0.172806	0.104714	CD4T	CD4T
SAA1	0.582753	0.169677	0.103061	CD4T	CD4T
CXCL2	0.589073	0.173813	0.104964	CD4T	CD4T
CXCL3	0.580406	0.169949	0.103204	CD4T	CD4T
XCL1	0.589457	0.171669	0.109674	CD4T	CD4T
COPA	0.576584	0.166361	0.0949852	CD4T	CD4T
LTB	0.585541	0.163726	0.0957493	CD4T	CD4T
AREG	0.574237	0.165187	0.0919246	CD4T	CD4T
PTPRC	0.599586	0.176139	0.11643	CD4T	CD4T
ITGB1	0.587624	0.17319	0.107122	CD4T	CD4T
CD2	0.584896	0.167304	0.0966401	CD4T	CD4T
SELL	0.587481	0.1714	0.105578	CD4T	CD4T
HMGB2	0.587089	0.165689	0.0411037	CD4T	CD4T
LGALS3	0.581077	0.170459	0.0976981	CD4T	CD4T
MANF	0.57851	0.161499	0.0911051	CD4T	CD4T
TIGIT	0.579088	0.170687	0.101164	CD4T	CD4T
CCL5	0.687035	0.0201366	0.0614058	CD4T	CD8T
TGFB1	0.686746	0.0183416	0.0645958	CD4T	CD8T
ITGB2	0.690219	0.0242652	0.0688429	CD4T	CD8T
ITGB1	0.680638	0.0254052	0.0641722	CD4T	CD8T
ICAM3	0.669219	0.0173003	0.0605234	CD4T	CD8T
CCL4	0.692515	0.0261287	0.0709668	CD4T	CD8T
GZMB	0.692389	0.0272778	0.0713181	CD4T	CD8T
HLA-E	0.689952	0.0243342	0.0702817	CD4T	CD8T
HLA-DRA	0.698535	0.0244804	0.0682599	CD4T	CD8T
ARF1	0.688438	0.0304509	0.0702867	CD4T	CD8T
CALR	0.671452	0.0138585	0.018884	CD4T	CD8T
CXCL13	0.707017	0.023016	0.0735902	CD4T	CD8T
ANXA1	0.707002	0.0290415	0.0780122	CD4T	CD8T
SAA1	0.703798	0.0240867	0.0775458	CD4T	CD8T
CXCL2	0.7023	0.0256004	0.0728894	CD4T	CD8T
CXCL3	0.698601	0.0259978	0.0747969	CD4T	CD8T
XCL1	0.71572	0.0262472	0.0800424	CD4T	CD8T
COPA	0.674441	0.0273801	0.0659922	CD4T	CD8T
LTB	0.692892	0.0207523	0.0664598	CD4T	CD8T
AREG	0.655646	0.0207693	0.0574183	CD4T	CD8T
PTPRC	0.710321	0.0239417	0.0754391	CD4T	CD8T
CD2	0.6769	0.0209042	0.0623326	CD4T	CD8T
SELL	0.698299	0.0214799	0.0690459	CD4T	CD8T
HMGB2	0.693316	0.0228607	0.0586419	CD4T	CD8T
LGALS3	0.677676	0.0245535	0.0701202	CD4T	CD8T
MANF	0.648297	0.0210957	0.0546041	CD4T	CD8T
TIGIT	0.639193	0.0229567	0.0540782	CD4T	CD8T
XCL1	0.702745	0.0360962	0.0938312	CD4T	DC
CCL5	0.69605	0.0303071	0.0735362	CD4T	DC
LTB	0.65117	0.0258436	0.0616912	CD4T	DC
TGFB1	0.708089	0.0334593	0.0846175	CD4T	DC
ITGB2	0.698802	0.0325045	0.0833272	CD4T	DC
ITGB1	0.689426	0.0319813	0.078712	CD4T	DC
PTPRC	0.702482	0.0435075	0.0931907	CD4T	DC
ICAM3	0.666425	0.0256731	0.067565	CD4T	DC
CALM3	0.687751	0.0306312	0.0782547	CD4T	DC
ANXA1	0.705473	0.0372277	0.0825276	CD4T	DC
CCL4	0.70583	0.0326149	0.0856822	CD4T	DC
ARF1	0.678319	0.0298928	0.0772074	CD4T	DC
CALR	0.675036	0.0245359	0.0224132	CD4T	DC
CXCL2	0.705245	0.0350795	0.0884191	CD4T	DC
GZMB	0.68171	0.0300952	0.0766481	CD4T	DC
PSAP	0.679137	0.0317508	0.0780168	CD4T	DC
HLA-DRA	0.689059	0.0385733	0.0884229	CD4T	DC
CXCL13	0.689729	0.0320401	0.0822462	CD4T	DC
SAA1	0.694782	0.0361798	0.0913013	CD4T	DC
HLA-E	0.696161	0.0340934	0.0833269	CD4T	DC
CXCL3	0.694519	0.0340145	0.0863727	CD4T	DC
COPA	0.671382	0.0276819	0.0707037	CD4T	DC
AREG	0.683671	0.0306046	0.0779839	CD4T	DC
CD2	0.694987	0.0323504	0.0858046	CD4T	DC
SELL	0.694693	0.0326938	0.0842389	CD4T	DC
HMGB2	0.665475	0.0224679	0.0249924	CD4T	DC
LGALS3	0.687903	0.0339306	0.0866187	CD4T	DC
MANF	0.632749	0.02408	0.0557515	CD4T	DC
TIGIT	0.675308	0.0272794	0.0700539	CD4T	DC
LTB	0.592035	0.299471	0.132107	CD4T	Endothelial
TGFB1	0.613759	0.325547	0.145695	CD4T	Endothelial
ITGB2	0.617672	0.335759	0.183483	CD4T	Endothelial
ITGB1	0.615308	0.33346	0.179148	CD4T	Endothelial
CALM3	0.612383	0.327855	0.168112	CD4T	Endothelial
ARF1	0.617963	0.331431	0.180595	CD4T	Endothelial
AREG	0.608656	0.330072	0.173875	CD4T	Endothelial
CALR	0.611498	0.303873	0.0411323	CD4T	Endothelial
CD24	0.606076	0.303525	0.0636699	CD4T	Endothelial
GZMB	0.60966	0.32518	0.168615	CD4T	Endothelial
HLA-E	0.61676	0.3319	0.17847	CD4T	Endothelial
PSAP	0.60836	0.319997	0.165213	CD4T	Endothelial
CCL5	0.61297	0.330016	0.166608	CD4T	Endothelial
ANXA1	0.616443	0.334898	0.174788	CD4T	Endothelial
CXCL13	0.614669	0.32989	0.176353	CD4T	Endothelial
SAA1	0.610043	0.331233	0.177754	CD4T	Endothelial
CXCL2	0.613673	0.330879	0.172097	CD4T	Endothelial
CXCL3	0.611707	0.332815	0.178797	CD4T	Endothelial
XCL1	0.615714	0.337648	0.185951	CD4T	Endothelial
COPA	0.611891	0.325985	0.169702	CD4T	Endothelial
PTPRC	0.615048	0.329863	0.177094	CD4T	Endothelial
SELL	0.613393	0.332027	0.178637	CD4T	Endothelial
HMGB2	0.598341	0.298222	0.0595502	CD4T	Endothelial
LGALS3	0.61586	0.332194	0.171332	CD4T	Endothelial
MANF	0.609703	0.318083	0.164743	CD4T	Endothelial
TIGIT	0.604091	0.317959	0.161626	CD4T	Endothelial
HLA-DRA	0.612915	0.328597	0.173643	CD4T	Endothelial
LTB	0.600256	0.272626	0.135059	CD4T	Epithelial
TGFB1	0.616566	0.293033	0.131525	CD4T	Epithelial
ITGB2	0.624342	0.310741	0.183744	CD4T	Epithelial
ICAM3	0.620556	0.296093	0.170371	CD4T	Epithelial
CALM3	0.619208	0.306123	0.17213	CD4T	Epithelial
ARF1	0.62955	0.314915	0.190637	CD4T	Epithelial
PSAP	0.625689	0.308341	0.184426	CD4T	Epithelial
AREG	0.613793	0.301508	0.168049	CD4T	Epithelial
GZMB	0.618158	0.30405	0.173836	CD4T	Epithelial
CCL5	0.615001	0.304477	0.167271	CD4T	Epithelial
CALR	0.620491	0.284868	0.0438722	CD4T	Epithelial
ANXA1	0.625395	0.31397	0.177875	CD4T	Epithelial
CXCL13	0.620806	0.308657	0.181638	CD4T	Epithelial
SAA1	0.618249	0.308308	0.182036	CD4T	Epithelial
HLA-E	0.623088	0.309596	0.18114	CD4T	Epithelial
CXCL2	0.616983	0.304262	0.170827	CD4T	Epithelial
CXCL3	0.61884	0.308153	0.180456	CD4T	Epithelial
XCL1	0.622956	0.316595	0.190902	CD4T	Epithelial
COPA	0.618985	0.302531	0.173222	CD4T	Epithelial
PTPRC	0.620158	0.301185	0.173393	CD4T	Epithelial
ITGB1	0.624355	0.310179	0.180135	CD4T	Epithelial
CD2	0.616705	0.302191	0.17447	CD4T	Epithelial
SELL	0.619816	0.306615	0.178867	CD4T	Epithelial
HMGB2	0.602366	0.268582	0.0373886	CD4T	Epithelial
LGALS3	0.627861	0.316644	0.184622	CD4T	Epithelial
MANF	0.628189	0.30463	0.182905	CD4T	Epithelial
TIGIT	0.61696	0.293194	0.165949	CD4T	Epithelial
HLA-DRA	0.621794	0.303665	0.174653	CD4T	Epithelial
LTB	0.592635	0.286693	0.126876	CD4T	Fibroblast
TGFB1	0.603624	0.30592	0.12946	CD4T	Fibroblast
ITGB2	0.611884	0.315103	0.167312	CD4T	Fibroblast
ITGB1	0.609276	0.312684	0.16315	CD4T	Fibroblast
ICAM3	0.607995	0.299117	0.148279	CD4T	Fibroblast
CALM3	0.606464	0.309208	0.156491	CD4T	Fibroblast
CCL5	0.604949	0.307416	0.146304	CD4T	Fibroblast
ARF1	0.617099	0.315619	0.171903	CD4T	Fibroblast
AREG	0.604106	0.30683	0.153433	CD4T	Fibroblast
GZMB	0.603314	0.306616	0.15349	CD4T	Fibroblast
HLA-E	0.607636	0.312399	0.161114	CD4T	Fibroblast
PSAP	0.611487	0.309276	0.162726	CD4T	Fibroblast
CALR	0.61137	0.295802	0.0523121	CD4T	Fibroblast
ANXA1	0.609953	0.315051	0.16062	CD4T	Fibroblast
CXCL13	0.609633	0.312236	0.16326	CD4T	Fibroblast
CCL4	0.602198	0.30755	0.154554	CD4T	Fibroblast
SAA1	0.601671	0.30812	0.155648	CD4T	Fibroblast
CXCL2	0.601412	0.307649	0.149903	CD4T	Fibroblast
CXCL3	0.604504	0.312077	0.160824	CD4T	Fibroblast
XCL1	0.607722	0.316707	0.167078	CD4T	Fibroblast
COPA	0.606762	0.30571	0.156084	CD4T	Fibroblast
PTPRC	0.602386	0.303699	0.150685	CD4T	Fibroblast
CD2	0.600243	0.303704	0.150977	CD4T	Fibroblast
SELL	0.605412	0.308549	0.158197	CD4T	Fibroblast
HMGB2	0.597517	0.287566	0.0602841	CD4T	Fibroblast
LGALS3	0.612047	0.311632	0.151458	CD4T	Fibroblast
MANF	0.61172	0.306239	0.160978	CD4T	Fibroblast
TIGIT	0.60071	0.301242	0.148891	CD4T	Fibroblast
HLA-DRA	0.602114	0.304624	0.150479	CD4T	Fibroblast
CCL5	0.601541	0.286683	0.149177	CD4T	Macrophage
LTB	0.588052	0.26261	0.121332	CD4T	Macrophage
TGFB1	0.605105	0.28732	0.140054	CD4T	Macrophage
ITGB2	0.601731	0.287396	0.151864	CD4T	Macrophage
ITGB1	0.599116	0.283975	0.144012	CD4T	Macrophage
PTPRC	0.608453	0.289932	0.15714	CD4T	Macrophage
ICAM3	0.595974	0.270969	0.133673	CD4T	Macrophage
CALM3	0.595664	0.278657	0.134606	CD4T	Macrophage
ANXA1	0.602039	0.29541	0.157791	CD4T	Macrophage
SAA1	0.597652	0.288901	0.15338	CD4T	Macrophage
CCL4	0.609127	0.297185	0.16519	CD4T	Macrophage
ARF1	0.59545	0.279747	0.141487	CD4T	Macrophage
CALR	0.58961	0.25781	0.0333399	CD4T	Macrophage
GZMB	0.59641	0.281607	0.143298	CD4T	Macrophage
PSAP	0.59391	0.279274	0.142273	CD4T	Macrophage
HLA-DRA	0.599479	0.283636	0.146905	CD4T	Macrophage
AREG	0.593914	0.279067	0.139834	CD4T	Macrophage
CXCL13	0.600441	0.283592	0.147416	CD4T	Macrophage
HLA-E	0.604828	0.288168	0.153443	CD4T	Macrophage
CXCL2	0.605003	0.290909	0.151314	CD4T	Macrophage
CXCL3	0.598732	0.287371	0.151153	CD4T	Macrophage
XCL1	0.603306	0.293909	0.160347	CD4T	Macrophage
COPA	0.588406	0.272732	0.129179	CD4T	Macrophage
CD2	0.59622	0.281631	0.144441	CD4T	Macrophage
SELL	0.602929	0.286203	0.151303	CD4T	Macrophage
HMGB2	0.589061	0.262504	0.0473777	CD4T	Macrophage
LGALS3	0.595502	0.281522	0.138735	CD4T	Macrophage
MANF	0.582674	0.266431	0.121548	CD4T	Macrophage
TIGIT	0.590651	0.273232	0.132715	CD4T	Macrophage
TGFB1	0.672763	0.055529	0.0918047	CD4T	Mast
ITGB2	0.645417	0.041782	0.0828542	CD4T	Mast
PTPRC	0.652085	0.0436274	0.0859661	CD4T	Mast
ICAM3	0.645756	0.040579	0.0829852	CD4T	Mast
GZMB	0.63913	0.0404573	0.0790997	CD4T	Mast
CCL5	0.645659	0.0418951	0.0752877	CD4T	Mast
ARF1	0.646098	0.0411165	0.0813995	CD4T	Mast
CALR	0.633992	0.0318677	0.0275499	CD4T	Mast
CXCL13	0.646837	0.0457342	0.0887939	CD4T	Mast
ANXA1	0.65774	0.0430667	0.0774194	CD4T	Mast
SAA1	0.652668	0.0435839	0.0894218	CD4T	Mast
HLA-E	0.645839	0.0461177	0.0856301	CD4T	Mast
CXCL2	0.655292	0.0457157	0.0855076	CD4T	Mast
CXCL3	0.636208	0.0451042	0.0830039	CD4T	Mast
COPA	0.629312	0.0389264	0.073545	CD4T	Mast
LTB	0.615937	0.0289376	0.0554302	CD4T	Mast
AREG	0.634241	0.0387288	0.0750084	CD4T	Mast
ITGB1	0.648555	0.0422519	0.0809339	CD4T	Mast
CD2	0.640124	0.0404166	0.0768583	CD4T	Mast
HMGB2	0.634678	0.03396	0.0338656	CD4T	Mast
LGALS3	0.636278	0.0403653	0.0733124	CD4T	Mast
XCL1	0.657225	0.0422146	0.0891229	CD4T	Mast
MANF	0.624951	0.0367094	0.0689124	CD4T	Mast
TIGIT	0.620185	0.0406767	0.0704054	CD4T	Mast
HLA-DRA	0.636447	0.0521207	0.0926035	CD4T	Mast
CCL5	0.664263	0.0187317	0.0536687	CD4T	NK
TGFB1	0.657999	0.015735	0.0516026	CD4T	NK
ITGB2	0.669193	0.0193952	0.0595998	CD4T	NK
ICAM3	0.649178	0.0164522	0.0529643	CD4T	NK
CCL4	0.681115	0.0192848	0.0612724	CD4T	NK
GZMB	0.660583	0.019023	0.0587266	CD4T	NK
HLA-C	0.666367	0.0184262	0.0568577	CD4T	NK
HLA-E	0.673336	0.0206441	0.0594232	CD4T	NK
ARF1	0.667169	0.0197552	0.0581844	CD4T	NK
CALR	0.666304	0.0136443	0.0172717	CD4T	NK
CXCL13	0.680098	0.0235288	0.0649294	CD4T	NK
ANXA1	0.683637	0.0201963	0.0577676	CD4T	NK
SAA1	0.694672	0.0215079	0.0672944	CD4T	NK
CXCL2	0.682105	0.0209983	0.0603797	CD4T	NK
CXCL3	0.68495	0.024817	0.066233	CD4T	NK
XCL1	0.704039	0.0205094	0.0680133	CD4T	NK
COPA	0.652928	0.0176609	0.053777	CD4T	NK
LTB	0.653551	0.0168657	0.0505192	CD4T	NK
AREG	0.658863	0.0157148	0.0507245	CD4T	NK
PTPRC	0.689987	0.0204757	0.0651443	CD4T	NK
ITGB1	0.666563	0.0197832	0.0570982	CD4T	NK
CD2	0.66051	0.0171906	0.0544867	CD4T	NK
SELL	0.667618	0.0192005	0.058991	CD4T	NK
HMGB2	0.655391	0.0189505	0.0523313	CD4T	NK
LGALS3	0.653551	0.016772	0.0477189	CD4T	NK
MANF	0.63825	0.0130289	0.0420045	CD4T	NK
TIGIT	0.605621	0.017517	0.0450008	CD4T	NK
HLA-DRA	0.648642	0.0227412	0.0709513	CD4T	NK
CCL5	0.685204	0.0014008	0.0137997	CD4T	NKT
TGFB1	0.685461	0.00299584	0.034789	CD4T	NKT
ITGB2	0.770637	0.00180094	0.0200532	CD4T	NKT
ITGB1	0.724307	0.00139104	0.0154999	CD4T	NKT
ICAM3	0.653242	0.00131751	0.0122622	CD4T	NKT
CCL4	0.760011	0.00183927	0.0208062	CD4T	NKT
GZMB	0.677692	0.00170756	0.0184465	CD4T	NKT
HLA-C	0.733191	0.00167687	0.0191562	CD4T	NKT
HLA-E	0.756641	0.00173745	0.0205372	CD4T	NKT
ARF1	0.805741	0.00187594	0.0232377	CD4T	NKT
CALR	0.826364	0.00187702	0.00365773	CD4T	NKT
CXCL13	0.752185	0.00196318	0.0209885	CD4T	NKT
ANXA1	0.840417	0.201934	0.149199	CD4T	NKT
SAA1	0.805284	0.001949	0.0231664	CD4T	NKT
CXCL2	0.797429	0.00197415	0.0223084	CD4T	NKT
CXCL3	0.815738	0.00212397	0.0256359	CD4T	NKT
XCL1	0.863982	0.00265668	0.0294562	CD4T	NKT
COPA	0.734362	0.00148415	0.0177632	CD4T	NKT
LTB	0.720908	0.00172471	0.0190603	CD4T	NKT
PTPRC	0.701914	0.00182434	0.0199561	CD4T	NKT
CD2	0.708855	0.00129831	0.0146267	CD4T	NKT
SELL	0.76858	0.00183723	0.0215558	CD4T	NKT
HMGB2	0.726021	0.00126933	0.00492982	CD4T	NKT
LGALS3	0.769123	0.0349045	0.101148	CD4T	NKT
MANF	0.802542	0.00163691	0.0212586	CD4T	NKT
TIGIT	0.558897	0.000788103	0.00333132	CD4T	NKT
HLA-DRA	0.698972	0.00126026	0.0128258	CD4T	NKT
LTB	0.588927	0.269422	0.120562	CD4T	Pericyte
TGFB1	0.602615	0.289828	0.130868	CD4T	Pericyte
ITGB2	0.607251	0.299133	0.160099	CD4T	Pericyte
ITGB1	0.605858	0.298759	0.158524	CD4T	Pericyte
CALM3	0.59987	0.292191	0.144004	CD4T	Pericyte
AREG	0.594102	0.287179	0.141037	CD4T	Pericyte
GZMB	0.604866	0.293652	0.152296	CD4T	Pericyte
PSAP	0.600411	0.291331	0.151308	CD4T	Pericyte
HLA-DRA	0.602823	0.292808	0.150103	CD4T	Pericyte
CCL5	0.599637	0.295843	0.148596	CD4T	Pericyte
ARF1	0.612594	0.301177	0.165368	CD4T	Pericyte
CALR	0.602825	0.272241	0.0365376	CD4T	Pericyte
ANXA1	0.605701	0.300378	0.155066	CD4T	Pericyte
CXCL13	0.606638	0.29774	0.158767	CD4T	Pericyte
SAA1	0.598349	0.294071	0.154005	CD4T	Pericyte
HLA-E	0.602213	0.295258	0.152158	CD4T	Pericyte
CXCL2	0.597156	0.290679	0.143029	CD4T	Pericyte
CXCL3	0.601537	0.299061	0.157869	CD4T	Pericyte
XCL1	0.604972	0.301265	0.162849	CD4T	Pericyte
COPA	0.601278	0.289484	0.146634	CD4T	Pericyte
PTPRC	0.601663	0.291542	0.149303	CD4T	Pericyte
CD2	0.599837	0.291179	0.150105	CD4T	Pericyte
SELL	0.603276	0.296135	0.156022	CD4T	Pericyte
HMGB2	0.587068	0.270273	0.0641159	CD4T	Pericyte
LGALS3	0.605551	0.298014	0.151488	CD4T	Pericyte
MANF	0.603771	0.293737	0.152727	CD4T	Pericyte
TIGIT	0.593174	0.284056	0.139238	CD4T	Pericyte
CCL5	0.648311	0.0814596	0.094058	CD4T	Plasma
LTB	0.607399	0.0686122	0.0747535	CD4T	Plasma
TGFB1	0.646959	0.0770604	0.071299	CD4T	Plasma
ITGB2	0.647328	0.0828283	0.106167	CD4T	Plasma
ICAM3	0.638063	0.0759869	0.093922	CD4T	Plasma
CCL4	0.643912	0.0833348	0.106536	CD4T	Plasma
GZMB	0.640371	0.0809696	0.102462	CD4T	Plasma
HLA-E	0.647661	0.0829141	0.105655	CD4T	Plasma
HLA-DRA	0.626807	0.0781794	0.0957726	CD4T	Plasma
CALR	0.642424	0.0744048	0.0240403	CD4T	Plasma
ARF1	0.645945	0.0836635	0.108057	CD4T	Plasma
ANXA1	0.650405	0.0869738	0.0999893	CD4T	Plasma
CXCL13	0.645782	0.0831489	0.105972	CD4T	Plasma
SAA1	0.648217	0.0871126	0.116414	CD4T	Plasma
CXCL2	0.666975	0.0903137	0.119576	CD4T	Plasma
CXCL3	0.651651	0.0881831	0.116587	CD4T	Plasma
XCL1	0.651878	0.088449	0.119051	CD4T	Plasma
COPA	0.635701	0.0768118	0.0939387	CD4T	Plasma
AREG	0.645344	0.0851573	0.11486	CD4T	Plasma
PTPRC	0.652223	0.0820852	0.108061	CD4T	Plasma
ITGB1	0.646081	0.0867065	0.114296	CD4T	Plasma
CD2	0.63918	0.0766519	0.0948814	CD4T	Plasma
SELL	0.650113	0.0862494	0.113604	CD4T	Plasma
HMGB2	0.626586	0.0708661	0.0384013	CD4T	Plasma
LGALS3	0.638763	0.0827706	0.100788	CD4T	Plasma
MANF	0.616453	0.0715623	0.0829528	CD4T	Plasma
TIGIT	0.621548	0.0730147	0.0873647	CD4T	Plasma
CCL5	0.603539	0.13465	0.10138	CD8T	B
CCL4	0.605033	0.138991	0.117319	CD8T	B
CXCL3	0.606145	0.140662	0.119944	CD8T	B
CCL5	0.581965	0.171568	0.102383	CD8T	CD4T
CCL4	0.588087	0.171181	0.105775	CD8T	CD4T
CXCL3	0.580406	0.169949	0.103204	CD8T	CD4T
CCL5	0.687035	0.0201366	0.0614058	CD8T	CD8T
CCL4	0.692515	0.0261287	0.0709668	CD8T	CD8T
CXCL3	0.698601	0.0259978	0.0747969	CD8T	CD8T
CCL5	0.69605	0.0303071	0.0735362	CD8T	DC
CCL4	0.70583	0.0326149	0.0856822	CD8T	DC
CXCL3	0.694519	0.0340145	0.0863727	CD8T	DC
CCL5	0.61297	0.330016	0.166608	CD8T	Endothelial
CXCL3	0.611707	0.332815	0.178797	CD8T	Endothelial
CCL5	0.615001	0.304477	0.167271	CD8T	Epithelial
CXCL3	0.61884	0.308153	0.180456	CD8T	Epithelial
CCL5	0.604949	0.307416	0.146304	CD8T	Fibroblast
CCL4	0.602198	0.30755	0.154554	CD8T	Fibroblast
CXCL3	0.604504	0.312077	0.160824	CD8T	Fibroblast
CCL5	0.601541	0.286683	0.149177	CD8T	Macrophage
CCL4	0.609127	0.297185	0.16519	CD8T	Macrophage
CXCL3	0.598732	0.287371	0.151153	CD8T	Macrophage
CCL5	0.645659	0.0418951	0.0752877	CD8T	Mast
CXCL3	0.636208	0.0451042	0.0830039	CD8T	Mast
CCL5	0.664263	0.0187317	0.0536687	CD8T	NK
CCL4	0.681115	0.0192848	0.0612724	CD8T	NK
HLA-C	0.666367	0.0184262	0.0568577	CD8T	NK
CXCL3	0.68495	0.024817	0.066233	CD8T	NK
CCL5	0.685204	0.0014008	0.0137997	CD8T	NKT
CCL4	0.760011	0.00183927	0.0208062	CD8T	NKT
HLA-C	0.733191	0.00167687	0.0191562	CD8T	NKT
CXCL3	0.815738	0.00212397	0.0256359	CD8T	NKT
CCL5	0.599637	0.295843	0.148596	CD8T	Pericyte
CXCL3	0.601537	0.299061	0.157869	CD8T	Pericyte
CCL5	0.648311	0.0814596	0.094058	CD8T	Plasma
CCL4	0.643912	0.0833348	0.106536	CD8T	Plasma
CXCL3	0.651651	0.0881831	0.116587	CD8T	Plasma
TNFSF13B	0.610438	0.139074	0.118029	DC	B
NECTIN2	0.610161	0.138795	0.119001	DC	B
THBS1	0.599931	0.132561	0.105334	DC	B
CCL22	0.610721	0.139955	0.120431	DC	B
CXCL16	0.609779	0.142269	0.123146	DC	B
CRLF2	0.554083	0.109765	0.0569718	DC	B
CXCL16	0.587764	0.173017	0.110029	DC	CD4T
CCL22	0.580385	0.168304	0.0992747	DC	CD4T
NECTIN2	0.585135	0.172981	0.106649	DC	CD4T
THBS1	0.579394	0.166542	0.0955536	DC	CD4T
TNFSF13B	0.590449	0.170633	0.101595	DC	CD4T
CRLF2	0.566502	0.155002	0.077395	DC	CD4T
CXCL16	0.704728	0.0240707	0.0733253	DC	CD8T
NECTIN2	0.653925	0.0246963	0.0597077	DC	CD8T
THBS1	0.641049	0.0217145	0.0525449	DC	CD8T
CCL22	0.693623	0.0273617	0.0720917	DC	CD8T
TNFSF13B	0.720926	0.0259326	0.0781117	DC	CD8T
CRLF2	0.654628	0.0146573	0.0525887	DC	CD8T
TNFSF13B	0.695287	0.0336194	0.0833935	DC	DC
NECTIN2	0.672557	0.0271268	0.0686245	DC	DC
TFPI	0.69271	0.0342134	0.0744625	DC	DC
THBS1	0.693318	0.0289349	0.0742522	DC	DC
CCL22	0.682763	0.0314718	0.0794102	DC	DC
CXCL16	0.689014	0.0437664	0.0917185	DC	DC
CRLF2	0.667926	0.0287267	0.0763312	DC	DC
TIMP1	0.689334	0.0309304	0.081592	DC	DC
NECTIN2	0.613695	0.327504	0.17403	DC	Endothelial
TFPI	0.618584	0.336152	0.15436	DC	Endothelial
THBS1	0.609498	0.326163	0.167629	DC	Endothelial
CXCL16	0.615086	0.333873	0.18158	DC	Endothelial
TNFSF13B	0.615846	0.330289	0.176034	DC	Endothelial
CCL22	0.612163	0.331779	0.175721	DC	Endothelial
CRLF2	0.580779	0.28715	0.119208	DC	Endothelial
TIMP1	0.618765	0.331773	0.182441	DC	Endothelial
TFPI	0.62683	0.315134	0.160767	DC	Epithelial
THBS1	0.618534	0.303821	0.172638	DC	Epithelial
CXCL16	0.622668	0.311389	0.185274	DC	Epithelial
TNFSF13B	0.624798	0.308515	0.179799	DC	Epithelial
NECTIN2	0.622307	0.304354	0.177139	DC	Epithelial
CRLF2	0.578448	0.257506	0.112391	DC	Epithelial
TIMP1	0.624128	0.308226	0.180865	DC	Epithelial
NECTIN2	0.606389	0.306935	0.155917	DC	Fibroblast
TFPI	0.611441	0.317252	0.140841	DC	Fibroblast
THBS1	0.598032	0.301111	0.14368	DC	Fibroblast
CXCL16	0.607807	0.312794	0.163498	DC	Fibroblast
TNFSF13B	0.60882	0.308372	0.154671	DC	Fibroblast
CCL22	0.608024	0.31117	0.160214	DC	Fibroblast
CRLF2	0.559973	0.265185	0.0893607	DC	Fibroblast
TIMP1	0.60841	0.311504	0.161022	DC	Fibroblast
NECTIN2	0.592598	0.27616	0.13531	DC	Macrophage
TFPI	0.607125	0.29359	0.132227	DC	Macrophage
THBS1	0.594692	0.277088	0.136388	DC	Macrophage
CCL22	0.594914	0.283231	0.1423	DC	Macrophage
CXCL16	0.599868	0.287131	0.151382	DC	Macrophage
TNFSF13B	0.604465	0.288478	0.152083	DC	Macrophage
CRLF2	0.572895	0.25379	0.106484	DC	Macrophage
TIMP1	0.606427	0.288823	0.157179	DC	Macrophage
THBS1	0.630204	0.0399613	0.0730787	DC	Mast
CXCL16	0.649761	0.0460447	0.0894648	DC	Mast
TNFSF13B	0.653995	0.041259	0.0845729	DC	Mast
NECTIN2	0.624517	0.0409622	0.0728942	DC	Mast
CXCL16	0.689338	0.022649	0.0650841	DC	NK
NECTIN2	0.641982	0.0179188	0.0502656	DC	NK
THBS1	0.650047	0.0165134	0.0497755	DC	NK
CCL22	0.670129	0.0212809	0.0601627	DC	NK
TNFSF13B	0.68552	0.0177704	0.0596039	DC	NK
CRLF2	0.656925	0.0141346	0.0500164	DC	NK
CXCL16	0.812482	0.00212476	0.0233022	DC	NKT
NECTIN2	0.609055	0.000905439	0.00666773	DC	NKT
THBS1	0.712853	0.0012647	0.0146536	DC	NKT
CCL22	0.742845	0.00145906	0.017464	DC	NKT
TNFSF13B	0.77635	0.00182827	0.0199502	DC	NKT
CRLF2	0.6505	0.00212092	0.0195456	DC	NKT
NECTIN2	0.59763	0.287904	0.14489	DC	Pericyte
TFPI	0.607974	0.301445	0.13351	DC	Pericyte
THBS1	0.594473	0.286464	0.1371	DC	Pericyte
CCL22	0.6016	0.295054	0.152255	DC	Pericyte
CXCL16	0.604149	0.297774	0.15852	DC	Pericyte
TNFSF13B	0.604391	0.291254	0.150096	DC	Pericyte
TIMP1	0.609075	0.30068	0.163694	DC	Pericyte
CXCL16	0.643942	0.0841879	0.108785	DC	Plasma
TNFSF13B	0.647909	0.084027	0.105791	DC	Plasma
NECTIN2	0.627984	0.0775946	0.0936549	DC	Plasma
THBS1	0.630568	0.076428	0.0892091	DC	Plasma
CCL22	0.643939	0.082677	0.103899	DC	Plasma
TFPI	0.652962	0.0880147	0.0932431	DC	Plasma
CRLF2	0.615181	0.0702414	0.0846292	DC	Plasma
CXCL12	0.603568	0.140012	0.115557	Endothelial	B
CCL20	0.6049	0.137734	0.114792	Endothelial	B
IL6	0.608783	0.139934	0.10658	Endothelial	B
LIF	0.604397	0.140287	0.119812	Endothelial	B
TNFSF10	0.608686	0.139841	0.108607	Endothelial	B
TGFB1	0.606936	0.131475	0.0845856	Endothelial	B
BMP2	0.601737	0.132843	0.105342	Endothelial	B
ICAM1	0.622809	0.147986	0.131201	Endothelial	B
PECAM1	0.60776	0.137478	0.116018	Endothelial	B
F11R	0.612774	0.137823	0.117916	Endothelial	B
CD99	0.607727	0.136469	0.114681	Endothelial	B
ICAM2	0.601013	0.134042	0.108376	Endothelial	B
JAM2	0.591174	0.126528	0.0963092	Endothelial	B
CD34	0.624984	0.143678	0.129469	Endothelial	B
SELE	0.617276	0.140494	0.123684	Endothelial	B
PVR	0.601027	0.133753	0.109638	Endothelial	B
NECTIN2	0.610161	0.138795	0.119001	Endothelial	B
COL1A1	0.583189	0.127434	0.0943418	Endothelial	B
FN1	0.606071	0.133582	0.0922542	Endothelial	B
VWF	0.604609	0.136984	0.10693	Endothelial	B
ADAM15	0.606592	0.135811	0.112891	Endothelial	B
ADAM17	0.606362	0.138225	0.114888	Endothelial	B
APOE	0.617924	0.143059	0.108956	Endothelial	B
CFH	0.579283	0.123571	0.0874503	Endothelial	B
COL18A1	0.609547	0.14054	0.1203	Endothelial	B
COL4A1	0.60159	0.133756	0.110552	Endothelial	B
CTGF	0.59727	0.133781	0.106387	Endothelial	B
CYR61	0.60949	0.139829	0.116797	Endothelial	B
DLL1	0.603161	0.132074	0.108581	Endothelial	B
DLL4	0.604151	0.129353	0.10426	Endothelial	B
EFNB1	0.610772	0.136822	0.116923	Endothelial	B
EFNB2	0.606333	0.13581	0.113937	Endothelial	B
GPI	0.604097	0.135165	0.108254	Endothelial	B
JAG2	0.594809	0.128433	0.100986	Endothelial	B
LAMB1	0.605991	0.13298	0.110982	Endothelial	B
LAMB2	0.58027	0.123251	0.0888286	Endothelial	B
NAMPT	0.612293	0.143047	0.125869	Endothelial	B
SEMA3F	0.624182	0.146153	0.130809	Endothelial	B
THBS1	0.599931	0.132561	0.105334	Endothelial	B
HBEGF	0.61068	0.141694	0.122456	Endothelial	B
ARF1	0.623126	0.141826	0.12784	Endothelial	B
CALR	0.606783	0.129762	0.0385209	Endothelial	B
MDK	0.608956	0.137608	0.115625	Endothelial	B
CALM1	0.608637	0.138027	0.112623	Endothelial	B
PROS1	0.60087	0.134379	0.109226	Endothelial	B
A2M	0.597622	0.132945	0.10767	Endothelial	B
AGRN	0.598375	0.125342	0.0984627	Endothelial	B
ANXA1	0.614034	0.147287	0.133121	Endothelial	B
EDN1	0.607453	0.142698	0.11556	Endothelial	B
NMB	0.609355	0.141417	0.121969	Endothelial	B
SAA1	0.602248	0.138802	0.11631	Endothelial	B
NID1	0.612273	0.138617	0.119834	Endothelial	B
CXCL2	0.60774	0.139656	0.11273	Endothelial	B
CXCL3	0.606145	0.140662	0.119944	Endothelial	B
EFNA1	0.607045	0.137532	0.116041	Endothelial	B
RTN4	0.609278	0.136375	0.106514	Endothelial	B
PSAP	0.613615	0.134765	0.115674	Endothelial	B
KITLG	0.61095	0.138657	0.115468	Endothelial	B
HSPG2	0.602086	0.132878	0.110181	Endothelial	B
VEGFA	0.610848	0.140566	0.112756	Endothelial	B
YARS	0.610572	0.135998	0.117781	Endothelial	B
ANGPT2	0.596265	0.134314	0.106231	Endothelial	B
ITGB1	0.607153	0.138063	0.112227	Endothelial	B
CDH5	0.602689	0.131927	0.108621	Endothelial	B
HMGB1	0.611375	0.140439	0.121976	Endothelial	B
MIF	0.603179	0.119746	0.012573	Endothelial	B
FBN1	0.594363	0.130158	0.10389	Endothelial	B
LGALS3	0.610895	0.143256	0.122789	Endothelial	B
ADM	0.615659	0.141687	0.12231	Endothelial	B
NENF	0.611718	0.137622	0.117937	Endothelial	B
MANF	0.625352	0.142415	0.13004	Endothelial	B
GRN	0.601826	0.129127	0.103503	Endothelial	B
CD320	0.605426	0.134838	0.112921	Endothelial	B
PCDH1	0.604453	0.133216	0.110559	Endothelial	B
PTPRM	0.606556	0.129862	0.106638	Endothelial	B
CLSTN1	0.612528	0.133701	0.113667	Endothelial	B
PLXNB2	0.608381	0.138917	0.118512	Endothelial	B
DCHS1	0.60749	0.138083	0.11756	Endothelial	B
HLA-DRA	0.619057	0.140938	0.124676	Endothelial	B
CXCL12	0.587037	0.176162	0.113641	Endothelial	CD4T
CCL20	0.588508	0.171659	0.105744	Endothelial	CD4T
IL6	0.594424	0.17157	0.0707861	Endothelial	CD4T
LIF	0.587938	0.175755	0.111068	Endothelial	CD4T
TNFSF10	0.584642	0.167962	0.076358	Endothelial	CD4T
TGFB1	0.591602	0.168967	0.0752448	Endothelial	CD4T
BMP2	0.586256	0.169772	0.080982	Endothelial	CD4T
HLA-DMA	0.57875	0.164716	0.0969812	Endothelial	CD4T
ICAM1	0.596657	0.179069	0.116951	Endothelial	CD4T
PVR	0.58078	0.170412	0.102759	Endothelial	CD4T
NECTIN2	0.585135	0.172981	0.106649	Endothelial	CD4T
F11R	0.583762	0.166	0.0987832	Endothelial	CD4T
CD99	0.576843	0.165718	0.0950754	Endothelial	CD4T
ICAM2	0.580062	0.162488	0.0930322	Endothelial	CD4T
JAM2	0.573812	0.164235	0.0938112	Endothelial	CD4T
CD34	0.589012	0.178169	0.110857	Endothelial	CD4T
SELE	0.59511	0.175049	0.115979	Endothelial	CD4T
COL1A1	0.576488	0.165317	0.0947373	Endothelial	CD4T
FN1	0.578507	0.165421	0.0843411	Endothelial	CD4T
VWF	0.589191	0.173505	0.1069	Endothelial	CD4T
CCL2	0.59475	0.183279	0.121787	Endothelial	CD4T
ADAM15	0.567302	0.160159	0.0836809	Endothelial	CD4T
ADAM17	0.593688	0.179662	0.116574	Endothelial	CD4T
APOE	0.587064	0.170678	0.0763751	Endothelial	CD4T
CFH	0.562917	0.158375	0.081832	Endothelial	CD4T
COL18A1	0.592623	0.174603	0.113679	Endothelial	CD4T
COL4A1	0.584578	0.170066	0.104501	Endothelial	CD4T
CTGF	0.580528	0.169192	0.100679	Endothelial	CD4T
CYR61	0.577577	0.167012	0.0929756	Endothelial	CD4T
DLL1	0.579441	0.169095	0.1012	Endothelial	CD4T
DLL4	0.574711	0.163149	0.0913158	Endothelial	CD4T
EFNB1	0.58607	0.169256	0.104303	Endothelial	CD4T
EFNB2	0.583046	0.169048	0.102461	Endothelial	CD4T
GPI	0.572532	0.16244	0.0914339	Endothelial	CD4T
JAG2	0.571775	0.16488	0.0912788	Endothelial	CD4T
LAMB1	0.576839	0.167139	0.0971231	Endothelial	CD4T
LAMB2	0.573602	0.164626	0.0936713	Endothelial	CD4T
NID1	0.579597	0.165568	0.0955023	Endothelial	CD4T
SEMA3F	0.585494	0.169927	0.103535	Endothelial	CD4T
THBS1	0.579394	0.166542	0.0955536	Endothelial	CD4T
HLA-DRA	0.583898	0.168606	0.10112	Endothelial	CD4T
HLA-F	0.57658	0.164281	0.0942773	Endothelial	CD4T
HBEGF	0.589456	0.174146	0.110518	Endothelial	CD4T
ARF1	0.58852	0.169493	0.106135	Endothelial	CD4T
CALR	0.580469	0.157964	0.0270296	Endothelial	CD4T
APP	0.571187	0.148767	0.0161414	Endothelial	CD4T
MDK	0.58257	0.166198	0.0951939	Endothelial	CD4T
ANGPT2	0.578187	0.172458	0.103861	Endothelial	CD4T
CALM1	0.583154	0.172548	0.106098	Endothelial	CD4T
PROS1	0.589959	0.172013	0.108542	Endothelial	CD4T
A2M	0.571253	0.164824	0.0928606	Endothelial	CD4T
AGRN	0.574447	0.163407	0.092614	Endothelial	CD4T
ANXA1	0.587407	0.172806	0.104714	Endothelial	CD4T
SERPINE1	0.572819	0.164929	0.088559	Endothelial	CD4T
EDN1	0.583256	0.170808	0.087922	Endothelial	CD4T
NMB	0.586577	0.170467	0.106386	Endothelial	CD4T
SAA1	0.582753	0.169677	0.103061	Endothelial	CD4T
CXCL2	0.589073	0.173813	0.104964	Endothelial	CD4T
CXCL3	0.580406	0.169949	0.103204	Endothelial	CD4T
EFNA1	0.585544	0.169289	0.103846	Endothelial	CD4T
RTN4	0.580941	0.169032	0.0932032	Endothelial	CD4T
HSPG2	0.57932	0.169673	0.101077	Endothelial	CD4T
VEGFA	0.591356	0.174095	0.093952	Endothelial	CD4T
YARS	0.593734	0.172222	0.111548	Endothelial	CD4T
ITGB1	0.587624	0.17319	0.107122	Endothelial	CD4T
PECAM1	0.591936	0.172435	0.109685	Endothelial	CD4T
CDH5	0.5858	0.170366	0.104964	Endothelial	CD4T
MIF	0.572509	0.150903	0.00907731	Endothelial	CD4T
LGALS3	0.581077	0.170459	0.0976981	Endothelial	CD4T
GRN	0.578409	0.166143	0.0957156	Endothelial	CD4T
IL33	0.590223	0.175178	0.110572	Endothelial	CD4T
FBN1	0.572011	0.164614	0.0921905	Endothelial	CD4T
HMGB1	0.58525	0.167686	0.0967381	Endothelial	CD4T
KITLG	0.592128	0.171401	0.102696	Endothelial	CD4T
ADM	0.58463	0.170427	0.0997929	Endothelial	CD4T
NAMPT	0.583874	0.172346	0.107135	Endothelial	CD4T
NENF	0.574529	0.165093	0.0920812	Endothelial	CD4T
MANF	0.57851	0.161499	0.0911051	Endothelial	CD4T
HDGF	0.578613	0.16648	0.0775024	Endothelial	CD4T
CD320	0.583768	0.167296	0.100307	Endothelial	CD4T
PDGFB	0.585827	0.172077	0.0952841	Endothelial	CD4T
PCDH1	0.574381	0.165002	0.0945221	Endothelial	CD4T
PTPRM	0.587796	0.165488	0.099878	Endothelial	CD4T
CLSTN1	0.559667	0.153259	0.0718307	Endothelial	CD4T
DCHS1	0.58344	0.168648	0.102044	Endothelial	CD4T
CXCL12	0.708654	0.0264606	0.0865282	Endothelial	CD8T
CCL20	0.70675	0.0235747	0.0731607	Endothelial	CD8T
IL6	0.728931	0.0206805	0.0492423	Endothelial	CD8T
LIF	0.699816	0.0284041	0.0804688	Endothelial	CD8T
TNFSF10	0.695913	0.0226298	0.0625981	Endothelial	CD8T
TGFB1	0.686746	0.0183416	0.0645958	Endothelial	CD8T
BMP2	0.660721	0.0203613	0.0620001	Endothelial	CD8T
HLA-DMA	0.663368	0.0240881	0.059942	Endothelial	CD8T
ICAM1	0.722516	0.0435106	0.100504	Endothelial	CD8T
ITGB1	0.680638	0.0254052	0.0641722	Endothelial	CD8T
PECAM1	0.69356	0.020065	0.0671735	Endothelial	CD8T
PVR	0.669046	0.0238291	0.0639439	Endothelial	CD8T
NECTIN2	0.653925	0.0246963	0.0597077	Endothelial	CD8T
F11R	0.679268	0.0212235	0.0620672	Endothelial	CD8T
CD99	0.663726	0.0264741	0.062145	Endothelial	CD8T
ICAM2	0.646469	0.0172329	0.0488923	Endothelial	CD8T
JAM2	0.615665	0.0213003	0.0465952	Endothelial	CD8T
CD34	0.628883	0.0179322	0.0462566	Endothelial	CD8T
SELE	0.70724	0.0326763	0.0790416	Endothelial	CD8T
COL1A1	0.635004	0.0198645	0.0540179	Endothelial	CD8T
FN1	0.665362	0.0236675	0.0523175	Endothelial	CD8T
CCL2	0.717635	0.0402227	0.111869	Endothelial	CD8T
ADAM15	0.629944	0.0273931	0.0580337	Endothelial	CD8T
ADAM17	0.726852	0.0261407	0.0861395	Endothelial	CD8T
APOE	0.717447	0.0513597	0.144531	Endothelial	CD8T
CFH	0.620375	0.0188655	0.0495417	Endothelial	CD8T
COL18A1	0.685088	0.0268947	0.0678566	Endothelial	CD8T
COL4A1	0.667102	0.023964	0.0640362	Endothelial	CD8T
CTGF	0.667963	0.0261882	0.0665554	Endothelial	CD8T
CYR61	0.64722	0.0238331	0.0570786	Endothelial	CD8T
DLL1	0.640336	0.0190373	0.053082	Endothelial	CD8T
DLL4	0.671354	0.016997	0.0582723	Endothelial	CD8T
EFNA1	0.690618	0.024738	0.068642	Endothelial	CD8T
EFNB1	0.68147	0.0260526	0.0672915	Endothelial	CD8T
EFNB2	0.684092	0.0261313	0.0690366	Endothelial	CD8T
GPI	0.662985	0.025499	0.0622915	Endothelial	CD8T
JAG2	0.641705	0.0209905	0.0543014	Endothelial	CD8T
LAMB1	0.645383	0.0206974	0.0565252	Endothelial	CD8T
LAMB2	0.667809	0.0210353	0.062039	Endothelial	CD8T
NID1	0.644795	0.0397687	0.0564518	Endothelial	CD8T
SEMA3F	0.662439	0.0319272	0.0619056	Endothelial	CD8T
THBS1	0.641049	0.0217145	0.0525449	Endothelial	CD8T
HLA-DRA	0.698535	0.0244804	0.0682599	Endothelial	CD8T
HLA-F	0.648021	0.0229318	0.0605373	Endothelial	CD8T
HBEGF	0.697533	0.0313489	0.089871	Endothelial	CD8T
ARF1	0.688438	0.0304509	0.0702867	Endothelial	CD8T
CALR	0.671452	0.0138585	0.018884	Endothelial	CD8T
APP	0.646733	0.0108824	0.0100651	Endothelial	CD8T
MDK	0.638047	0.0189798	0.054639	Endothelial	CD8T
ANGPT2	0.645452	0.0184394	0.0546713	Endothelial	CD8T
CALM1	0.677284	0.0251907	0.0623066	Endothelial	CD8T
PROS1	0.67854	0.0258312	0.065566	Endothelial	CD8T
A2M	0.666505	0.0250005	0.0650414	Endothelial	CD8T
ANXA1	0.707002	0.0290415	0.0780122	Endothelial	CD8T
EDN1	0.702212	0.021838	0.0686874	Endothelial	CD8T
NMB	0.699666	0.0233373	0.0729176	Endothelial	CD8T
SAA1	0.703798	0.0240867	0.0775458	Endothelial	CD8T
CXCL2	0.7023	0.0256004	0.0728894	Endothelial	CD8T
CXCL3	0.698601	0.0259978	0.0747969	Endothelial	CD8T
RTN4	0.664389	0.0230891	0.0579476	Endothelial	CD8T
YARS	0.697323	0.023337	0.0712035	Endothelial	CD8T
AGRN	0.629235	0.0178479	0.0471666	Endothelial	CD8T
HSPG2	0.652091	0.0239723	0.0599537	Endothelial	CD8T
CDH5	0.660444	0.0215127	0.0585273	Endothelial	CD8T
MIF	0.692389	0.0136471	0.0183804	Endothelial	CD8T
LGALS3	0.677676	0.0245535	0.0701202	Endothelial	CD8T
GRN	0.634288	0.0215592	0.0525925	Endothelial	CD8T
FBN1	0.643056	0.0236799	0.0583039	Endothelial	CD8T
HMGB1	0.690081	0.0277333	0.0840704	Endothelial	CD8T
VEGFA	0.688533	0.0175237	0.0526612	Endothelial	CD8T
KITLG	0.717017	0.0233963	0.0752669	Endothelial	CD8T
ADM	0.688316	0.0252003	0.0682354	Endothelial	CD8T
NAMPT	0.682415	0.0311504	0.0832265	Endothelial	CD8T
NENF	0.652019	0.0264389	0.0574357	Endothelial	CD8T
MANF	0.648297	0.0210957	0.0546041	Endothelial	CD8T
HDGF	0.665014	0.0214727	0.0493809	Endothelial	CD8T
CD320	0.683147	0.0210771	0.0626563	Endothelial	CD8T
PDGFB	0.691102	0.0188102	0.0509445	Endothelial	CD8T
PCDH1	0.651086	0.026096	0.0614516	Endothelial	CD8T
PTPRM	0.681498	0.0158274	0.0573994	Endothelial	CD8T
CLSTN1	0.635902	0.0245486	0.0536089	Endothelial	CD8T
DCHS1	0.672987	0.0228928	0.0646955	Endothelial	CD8T
CXCL12	0.702753	0.0347348	0.0842392	Endothelial	DC
CCL20	0.686546	0.0322016	0.0821597	Endothelial	DC
CCL2	0.71438	0.0411152	0.094219	Endothelial	DC
IL6	0.711068	0.0368431	0.0764712	Endothelial	DC
LIF	0.699826	0.0452285	0.0992416	Endothelial	DC
CSF3	0.704697	0.0391574	0.0990805	Endothelial	DC
VEGFA	0.697196	0.0333421	0.0787981	Endothelial	DC
CSF1	0.707829	0.032622	0.0786408	Endothelial	DC
KITLG	0.696666	0.0306028	0.0780242	Endothelial	DC
TNFSF10	0.698059	0.0369185	0.0930062	Endothelial	DC
TGFB1	0.708089	0.0334593	0.0846175	Endothelial	DC
INHBB	0.678176	0.0251371	0.0697066	Endothelial	DC
BMP2	0.686144	0.0273419	0.0697749	Endothelial	DC
HLA-DMA	0.65485	0.0276944	0.0647973	Endothelial	DC
ICAM1	0.705618	0.0400629	0.100385	Endothelial	DC
ITGB1	0.689426	0.0319813	0.078712	Endothelial	DC
PECAM1	0.691761	0.0302318	0.0791417	Endothelial	DC
PVR	0.691383	0.0306216	0.0784467	Endothelial	DC
NECTIN2	0.672557	0.0271268	0.0686245	Endothelial	DC
F11R	0.664251	0.0264445	0.0672418	Endothelial	DC
CD99	0.679533	0.0294036	0.0752128	Endothelial	DC
ICAM2	0.64176	0.0284616	0.0627493	Endothelial	DC
JAM2	0.658706	0.0238537	0.0609798	Endothelial	DC
CD34	0.642376	0.0248285	0.0598405	Endothelial	DC
SELE	0.70327	0.0332791	0.0881797	Endothelial	DC
PTPRM	0.637622	0.0218155	0.0531938	Endothelial	DC
COL1A1	0.668751	0.0280368	0.07119	Endothelial	DC
FN1	0.677396	0.0304614	0.0770866	Endothelial	DC
VWF	0.705112	0.0309968	0.0792442	Endothelial	DC
AGRN	0.667086	0.0294936	0.0726105	Endothelial	DC
HSPG2	0.682872	0.0294002	0.0769964	Endothelial	DC
CALM1	0.688997	0.032178	0.0807576	Endothelial	DC
CALM3	0.687751	0.0306312	0.0782547	Endothelial	DC
CALM2	0.689179	0.0305215	0.0775568	Endothelial	DC
ANXA1	0.705473	0.0372277	0.0825276	Endothelial	DC
ARF1	0.678319	0.0298928	0.0772074	Endothelial	DC
PROS1	0.69373	0.0340097	0.0834684	Endothelial	DC
GAS6	0.704312	0.0363269	0.0914636	Endothelial	DC
A2M	0.685388	0.0314912	0.0789788	Endothelial	DC
ADAM15	0.644778	0.0284335	0.0612127	Endothelial	DC
ADAM17	0.711738	0.0362485	0.0952207	Endothelial	DC
ADM	0.682043	0.0287553	0.0741268	Endothelial	DC
APOE	0.686518	0.029079	0.0532582	Endothelial	DC
CALR	0.675036	0.0245359	0.0224132	Endothelial	DC
CFH	0.659029	0.026921	0.0676951	Endothelial	DC
COL18A1	0.690465	0.0332482	0.0827229	Endothelial	DC
COL4A1	0.687857	0.0263764	0.072889	Endothelial	DC
CTGF	0.697979	0.0369014	0.0945449	Endothelial	DC
CXCL2	0.705245	0.0350795	0.0884191	Endothelial	DC
CYR61	0.664552	0.0275271	0.0648901	Endothelial	DC
DLL1	0.659053	0.0249598	0.0642	Endothelial	DC
DLL4	0.658965	0.0251436	0.0653724	Endothelial	DC
EFNA1	0.688876	0.0309884	0.0802808	Endothelial	DC
EFNB1	0.691313	0.0324376	0.0815151	Endothelial	DC
EFNB2	0.687534	0.0303394	0.0788371	Endothelial	DC
GPI	0.670575	0.0277856	0.0700863	Endothelial	DC
JAG2	0.678346	0.0290448	0.075107	Endothelial	DC
LAMB1	0.663098	0.0278966	0.0698269	Endothelial	DC
LAMB2	0.677061	0.0307853	0.0774003	Endothelial	DC
NAMPT	0.690669	0.0345054	0.0898876	Endothelial	DC
NID1	0.662662	0.0265776	0.0673724	Endothelial	DC
PLAT	0.701676	0.0353688	0.0914187	Endothelial	DC
PSAP	0.679137	0.0317508	0.0780168	Endothelial	DC
SEMA3F	0.671595	0.0284482	0.0708293	Endothelial	DC
SERPINE1	0.653528	0.0254187	0.0626507	Endothelial	DC
SERPING1	0.688205	0.0268123	0.0742471	Endothelial	DC
TFPI	0.69271	0.0342134	0.0744625	Endothelial	DC
THBS1	0.693318	0.0289349	0.0742522	Endothelial	DC
VEGFC	0.698327	0.0320592	0.0818185	Endothelial	DC
HLA-DRA	0.689059	0.0385733	0.0884229	Endothelial	DC
HLA-F	0.657631	0.0264282	0.0636378	Endothelial	DC
PDGFB	0.701898	0.0342521	0.0802864	Endothelial	DC
HBEGF	0.705087	0.0359383	0.092424	Endothelial	DC
RTN4	0.673995	0.028631	0.068797	Endothelial	DC
APP	0.637047	0.0187075	0.0081601	Endothelial	DC
MDK	0.673623	0.0273167	0.0657463	Endothelial	DC
ANGPT2	0.679705	0.0286039	0.0735336	Endothelial	DC
SAA1	0.694782	0.0361798	0.0913013	Endothelial	DC
EDN1	0.693694	0.0359244	0.090215	Endothelial	DC
NMB	0.693261	0.0330101	0.0860904	Endothelial	DC
CXCL3	0.694519	0.0340145	0.0863727	Endothelial	DC
YARS	0.683312	0.0300801	0.0787315	Endothelial	DC
CDH5	0.66865	0.0256008	0.0671472	Endothelial	DC
HMGB1	0.693855	0.0305817	0.0775808	Endothelial	DC
TIMP1	0.689334	0.0309304	0.081592	Endothelial	DC
LGALS3	0.687903	0.0339306	0.0866187	Endothelial	DC
GRN	0.666499	0.0263815	0.0664621	Endothelial	DC
FBN1	0.672854	0.0284358	0.0725916	Endothelial	DC
IL33	0.709287	0.0549536	0.122105	Endothelial	DC
NENF	0.654973	0.0260095	0.064895	Endothelial	DC
MANF	0.632749	0.02408	0.0557515	Endothelial	DC
HDGF	0.662705	0.0261543	0.053496	Endothelial	DC
CD320	0.677684	0.0285406	0.0729123	Endothelial	DC
PCDH1	0.677513	0.0268407	0.0715393	Endothelial	DC
CLSTN1	0.646166	0.0219008	0.0563251	Endothelial	DC
PLXNB2	0.692151	0.0307415	0.0803069	Endothelial	DC
DCHS1	0.67364	0.028053	0.072125	Endothelial	DC
CXCL12	0.613317	0.335099	0.175026	Endothelial	Endothelial
IL6	0.617894	0.332827	0.142405	Endothelial	Endothelial
LIF	0.614585	0.335567	0.182974	Endothelial	Endothelial
PDGFB	0.608993	0.323533	0.150044	Endothelial	Endothelial
VEGFA	0.619405	0.340528	0.172243	Endothelial	Endothelial
TNFSF10	0.610835	0.328973	0.157032	Endothelial	Endothelial
TGFB1	0.613759	0.325547	0.145695	Endothelial	Endothelial
INHBB	0.603587	0.317059	0.161041	Endothelial	Endothelial
BMP2	0.612391	0.325755	0.149569	Endothelial	Endothelial
ITGB1	0.615308	0.33346	0.179148	Endothelial	Endothelial
PECAM1	0.615075	0.332162	0.180062	Endothelial	Endothelial
F11R	0.611996	0.327155	0.172411	Endothelial	Endothelial
JAM2	0.602429	0.317019	0.157667	Endothelial	Endothelial
ESAM	0.60375	0.312977	0.15694	Endothelial	Endothelial
CDH5	0.615921	0.327823	0.17719	Endothelial	Endothelial
CD99	0.613221	0.329829	0.174867	Endothelial	Endothelial
SELE	0.615342	0.330988	0.180573	Endothelial	Endothelial
PTPRM	0.604234	0.306023	0.15117	Endothelial	Endothelial
NECTIN2	0.613695	0.327504	0.17403	Endothelial	Endothelial
COL1A1	0.603306	0.317558	0.162542	Endothelial	Endothelial
FN1	0.61697	0.332176	0.154078	Endothelial	Endothelial
VWF	0.614696	0.333237	0.173984	Endothelial	Endothelial
AGRN	0.604861	0.320187	0.163368	Endothelial	Endothelial
HSPG2	0.612198	0.333016	0.177642	Endothelial	Endothelial
CALM1	0.611377	0.327503	0.168169	Endothelial	Endothelial
CALM3	0.612383	0.327855	0.168112	Endothelial	Endothelial
CALM2	0.612563	0.328846	0.170445	Endothelial	Endothelial
EDN1	0.613878	0.33284	0.159791	Endothelial	Endothelial
ARF1	0.617963	0.331431	0.180595	Endothelial	Endothelial
PROS1	0.613243	0.327974	0.173484	Endothelial	Endothelial
GAS6	0.6112	0.329986	0.175009	Endothelial	Endothelial
HBEGF	0.619543	0.334821	0.175019	Endothelial	Endothelial
VEGFC	0.6116	0.325294	0.16584	Endothelial	Endothelial
A2M	0.60873	0.326635	0.170454	Endothelial	Endothelial
ADAM15	0.605662	0.314662	0.158206	Endothelial	Endothelial
ADAM17	0.613362	0.331674	0.176198	Endothelial	Endothelial
ADM	0.611952	0.328273	0.171542	Endothelial	Endothelial
ANGPT2	0.611364	0.330822	0.177128	Endothelial	Endothelial
APOE	0.620232	0.330905	0.128964	Endothelial	Endothelial
CALR	0.611498	0.303873	0.0411323	Endothelial	Endothelial
COL18A1	0.613651	0.334591	0.180216	Endothelial	Endothelial
COL4A1	0.606805	0.3249	0.16891	Endothelial	Endothelial
CTGF	0.606134	0.327928	0.171149	Endothelial	Endothelial
CYR61	0.612086	0.324589	0.168268	Endothelial	Endothelial
DLL1	0.596649	0.309626	0.15002	Endothelial	Endothelial
DLL4	0.595009	0.304185	0.145476	Endothelial	Endothelial
EFNA1	0.614665	0.331781	0.178121	Endothelial	Endothelial
EFNB1	0.617604	0.333969	0.181242	Endothelial	Endothelial
EFNB2	0.615715	0.332024	0.179754	Endothelial	Endothelial
GPI	0.610294	0.325332	0.169403	Endothelial	Endothelial
JAG2	0.601636	0.320358	0.160929	Endothelial	Endothelial
LAMB1	0.61016	0.325053	0.169972	Endothelial	Endothelial
LAMB2	0.60318	0.320792	0.162811	Endothelial	Endothelial
MDK	0.609973	0.324139	0.165472	Endothelial	Endothelial
NAMPT	0.61207	0.330509	0.173144	Endothelial	Endothelial
NID1	0.607072	0.317383	0.161842	Endothelial	Endothelial
PLAT	0.611709	0.331438	0.17688	Endothelial	Endothelial
PSAP	0.60836	0.319997	0.165213	Endothelial	Endothelial
SEMA3F	0.616273	0.32989	0.175929	Endothelial	Endothelial
SERPINE1	0.601507	0.316709	0.157847	Endothelial	Endothelial
SERPING1	0.605318	0.320659	0.164659	Endothelial	Endothelial
TFPI	0.618584	0.336152	0.15436	Endothelial	Endothelial
THBS1	0.609498	0.326163	0.167629	Endothelial	Endothelial
ANXA1	0.616443	0.334898	0.174788	Endothelial	Endothelial
RTN4	0.617635	0.330953	0.170759	Endothelial	Endothelial
APP	0.59304	0.274183	0.0272034	Endothelial	Endothelial
NMB	0.614849	0.334936	0.182194	Endothelial	Endothelial
SAA1	0.610043	0.331233	0.177754	Endothelial	Endothelial
PVR	0.614652	0.330582	0.176479	Endothelial	Endothelial
CXCL2	0.613673	0.330879	0.172097	Endothelial	Endothelial
CXCL3	0.611707	0.332815	0.178797	Endothelial	Endothelial
YARS	0.618262	0.334827	0.183145	Endothelial	Endothelial
KITLG	0.615689	0.328413	0.173302	Endothelial	Endothelial
CCL20	0.611826	0.331206	0.177782	Endothelial	Endothelial
CSF1	0.614953	0.329217	0.160826	Endothelial	Endothelial
ICAM1	0.621126	0.342258	0.189817	Endothelial	Endothelial
ICAM2	0.609266	0.319735	0.164912	Endothelial	Endothelial
CCL2	0.617722	0.33443	0.170895	Endothelial	Endothelial
HMGB1	0.608488	0.323178	0.166128	Endothelial	Endothelial
TIMP1	0.618765	0.331773	0.182441	Endothelial	Endothelial
MIF	0.602531	0.293142	0.0303593	Endothelial	Endothelial
LGALS3	0.61586	0.332194	0.171332	Endothelial	Endothelial
GRN	0.606945	0.323539	0.166835	Endothelial	Endothelial
IL33	0.619012	0.333616	0.175188	Endothelial	Endothelial
FBN1	0.606392	0.324973	0.168243	Endothelial	Endothelial
NENF	0.610238	0.324215	0.168677	Endothelial	Endothelial
MANF	0.609703	0.318083	0.164743	Endothelial	Endothelial
HDGF	0.615372	0.325059	0.144718	Endothelial	Endothelial
CMTM8	0.60119	0.309628	0.145522	Endothelial	Endothelial
CD320	0.609891	0.320364	0.166253	Endothelial	Endothelial
PCDH1	0.609091	0.324634	0.169209	Endothelial	Endothelial
PLXNB2	0.616124	0.334435	0.181244	Endothelial	Endothelial
CLSTN1	0.596011	0.307578	0.146006	Endothelial	Endothelial
DCHS1	0.610587	0.325742	0.172007	Endothelial	Endothelial
NPTN	0.598003	0.313704	0.154899	Endothelial	Endothelial
HLA-DRA	0.612915	0.328597	0.173643	Endothelial	Endothelial
CXCL12	0.620354	0.310625	0.170452	Endothelial	Epithelial
IL6	0.621141	0.304634	0.138371	Endothelial	Epithelial
LIF	0.619771	0.311684	0.18274	Endothelial	Epithelial
CSF3	0.616433	0.301843	0.151419	Endothelial	Epithelial
PDGFB	0.617349	0.301694	0.161096	Endothelial	Epithelial
KITLG	0.62276	0.305336	0.173435	Endothelial	Epithelial
TNFSF10	0.614685	0.297421	0.14564	Endothelial	Epithelial
TGFB1	0.616566	0.293033	0.131525	Endothelial	Epithelial
INHBB	0.59983	0.28595	0.153279	Endothelial	Epithelial
BMP2	0.615157	0.296413	0.144824	Endothelial	Epithelial
ICAM1	0.629202	0.316858	0.188933	Endothelial	Epithelial
F11R	0.620035	0.305104	0.177307	Endothelial	Epithelial
JAM2	0.605445	0.283993	0.151742	Endothelial	Epithelial
CD99	0.621582	0.309478	0.18064	Endothelial	Epithelial
ICAM2	0.611376	0.293487	0.162335	Endothelial	Epithelial
SELE	0.621823	0.309606	0.184085	Endothelial	Epithelial
PTPRM	0.608195	0.278285	0.15003	Endothelial	Epithelial
COL1A1	0.613705	0.296946	0.169124	Endothelial	Epithelial
FN1	0.625203	0.310689	0.164151	Endothelial	Epithelial
VWF	0.61722	0.306687	0.172817	Endothelial	Epithelial
AGRN	0.60579	0.282935	0.15254	Endothelial	Epithelial
HSPG2	0.611649	0.298667	0.167632	Endothelial	Epithelial
CALM1	0.619612	0.305729	0.172813	Endothelial	Epithelial
CALM3	0.619208	0.306123	0.17213	Endothelial	Epithelial
CALM2	0.620327	0.306523	0.174599	Endothelial	Epithelial
EDN1	0.617396	0.301735	0.1467	Endothelial	Epithelial
ARF1	0.62955	0.314915	0.190637	Endothelial	Epithelial
PROS1	0.616905	0.301681	0.172518	Endothelial	Epithelial
GAS6	0.617187	0.306942	0.176539	Endothelial	Epithelial
PSAP	0.625689	0.308341	0.184426	Endothelial	Epithelial
HBEGF	0.62872	0.31246	0.181416	Endothelial	Epithelial
A2M	0.613253	0.30602	0.173107	Endothelial	Epithelial
ADAM15	0.616135	0.292374	0.164007	Endothelial	Epithelial
ADAM17	0.618992	0.30384	0.170456	Endothelial	Epithelial
ADM	0.622332	0.306775	0.177301	Endothelial	Epithelial
APOE	0.629025	0.308624	0.131047	Endothelial	Epithelial
COL18A1	0.618404	0.303461	0.174265	Endothelial	Epithelial
COL4A1	0.614969	0.298811	0.170571	Endothelial	Epithelial
CTGF	0.613632	0.310143	0.177083	Endothelial	Epithelial
CYR61	0.628807	0.310982	0.183426	Endothelial	Epithelial
DLL1	0.599985	0.278785	0.146139	Endothelial	Epithelial
DLL4	0.60143	0.276624	0.145266	Endothelial	Epithelial
EFNA1	0.619893	0.306678	0.177979	Endothelial	Epithelial
EFNB1	0.625603	0.312533	0.185503	Endothelial	Epithelial
EFNB2	0.622329	0.310531	0.183078	Endothelial	Epithelial
GPI	0.622082	0.302614	0.173918	Endothelial	Epithelial
JAG2	0.604039	0.286997	0.153687	Endothelial	Epithelial
LAMB1	0.615579	0.296375	0.167876	Endothelial	Epithelial
LAMB2	0.605978	0.298488	0.163347	Endothelial	Epithelial
NAMPT	0.621432	0.309622	0.179505	Endothelial	Epithelial
NID1	0.618689	0.296228	0.16968	Endothelial	Epithelial
PLAT	0.612292	0.300327	0.166084	Endothelial	Epithelial
RTN4	0.624259	0.306387	0.166604	Endothelial	Epithelial
SEMA3F	0.629071	0.311476	0.185134	Endothelial	Epithelial
SERPINE1	0.613848	0.29492	0.164654	Endothelial	Epithelial
SERPING1	0.611698	0.294911	0.165239	Endothelial	Epithelial
TFPI	0.62683	0.315134	0.160767	Endothelial	Epithelial
THBS1	0.618534	0.303821	0.172638	Endothelial	Epithelial
VEGFA	0.621408	0.305827	0.159056	Endothelial	Epithelial
VEGFC	0.619078	0.305963	0.173109	Endothelial	Epithelial
CALR	0.620491	0.284868	0.0438722	Endothelial	Epithelial
ANXA1	0.625395	0.31397	0.177875	Endothelial	Epithelial
APP	0.592223	0.241703	0.00319596	Endothelial	Epithelial
CSF1	0.620214	0.301356	0.158517	Endothelial	Epithelial
MDK	0.618787	0.297743	0.165855	Endothelial	Epithelial
ANGPT2	0.615824	0.301278	0.172716	Endothelial	Epithelial
NMB	0.622799	0.312733	0.186299	Endothelial	Epithelial
SAA1	0.618249	0.308308	0.182036	Endothelial	Epithelial
PVR	0.621492	0.30642	0.177853	Endothelial	Epithelial
CXCL2	0.616983	0.304262	0.170827	Endothelial	Epithelial
CXCL3	0.61884	0.308153	0.180456	Endothelial	Epithelial
YARS	0.62674	0.31298	0.188036	Endothelial	Epithelial
CCL20	0.619217	0.307638	0.17938	Endothelial	Epithelial
ITGB1	0.624355	0.310179	0.180135	Endothelial	Epithelial
PECAM1	0.621021	0.3042	0.177531	Endothelial	Epithelial
CDH5	0.615683	0.295319	0.167881	Endothelial	Epithelial
NECTIN2	0.622307	0.304354	0.177139	Endothelial	Epithelial
HMGB1	0.61316	0.299394	0.16899	Endothelial	Epithelial
TIMP1	0.624128	0.308226	0.180865	Endothelial	Epithelial
MIF	0.613578	0.272501	0.0414152	Endothelial	Epithelial
LGALS3	0.627861	0.316644	0.184622	Endothelial	Epithelial
GRN	0.612978	0.295952	0.163907	Endothelial	Epithelial
IL33	0.626154	0.308394	0.173073	Endothelial	Epithelial
FBN1	0.616541	0.302833	0.173258	Endothelial	Epithelial
NENF	0.621836	0.303915	0.177207	Endothelial	Epithelial
MANF	0.628189	0.30463	0.182905	Endothelial	Epithelial
HDGF	0.623418	0.302878	0.147826	Endothelial	Epithelial
CMTM8	0.623014	0.299237	0.171388	Endothelial	Epithelial
CD320	0.615116	0.296719	0.168989	Endothelial	Epithelial
CMTM6	0.618419	0.30384	0.174618	Endothelial	Epithelial
PCDH1	0.613609	0.298997	0.16842	Endothelial	Epithelial
PLXNB2	0.62185	0.31	0.18215	Endothelial	Epithelial
CLSTN1	0.610377	0.28902	0.158278	Endothelial	Epithelial
DCHS1	0.618981	0.303898	0.176202	Endothelial	Epithelial
NPTN	0.604016	0.285501	0.151768	Endothelial	Epithelial
HLA-DRA	0.621794	0.303665	0.174653	Endothelial	Epithelial
CXCL12	0.602942	0.308133	0.145161	Endothelial	Fibroblast
IL6	0.605821	0.307341	0.122157	Endothelial	Fibroblast
LIF	0.603769	0.317504	0.167258	Endothelial	Fibroblast
PDGFB	0.598793	0.301669	0.130812	Endothelial	Fibroblast
TNFSF10	0.601656	0.302205	0.130555	Endothelial	Fibroblast
TGFB1	0.603624	0.30592	0.12946	Endothelial	Fibroblast
INHBB	0.589482	0.293082	0.134054	Endothelial	Fibroblast
BMP2	0.601845	0.30488	0.132584	Endothelial	Fibroblast
ICAM1	0.612914	0.318648	0.169977	Endothelial	Fibroblast
ITGB1	0.609276	0.312684	0.16315	Endothelial	Fibroblast
F11R	0.60809	0.306327	0.157111	Endothelial	Fibroblast
JAM2	0.590423	0.294958	0.13628	Endothelial	Fibroblast
CD99	0.607692	0.309157	0.159014	Endothelial	Fibroblast
ICAM2	0.598024	0.297285	0.143154	Endothelial	Fibroblast
SELE	0.607991	0.311224	0.163407	Endothelial	Fibroblast
PTPRM	0.594992	0.284183	0.126754	Endothelial	Fibroblast
NECTIN2	0.606389	0.306935	0.155917	Endothelial	Fibroblast
COL1A1	0.596131	0.296735	0.142255	Endothelial	Fibroblast
FN1	0.608342	0.309449	0.141765	Endothelial	Fibroblast
VWF	0.608707	0.314627	0.162554	Endothelial	Fibroblast
AGRN	0.596206	0.29625	0.142646	Endothelial	Fibroblast
HSPG2	0.60223	0.30814	0.155465	Endothelial	Fibroblast
CALM1	0.605526	0.306975	0.154677	Endothelial	Fibroblast
CALM3	0.606464	0.309208	0.156491	Endothelial	Fibroblast
CALM2	0.604453	0.308168	0.155213	Endothelial	Fibroblast
CCL20	0.604442	0.309458	0.157849	Endothelial	Fibroblast
EDN1	0.607314	0.314491	0.150057	Endothelial	Fibroblast
ARF1	0.617099	0.315619	0.171903	Endothelial	Fibroblast
PROS1	0.601467	0.307402	0.153372	Endothelial	Fibroblast
GAS6	0.600349	0.305172	0.151361	Endothelial	Fibroblast
HBEGF	0.61169	0.312724	0.158713	Endothelial	Fibroblast
A2M	0.598618	0.303398	0.149031	Endothelial	Fibroblast
ADAM15	0.602492	0.299894	0.147337	Endothelial	Fibroblast
ADAM17	0.603657	0.307989	0.152006	Endothelial	Fibroblast
ADM	0.607944	0.310401	0.157805	Endothelial	Fibroblast
APOE	0.612437	0.307842	0.10856	Endothelial	Fibroblast
COL18A1	0.603731	0.309714	0.157872	Endothelial	Fibroblast
COL4A1	0.597386	0.301973	0.147503	Endothelial	Fibroblast
CTGF	0.599122	0.309676	0.155419	Endothelial	Fibroblast
CYR61	0.609957	0.308634	0.157856	Endothelial	Fibroblast
DLL1	0.586195	0.286318	0.126982	Endothelial	Fibroblast
DLL4	0.588138	0.28477	0.126642	Endothelial	Fibroblast
EFNA1	0.606181	0.309276	0.158086	Endothelial	Fibroblast
EFNB1	0.611646	0.313176	0.164991	Endothelial	Fibroblast
EFNB2	0.607393	0.309374	0.159833	Endothelial	Fibroblast
GPI	0.604081	0.303934	0.151478	Endothelial	Fibroblast
JAG2	0.592731	0.295668	0.139184	Endothelial	Fibroblast
LAMB1	0.599863	0.298814	0.145545	Endothelial	Fibroblast
LAMB2	0.591383	0.297105	0.140562	Endothelial	Fibroblast
NAMPT	0.605844	0.30739	0.150229	Endothelial	Fibroblast
NID1	0.601761	0.300224	0.148017	Endothelial	Fibroblast
PLAT	0.599293	0.307125	0.14965	Endothelial	Fibroblast
PSAP	0.611487	0.309276	0.162726	Endothelial	Fibroblast
RTN4	0.613738	0.310445	0.15921	Endothelial	Fibroblast
SEMA3F	0.613171	0.313904	0.165079	Endothelial	Fibroblast
SERPINE1	0.597572	0.300112	0.145007	Endothelial	Fibroblast
SERPING1	0.597091	0.299154	0.145304	Endothelial	Fibroblast
TFPI	0.611441	0.317252	0.140841	Endothelial	Fibroblast
THBS1	0.598032	0.301111	0.14368	Endothelial	Fibroblast
VEGFA	0.610044	0.312784	0.144814	Endothelial	Fibroblast
VEGFC	0.599948	0.302018	0.146447	Endothelial	Fibroblast
CALR	0.61137	0.295802	0.0523121	Endothelial	Fibroblast
ANXA1	0.609953	0.315051	0.16062	Endothelial	Fibroblast
APP	0.583038	0.259183	0.0067072	Endothelial	Fibroblast
CCL2	0.607212	0.311838	0.150384	Endothelial	Fibroblast
MDK	0.599289	0.300245	0.140286	Endothelial	Fibroblast
ANGPT2	0.599698	0.304253	0.151095	Endothelial	Fibroblast
NMB	0.607989	0.314175	0.164574	Endothelial	Fibroblast
SAA1	0.601671	0.30812	0.155648	Endothelial	Fibroblast
PVR	0.604734	0.307085	0.15504	Endothelial	Fibroblast
CXCL2	0.601412	0.307649	0.149903	Endothelial	Fibroblast
CXCL3	0.604504	0.312077	0.160824	Endothelial	Fibroblast
YARS	0.615272	0.313616	0.16893	Endothelial	Fibroblast
CSF1	0.606519	0.305373	0.142227	Endothelial	Fibroblast
PECAM1	0.602827	0.306407	0.154187	Endothelial	Fibroblast
CDH5	0.600429	0.302185	0.149826	Endothelial	Fibroblast
HMGB1	0.594158	0.295604	0.135484	Endothelial	Fibroblast
TIMP1	0.60841	0.311504	0.161022	Endothelial	Fibroblast
MIF	0.598013	0.277249	0.0172196	Endothelial	Fibroblast
LGALS3	0.612047	0.311632	0.151458	Endothelial	Fibroblast
GRN	0.596652	0.300102	0.145091	Endothelial	Fibroblast
IL33	0.610048	0.309627	0.150686	Endothelial	Fibroblast
FBN1	0.598857	0.302973	0.149438	Endothelial	Fibroblast
NENF	0.607607	0.305894	0.156657	Endothelial	Fibroblast
MANF	0.61172	0.306239	0.160978	Endothelial	Fibroblast
HDGF	0.611653	0.307625	0.132683	Endothelial	Fibroblast
CMTM8	0.603171	0.299559	0.138378	Endothelial	Fibroblast
CD320	0.603532	0.30092	0.150374	Endothelial	Fibroblast
CMTM6	0.605799	0.306329	0.155484	Endothelial	Fibroblast
PCDH1	0.599067	0.299654	0.146178	Endothelial	Fibroblast
PLXNB2	0.60735	0.311149	0.160575	Endothelial	Fibroblast
CLSTN1	0.596928	0.296644	0.143125	Endothelial	Fibroblast
DCHS1	0.604521	0.305655	0.154753	Endothelial	Fibroblast
NPTN	0.588163	0.289363	0.131517	Endothelial	Fibroblast
HLA-DRA	0.602114	0.304624	0.150479	Endothelial	Fibroblast
CXCL12	0.603683	0.287206	0.14352	Endothelial	Macrophage
IL6	0.611982	0.295991	0.124128	Endothelial	Macrophage
LIF	0.603551	0.294819	0.162367	Endothelial	Macrophage
CSF3	0.600983	0.287583	0.137394	Endothelial	Macrophage
VEGFA	0.600284	0.280997	0.123587	Endothelial	Macrophage
CSF1	0.604988	0.290912	0.142964	Endothelial	Macrophage
TNFSF10	0.596633	0.281882	0.128285	Endothelial	Macrophage
TGFB1	0.605105	0.28732	0.140054	Endothelial	Macrophage
INHBB	0.595493	0.27336	0.139336	Endothelial	Macrophage
BMP2	0.60225	0.283265	0.137944	Endothelial	Macrophage
HLA-DMA	0.597208	0.280025	0.141838	Endothelial	Macrophage
ICAM1	0.613069	0.305437	0.173538	Endothelial	Macrophage
ITGB1	0.599116	0.283975	0.144012	Endothelial	Macrophage
PECAM1	0.60407	0.28554	0.150894	Endothelial	Macrophage
PVR	0.600261	0.282755	0.145265	Endothelial	Macrophage
NECTIN2	0.592598	0.27616	0.13531	Endothelial	Macrophage
F11R	0.593749	0.277513	0.137691	Endothelial	Macrophage
CD99	0.594483	0.27939	0.139777	Endothelial	Macrophage
ICAM2	0.583388	0.267724	0.12269	Endothelial	Macrophage
JAM2	0.590519	0.272879	0.132052	Endothelial	Macrophage
CD34	0.586897	0.277357	0.133944	Endothelial	Macrophage
SELE	0.599957	0.287241	0.1522	Endothelial	Macrophage
PTPRM	0.583204	0.254163	0.110728	Endothelial	Macrophage
COL1A1	0.591205	0.271299	0.132867	Endothelial	Macrophage
FN1	0.596807	0.276839	0.120161	Endothelial	Macrophage
VWF	0.604001	0.285284	0.14137	Endothelial	Macrophage
AGRN	0.591555	0.266731	0.129198	Endothelial	Macrophage
HSPG2	0.597388	0.278754	0.142414	Endothelial	Macrophage
CALM1	0.595776	0.279387	0.136321	Endothelial	Macrophage
CALM3	0.595664	0.278657	0.134606	Endothelial	Macrophage
CALM2	0.598781	0.281729	0.140519	Endothelial	Macrophage
ANXA1	0.602039	0.29541	0.157791	Endothelial	Macrophage
SAA1	0.597652	0.288901	0.15338	Endothelial	Macrophage
APP	0.581645	0.242658	0.0347902	Endothelial	Macrophage
CCL2	0.613375	0.302401	0.159788	Endothelial	Macrophage
ARF1	0.59545	0.279747	0.141487	Endothelial	Macrophage
PROS1	0.602023	0.286793	0.150743	Endothelial	Macrophage
GAS6	0.599577	0.289959	0.153281	Endothelial	Macrophage
A2M	0.593374	0.278858	0.139048	Endothelial	Macrophage
ADAM15	0.581411	0.268254	0.120866	Endothelial	Macrophage
ADAM17	0.606883	0.290847	0.156259	Endothelial	Macrophage
APOE	0.605392	0.291145	0.128675	Endothelial	Macrophage
CALR	0.58961	0.25781	0.0333399	Endothelial	Macrophage
CFH	0.581565	0.263307	0.121179	Endothelial	Macrophage
COL18A1	0.605038	0.291733	0.157417	Endothelial	Macrophage
COL4A1	0.599516	0.277869	0.143683	Endothelial	Macrophage
CTGF	0.59636	0.283711	0.145161	Endothelial	Macrophage
CYR61	0.584112	0.273785	0.126395	Endothelial	Macrophage
DLL1	0.579871	0.262795	0.119793	Endothelial	Macrophage
DLL4	0.573837	0.255611	0.108782	Endothelial	Macrophage
EFNB1	0.598791	0.283169	0.145186	Endothelial	Macrophage
EFNB2	0.598858	0.282977	0.145985	Endothelial	Macrophage
GPI	0.585105	0.272311	0.126936	Endothelial	Macrophage
JAG2	0.586329	0.269993	0.127835	Endothelial	Macrophage
LAMB1	0.587812	0.268879	0.127044	Endothelial	Macrophage
LAMB2	0.585389	0.270542	0.126639	Endothelial	Macrophage
NAMPT	0.600978	0.290995	0.157155	Endothelial	Macrophage
NID1	0.586183	0.269573	0.125701	Endothelial	Macrophage
PLAT	0.598255	0.285383	0.146871	Endothelial	Macrophage
PSAP	0.59391	0.279274	0.142273	Endothelial	Macrophage
SEMA3F	0.593145	0.277595	0.135955	Endothelial	Macrophage
SERPINE1	0.584047	0.26924	0.125395	Endothelial	Macrophage
SERPING1	0.59688	0.277069	0.141327	Endothelial	Macrophage
TFPI	0.607125	0.29359	0.132227	Endothelial	Macrophage
THBS1	0.594692	0.277088	0.136388	Endothelial	Macrophage
VEGFC	0.597799	0.283006	0.145668	Endothelial	Macrophage
HLA-DRA	0.599479	0.283636	0.146905	Endothelial	Macrophage
PDGFB	0.598246	0.286712	0.143353	Endothelial	Macrophage
HBEGF	0.605188	0.288117	0.151674	Endothelial	Macrophage
MDK	0.597369	0.274761	0.124907	Endothelial	Macrophage
EDN1	0.599454	0.282874	0.124182	Endothelial	Macrophage
ANGPT2	0.601644	0.285868	0.151799	Endothelial	Macrophage
NMB	0.600668	0.28767	0.152423	Endothelial	Macrophage
CXCL2	0.605003	0.290909	0.151314	Endothelial	Macrophage
CXCL3	0.598732	0.287371	0.151153	Endothelial	Macrophage
EFNA1	0.599868	0.284545	0.148126	Endothelial	Macrophage
YARS	0.60693	0.284787	0.152454	Endothelial	Macrophage
CCL20	0.596797	0.285582	0.148713	Endothelial	Macrophage
RTN4	0.59309	0.278286	0.135006	Endothelial	Macrophage
ADM	0.595546	0.281252	0.142401	Endothelial	Macrophage
CDH5	0.596236	0.276287	0.140416	Endothelial	Macrophage
HMGB1	0.600576	0.282327	0.144716	Endothelial	Macrophage
TIMP1	0.606427	0.288823	0.157179	Endothelial	Macrophage
MIF	0.581397	0.24323	0.00636756	Endothelial	Macrophage
LGALS3	0.595502	0.281522	0.138735	Endothelial	Macrophage
GRN	0.594347	0.272623	0.135167	Endothelial	Macrophage
FBN1	0.590831	0.273051	0.133548	Endothelial	Macrophage
IL33	0.606461	0.299295	0.165642	Endothelial	Macrophage
KITLG	0.604545	0.291222	0.156807	Endothelial	Macrophage
NENF	0.584824	0.269323	0.124746	Endothelial	Macrophage
MANF	0.582674	0.266431	0.121548	Endothelial	Macrophage
HDGF	0.587712	0.269481	0.101208	Endothelial	Macrophage
CD320	0.595923	0.275867	0.139221	Endothelial	Macrophage
CMTM6	0.595816	0.279239	0.140322	Endothelial	Macrophage
PCDH1	0.593195	0.275923	0.137961	Endothelial	Macrophage
PLXNB2	0.603067	0.287387	0.151964	Endothelial	Macrophage
CLSTN1	0.568726	0.254362	0.101383	Endothelial	Macrophage
DCHS1	0.591923	0.27458	0.133909	Endothelial	Macrophage
NPTN	0.584797	0.266453	0.125487	Endothelial	Macrophage
CXCL12	0.652391	0.0454116	0.0899981	Endothelial	Mast
IL6	0.648708	0.0405489	0.0543804	Endothelial	Mast
LIF	0.636352	0.0500554	0.0892208	Endothelial	Mast
KITLG	0.650165	0.0451606	0.0880657	Endothelial	Mast
TGFB1	0.672763	0.055529	0.0918047	Endothelial	Mast
INHBB	0.642262	0.0401776	0.0850643	Endothelial	Mast
BMP2	0.65303	0.0463452	0.0791694	Endothelial	Mast
ICAM1	0.643333	0.0411553	0.0774039	Endothelial	Mast
CD99	0.634424	0.0415161	0.0772306	Endothelial	Mast
ICAM2	0.607199	0.03926	0.0655991	Endothelial	Mast
F11R	0.618824	0.0396466	0.0701096	Endothelial	Mast
JAM2	0.630358	0.0390709	0.0714275	Endothelial	Mast
SELE	0.656036	0.0428003	0.0869654	Endothelial	Mast
COL1A1	0.64177	0.0388855	0.0774243	Endothelial	Mast
FN1	0.639125	0.0381338	0.0629346	Endothelial	Mast
VWF	0.650081	0.0430685	0.0817343	Endothelial	Mast
AGRN	0.617791	0.0421683	0.072427	Endothelial	Mast
HSPG2	0.637546	0.042319	0.0805993	Endothelial	Mast
ADAM15	0.605893	0.0404148	0.0660819	Endothelial	Mast
ADAM17	0.652176	0.0409437	0.0838613	Endothelial	Mast
APOE	0.652816	0.0397769	0.0529835	Endothelial	Mast
COL18A1	0.652589	0.042289	0.0835085	Endothelial	Mast
COL4A1	0.657801	0.0411912	0.086142	Endothelial	Mast
CTGF	0.619183	0.0372589	0.0684054	Endothelial	Mast
CYR61	0.619283	0.04129	0.0691911	Endothelial	Mast
DLL1	0.635056	0.0381591	0.0754227	Endothelial	Mast
DLL4	0.626361	0.0328482	0.065029	Endothelial	Mast
GPI	0.627973	0.0363918	0.0689094	Endothelial	Mast
JAG2	0.614328	0.0372283	0.065376	Endothelial	Mast
LAMB1	0.633127	0.0418977	0.0773893	Endothelial	Mast
LAMB2	0.633314	0.0399517	0.0751876	Endothelial	Mast
MDK	0.637561	0.0406638	0.0697041	Endothelial	Mast
NAMPT	0.638474	0.03979	0.070813	Endothelial	Mast
NID1	0.608887	0.0348337	0.0630965	Endothelial	Mast
SEMA3F	0.636704	0.0403749	0.0764681	Endothelial	Mast
THBS1	0.630204	0.0399613	0.0730787	Endothelial	Mast
VEGFA	0.653805	0.0441281	0.0849806	Endothelial	Mast
VEGFC	0.643563	0.0390645	0.0770069	Endothelial	Mast
HBEGF	0.654546	0.04443	0.082423	Endothelial	Mast
ARF1	0.646098	0.0411165	0.0813995	Endothelial	Mast
RTN4	0.637306	0.0410189	0.0743631	Endothelial	Mast
CALR	0.633992	0.0318677	0.0275499	Endothelial	Mast
EFNB2	0.644257	0.0426903	0.0838062	Endothelial	Mast
APP	0.603356	0.0253925	0.00906131	Endothelial	Mast
CALM1	0.63591	0.0435271	0.0810588	Endothelial	Mast
PROS1	0.645146	0.0461516	0.0832335	Endothelial	Mast
A2M	0.638069	0.0414598	0.079806	Endothelial	Mast
ANXA1	0.65774	0.0430667	0.0774194	Endothelial	Mast
SERPINE1	0.614377	0.039294	0.0663067	Endothelial	Mast
SAA1	0.652668	0.0435839	0.0894218	Endothelial	Mast
PVR	0.645822	0.0447828	0.0832487	Endothelial	Mast
CXCL2	0.655292	0.0457157	0.0855076	Endothelial	Mast
CXCL3	0.636208	0.0451042	0.0830039	Endothelial	Mast
EFNA1	0.642994	0.0432984	0.0833474	Endothelial	Mast
TNFSF10	0.633306	0.0416045	0.0677285	Endothelial	Mast
CCL20	0.650947	0.0451175	0.0885267	Endothelial	Mast
EFNB1	0.647255	0.0445831	0.084925	Endothelial	Mast
ADM	0.631144	0.0412657	0.0742567	Endothelial	Mast
YARS	0.664457	0.0425848	0.0902319	Endothelial	Mast
ANGPT2	0.629438	0.0381776	0.0709992	Endothelial	Mast
CFH	0.631434	0.0359852	0.0702378	Endothelial	Mast
ITGB1	0.648555	0.0422519	0.0809339	Endothelial	Mast
PECAM1	0.643338	0.0434087	0.0825101	Endothelial	Mast
CDH5	0.640326	0.0443888	0.0831861	Endothelial	Mast
NECTIN2	0.624517	0.0409622	0.0728942	Endothelial	Mast
GLG1	0.6543	0.0407536	0.0865731	Endothelial	Mast
HDGF	0.633183	0.0385693	0.0577346	Endothelial	Mast
HMGB1	0.641009	0.0389842	0.0721897	Endothelial	Mast
MIF	0.62382	0.0272505	0.000355568	Endothelial	Mast
IL33	0.647483	0.0461669	0.0901268	Endothelial	Mast
FBN1	0.640272	0.0396687	0.0773224	Endothelial	Mast
EDN1	0.63135	0.0381499	0.0673806	Endothelial	Mast
NMB	0.64559	0.0431361	0.0855307	Endothelial	Mast
LGALS3	0.636278	0.0403653	0.0733124	Endothelial	Mast
NENF	0.620132	0.0374106	0.0683661	Endothelial	Mast
MANF	0.624951	0.0367094	0.0689124	Endothelial	Mast
GRN	0.617335	0.0406652	0.0684855	Endothelial	Mast
CD320	0.645119	0.042198	0.0813	Endothelial	Mast
PDGFB	0.648309	0.0427655	0.0860262	Endothelial	Mast
PCDH1	0.642338	0.04016	0.0801492	Endothelial	Mast
PTPRM	0.618415	0.0340062	0.0654212	Endothelial	Mast
CLSTN1	0.612031	0.0337721	0.0600353	Endothelial	Mast
PLXNB2	0.639799	0.0417109	0.0809759	Endothelial	Mast
DCHS1	0.630678	0.0404729	0.0773411	Endothelial	Mast
HLA-DRA	0.636447	0.0521207	0.0926035	Endothelial	Mast
CXCL12	0.686191	0.0678006	0.132445	Endothelial	NK
IL6	0.689423	0.023631	0.0618215	Endothelial	NK
LIF	0.677224	0.0446748	0.0786284	Endothelial	NK
KITLG	0.674688	0.0173065	0.0548956	Endothelial	NK
TGFB1	0.657999	0.015735	0.0516026	Endothelial	NK
INHBB	0.64563	0.0136569	0.0472449	Endothelial	NK
BMP2	0.6631	0.0229714	0.0575716	Endothelial	NK
ICAM1	0.682911	0.0198251	0.0609159	Endothelial	NK
PECAM1	0.671578	0.0219128	0.0632861	Endothelial	NK
PVR	0.652883	0.0194246	0.0555372	Endothelial	NK
NECTIN2	0.641982	0.0179188	0.0502656	Endothelial	NK
CD99	0.654312	0.018303	0.0535264	Endothelial	NK
ICAM2	0.600929	0.0225699	0.0484722	Endothelial	NK
F11R	0.652817	0.0180508	0.0536554	Endothelial	NK
JAM2	0.617713	0.0170718	0.0448703	Endothelial	NK
CD34	0.643025	0.0255245	0.0559293	Endothelial	NK
SELE	0.684638	0.019832	0.0626186	Endothelial	NK
COL1A1	0.675592	0.0181257	0.0582652	Endothelial	NK
FN1	0.671886	0.0175215	0.0468965	Endothelial	NK
CCL20	0.685832	0.0223313	0.0665723	Endothelial	NK
ADAM15	0.622672	0.0201948	0.0509984	Endothelial	NK
ADAM17	0.691884	0.0207052	0.070792	Endothelial	NK
APOE	0.660896	0.015716	0.0382796	Endothelial	NK
CCL2	0.684055	0.0174195	0.0472139	Endothelial	NK
CFH	0.649704	0.0156766	0.0507226	Endothelial	NK
COL18A1	0.685343	0.0197554	0.0615556	Endothelial	NK
COL4A1	0.664802	0.0163383	0.0543534	Endothelial	NK
CTGF	0.672498	0.0163637	0.0555952	Endothelial	NK
CYR61	0.625425	0.019641	0.048879	Endothelial	NK
DLL1	0.637347	0.0186271	0.0532228	Endothelial	NK
DLL4	0.643444	0.0199278	0.0582305	Endothelial	NK
EFNA1	0.671307	0.0201369	0.0601317	Endothelial	NK
GPI	0.648081	0.0159119	0.049444	Endothelial	NK
HLA-C	0.666367	0.0184262	0.0568577	Endothelial	NK
JAG2	0.64813	0.0199615	0.0539935	Endothelial	NK
LAMB1	0.638809	0.044092	0.0601984	Endothelial	NK
LAMB2	0.663244	0.0164123	0.0520557	Endothelial	NK
SEMA3F	0.643617	0.0202303	0.0559149	Endothelial	NK
THBS1	0.650047	0.0165134	0.0497755	Endothelial	NK
HLA-F	0.638144	0.0166631	0.0483957	Endothelial	NK
HBEGF	0.679701	0.0284497	0.0824281	Endothelial	NK
ARF1	0.667169	0.0197552	0.0581844	Endothelial	NK
CALR	0.666304	0.0136443	0.0172717	Endothelial	NK
APP	0.602171	0.00911348	0.00669906	Endothelial	NK
MDK	0.632905	0.0162788	0.045268	Endothelial	NK
ANGPT2	0.658979	0.0164398	0.0524452	Endothelial	NK
CALM1	0.67058	0.0232967	0.0621971	Endothelial	NK
PROS1	0.648664	0.0247006	0.0564719	Endothelial	NK
A2M	0.663201	0.0184788	0.0558999	Endothelial	NK
ANXA1	0.683637	0.0201963	0.0577676	Endothelial	NK
EDN1	0.680246	0.0256003	0.0890124	Endothelial	NK
NMB	0.688166	0.0207605	0.0646537	Endothelial	NK
SAA1	0.694672	0.0215079	0.0672944	Endothelial	NK
NID1	0.638598	0.0176264	0.0525762	Endothelial	NK
CXCL2	0.682105	0.0209983	0.0603797	Endothelial	NK
CXCL3	0.68495	0.024817	0.066233	Endothelial	NK
RTN4	0.663658	0.0186953	0.0528213	Endothelial	NK
ADM	0.661629	0.0184366	0.0548527	Endothelial	NK
YARS	0.663088	0.0155617	0.0538331	Endothelial	NK
EFNB2	0.66695	0.0189221	0.058329	Endothelial	NK
EFNB1	0.664445	0.0201401	0.0579693	Endothelial	NK
AGRN	0.629527	0.0245618	0.0535305	Endothelial	NK
HSPG2	0.661103	0.0194601	0.0584024	Endothelial	NK
ITGB1	0.666563	0.0197832	0.0570982	Endothelial	NK
CDH5	0.667769	0.0200519	0.058735	Endothelial	NK
GRN	0.649134	0.0166121	0.0504072	Endothelial	NK
FBN1	0.660274	0.0175613	0.0553089	Endothelial	NK
HMGB1	0.658831	0.0190369	0.0601128	Endothelial	NK
LGALS3	0.653551	0.016772	0.0477189	Endothelial	NK
VEGFA	0.669382	0.0194005	0.0605478	Endothelial	NK
NAMPT	0.658595	0.0168691	0.050139	Endothelial	NK
NENF	0.645922	0.0161356	0.0483658	Endothelial	NK
MANF	0.63825	0.0130289	0.0420045	Endothelial	NK
CD320	0.656638	0.0160817	0.0515761	Endothelial	NK
PCDH1	0.641109	0.016523	0.0494731	Endothelial	NK
PTPRM	0.655819	0.0172163	0.0543139	Endothelial	NK
CLSTN1	0.614518	0.0122232	0.0350461	Endothelial	NK
DCHS1	0.658141	0.0184011	0.0564989	Endothelial	NK
HLA-DRA	0.648642	0.0227412	0.0709513	Endothelial	NK
CXCL12	0.785347	0.00209414	0.0191462	Endothelial	NKT
IL6	0.801799	0.00210822	0.0111535	Endothelial	NKT
LIF	0.748215	0.00169014	0.0182677	Endothelial	NKT
TGFB1	0.685461	0.00299584	0.034789	Endothelial	NKT
BMP2	0.712539	0.00150568	0.015761	Endothelial	NKT
ICAM1	0.818738	0.0517276	0.0988499	Endothelial	NKT
ITGB1	0.724307	0.00139104	0.0154999	Endothelial	NKT
PECAM1	0.721023	0.00148421	0.0168613	Endothelial	NKT
PVR	0.666581	0.00126247	0.0128672	Endothelial	NKT
NECTIN2	0.609055	0.000905439	0.00666773	Endothelial	NKT
F11R	0.676807	0.00116423	0.012195	Endothelial	NKT
CD99	0.738018	0.00138065	0.0168284	Endothelial	NKT
ICAM2	0.593545	0.000907784	0.00584822	Endothelial	NKT
JAM2	0.681377	0.00150204	0.0160862	Endothelial	NKT
SELE	0.791517	0.00176063	0.0214174	Endothelial	NKT
COL1A1	0.574664	0.00082578	0.00390678	Endothelial	NKT
FN1	0.725364	0.00145293	0.0143356	Endothelial	NKT
CCL20	0.806684	0.00195013	0.0231006	Endothelial	NKT
CCL2	0.818766	0.014114	0.0819571	Endothelial	NKT
ADAM15	0.635418	0.00103886	0.0084015	Endothelial	NKT
ADAM17	0.745873	0.00181394	0.0176219	Endothelial	NKT
APOE	0.767952	0.0043387	0.0559289	Endothelial	NKT
COL18A1	0.7499	0.00143155	0.017325	Endothelial	NKT
COL4A1	0.678463	0.00149192	0.0164184	Endothelial	NKT
CTGF	0.782177	0.0107255	0.0384155	Endothelial	NKT
CYR61	0.705598	0.00112149	0.0111321	Endothelial	NKT
DLL1	0.82148	0.00233777	0.0256395	Endothelial	NKT
DLL4	0.797858	0.00173076	0.0219021	Endothelial	NKT
EFNA1	0.735019	0.00156814	0.0182883	Endothelial	NKT
GPI	0.752985	0.00162011	0.0178078	Endothelial	NKT
HLA-C	0.733191	0.00167687	0.0191562	Endothelial	NKT
HSPG2	0.73619	0.00124176	0.0142903	Endothelial	NKT
JAG2	0.755556	0.00132102	0.0163329	Endothelial	NKT
LAMB1	0.657212	0.00108736	0.00928858	Endothelial	NKT
LAMB2	0.720051	0.00150668	0.0180344	Endothelial	NKT
NID1	0.706598	0.00123211	0.0126054	Endothelial	NKT
SEMA3F	0.763582	0.00136323	0.0164199	Endothelial	NKT
THBS1	0.712853	0.0012647	0.0146536	Endothelial	NKT
HLA-F	0.725593	0.00141797	0.0149096	Endothelial	NKT
HBEGF	0.740388	0.001619	0.0183666	Endothelial	NKT
EFNB2	0.762268	0.00170943	0.0206382	Endothelial	NKT
ARF1	0.805741	0.00187594	0.0232377	Endothelial	NKT
CALR	0.826364	0.00187702	0.00365773	Endothelial	NKT
MDK	0.668238	0.00129919	0.0118274	Endothelial	NKT
CALM1	0.711254	0.00138695	0.014506	Endothelial	NKT
PROS1	0.702371	0.00142285	0.0156996	Endothelial	NKT
A2M	0.719766	0.00149473	0.0178677	Endothelial	NKT
AGRN	0.663468	0.0010348	0.0102296	Endothelial	NKT
ANXA1	0.840417	0.201934	0.149199	Endothelial	NKT
EDN1	0.749529	0.00160549	0.0143306	Endothelial	NKT
NMB	0.814025	0.00195306	0.0238975	Endothelial	NKT
SAA1	0.805284	0.001949	0.0231664	Endothelial	NKT
CXCL2	0.797429	0.00197415	0.0223084	Endothelial	NKT
CXCL3	0.815738	0.00212397	0.0256359	Endothelial	NKT
TNFSF10	0.686775	0.00157862	0.0103459	Endothelial	NKT
RTN4	0.6986	0.00130408	0.0148559	Endothelial	NKT
YARS	0.793688	0.00200849	0.0236534	Endothelial	NKT
EFNB1	0.784176	0.00171602	0.0212441	Endothelial	NKT
ANGPT2	0.717309	0.00217863	0.0209741	Endothelial	NKT
PTPRM	0.571751	0.000808681	0.00282736	Endothelial	NKT
CDH5	0.67018	0.00170409	0.0176753	Endothelial	NKT
LGALS3	0.769123	0.0349045	0.101148	Endothelial	NKT
GRN	0.710283	0.00150637	0.0158743	Endothelial	NKT
FBN1	0.66341	0.00109752	0.0104978	Endothelial	NKT
HMGB1	0.753099	0.00145267	0.0156514	Endothelial	NKT
VEGFA	0.761354	0.00193381	0.0145067	Endothelial	NKT
KITLG	0.758098	0.00175894	0.0198642	Endothelial	NKT
ADM	0.772922	0.00164876	0.0190294	Endothelial	NKT
NAMPT	0.730163	0.00152173	0.0175225	Endothelial	NKT
NENF	0.705684	0.00128261	0.0141574	Endothelial	NKT
MANF	0.802542	0.00163691	0.0212586	Endothelial	NKT
HDGF	0.722908	0.00128362	0.0111278	Endothelial	NKT
CD320	0.733533	0.00164822	0.0188097	Endothelial	NKT
PDGFB	0.718195	0.0017034	0.0144356	Endothelial	NKT
PCDH1	0.628963	0.000977321	0.00800015	Endothelial	NKT
CLSTN1	0.611197	0.00086258	0.00586884	Endothelial	NKT
DCHS1	0.670323	0.00122141	0.0123803	Endothelial	NKT
HLA-DRA	0.698972	0.00126026	0.0128258	Endothelial	NKT
CXCL12	0.601001	0.293603	0.145567	Endothelial	Pericyte
IL6	0.60345	0.291455	0.119352	Endothelial	Pericyte
LIF	0.600803	0.297991	0.158818	Endothelial	Pericyte
PDGFB	0.596599	0.288423	0.133391	Endothelial	Pericyte
VEGFA	0.604618	0.297873	0.147622	Endothelial	Pericyte
TNFSF10	0.596559	0.285818	0.123317	Endothelial	Pericyte
TGFB1	0.602615	0.289828	0.130868	Endothelial	Pericyte
INHBB	0.591755	0.27967	0.137341	Endothelial	Pericyte
BMP2	0.601305	0.289967	0.131516	Endothelial	Pericyte
HLA-DMA	0.6003	0.288861	0.147185	Endothelial	Pericyte
ITGB1	0.605858	0.298759	0.158524	Endothelial	Pericyte
JAM2	0.588995	0.280105	0.130756	Endothelial	Pericyte
ESAM	0.584913	0.27429	0.125408	Endothelial	Pericyte
CD99	0.602825	0.293631	0.152086	Endothelial	Pericyte
SELE	0.606285	0.297653	0.160333	Endothelial	Pericyte
PTPRM	0.584656	0.262615	0.114678	Endothelial	Pericyte
NECTIN2	0.59763	0.287904	0.14489	Endothelial	Pericyte
F11R	0.600477	0.288878	0.146734	Endothelial	Pericyte
COL1A1	0.59469	0.283866	0.142035	Endothelial	Pericyte
FN1	0.604958	0.29114	0.123157	Endothelial	Pericyte
VWF	0.601817	0.295729	0.152206	Endothelial	Pericyte
AGRN	0.593935	0.279982	0.137923	Endothelial	Pericyte
HSPG2	0.598935	0.291552	0.149437	Endothelial	Pericyte
CALM1	0.59951	0.291085	0.143721	Endothelial	Pericyte
CALM3	0.59987	0.292191	0.144004	Endothelial	Pericyte
CALM2	0.600363	0.291814	0.145372	Endothelial	Pericyte
EDN1	0.603641	0.29438	0.132031	Endothelial	Pericyte
PROS1	0.598656	0.292695	0.148363	Endothelial	Pericyte
GAS6	0.597837	0.290609	0.147615	Endothelial	Pericyte
HBEGF	0.60727	0.299356	0.156117	Endothelial	Pericyte
A2M	0.594434	0.289216	0.143862	Endothelial	Pericyte
ADAM15	0.596103	0.283486	0.138418	Endothelial	Pericyte
ADAM17	0.604247	0.293807	0.153326	Endothelial	Pericyte
ADM	0.602878	0.292138	0.149598	Endothelial	Pericyte
APOE	0.610361	0.294069	0.111797	Endothelial	Pericyte
COL18A1	0.600693	0.296893	0.154157	Endothelial	Pericyte
COL4A1	0.596584	0.285029	0.142569	Endothelial	Pericyte
CTGF	0.597776	0.295016	0.153111	Endothelial	Pericyte
CYR61	0.605153	0.294489	0.151268	Endothelial	Pericyte
DLL1	0.585142	0.273478	0.125438	Endothelial	Pericyte
DLL4	0.583771	0.268738	0.120455	Endothelial	Pericyte
EFNA1	0.602691	0.294001	0.152486	Endothelial	Pericyte
EFNB1	0.60634	0.297157	0.157165	Endothelial	Pericyte
EFNB2	0.603682	0.294131	0.154394	Endothelial	Pericyte
GPI	0.603007	0.290994	0.14757	Endothelial	Pericyte
JAG2	0.589839	0.277544	0.131996	Endothelial	Pericyte
LAMB1	0.600028	0.284863	0.144141	Endothelial	Pericyte
LAMB2	0.585497	0.280565	0.132369	Endothelial	Pericyte
NAMPT	0.60204	0.296396	0.153643	Endothelial	Pericyte
NID1	0.598168	0.282672	0.140697	Endothelial	Pericyte
PLAT	0.597159	0.292314	0.147993	Endothelial	Pericyte
PSAP	0.600411	0.291331	0.151308	Endothelial	Pericyte
RTN4	0.606204	0.296006	0.152134	Endothelial	Pericyte
SEMA3F	0.607712	0.299033	0.157571	Endothelial	Pericyte
SERPINE1	0.594273	0.2872	0.141568	Endothelial	Pericyte
SERPING1	0.593261	0.283048	0.138734	Endothelial	Pericyte
TFPI	0.607974	0.301445	0.13351	Endothelial	Pericyte
THBS1	0.594473	0.286464	0.1371	Endothelial	Pericyte
VEGFC	0.60157	0.289002	0.141442	Endothelial	Pericyte
HLA-DRA	0.602823	0.292808	0.150103	Endothelial	Pericyte
ARF1	0.612594	0.301177	0.165368	Endothelial	Pericyte
CALR	0.602825	0.272241	0.0365376	Endothelial	Pericyte
ANXA1	0.605701	0.300378	0.155066	Endothelial	Pericyte
APP	0.585398	0.250618	0.0328568	Endothelial	Pericyte
MDK	0.597105	0.282816	0.133031	Endothelial	Pericyte
ANGPT2	0.596533	0.29328	0.150693	Endothelial	Pericyte
CCL2	0.602324	0.297293	0.153235	Endothelial	Pericyte
NMB	0.60427	0.299433	0.159723	Endothelial	Pericyte
SAA1	0.598349	0.294071	0.154005	Endothelial	Pericyte
PVR	0.599593	0.292655	0.148532	Endothelial	Pericyte
CXCL2	0.597156	0.290679	0.143029	Endothelial	Pericyte
CXCL3	0.601537	0.299061	0.157869	Endothelial	Pericyte
YARS	0.614031	0.298117	0.16358	Endothelial	Pericyte
CCL20	0.600877	0.294103	0.15241	Endothelial	Pericyte
KITLG	0.604583	0.292815	0.151366	Endothelial	Pericyte
ICAM1	0.608856	0.30619	0.167872	Endothelial	Pericyte
PECAM1	0.599315	0.290002	0.147483	Endothelial	Pericyte
CDH5	0.594922	0.28406	0.140047	Endothelial	Pericyte
ICAM2	0.589632	0.284458	0.135222	Endothelial	Pericyte
TIMP1	0.609075	0.30068	0.163694	Endothelial	Pericyte
MIF	0.595767	0.261337	0.0270167	Endothelial	Pericyte
LGALS3	0.605551	0.298014	0.151488	Endothelial	Pericyte
GRN	0.593367	0.283034	0.138172	Endothelial	Pericyte
IL33	0.600874	0.289872	0.142037	Endothelial	Pericyte
HMGB1	0.592137	0.284428	0.140472	Endothelial	Pericyte
FBN1	0.594961	0.285023	0.141878	Endothelial	Pericyte
NENF	0.599708	0.290461	0.147339	Endothelial	Pericyte
MANF	0.603771	0.293737	0.152727	Endothelial	Pericyte
HDGF	0.605035	0.289715	0.119979	Endothelial	Pericyte
CMTM8	0.597349	0.279473	0.132651	Endothelial	Pericyte
CD320	0.601742	0.287301	0.147421	Endothelial	Pericyte
CMTM6	0.600784	0.290639	0.148405	Endothelial	Pericyte
PCDH1	0.597364	0.286837	0.143233	Endothelial	Pericyte
CLSTN1	0.586494	0.275249	0.126837	Endothelial	Pericyte
PLXNB2	0.602827	0.295045	0.153382	Endothelial	Pericyte
DCHS1	0.597144	0.287074	0.143983	Endothelial	Pericyte
CXCL12	0.651735	0.0861872	0.109842	Endothelial	Plasma
CCL20	0.644423	0.0820256	0.103807	Endothelial	Plasma
CCL2	0.658851	0.0879975	0.0993719	Endothelial	Plasma
IL6	0.658432	0.0894486	0.107423	Endothelial	Plasma
LIF	0.653604	0.0900818	0.116531	Endothelial	Plasma
TNFSF10	0.646171	0.0816004	0.0916346	Endothelial	Plasma
TGFB1	0.646959	0.0770604	0.071299	Endothelial	Plasma
INHBB	0.645483	0.0793243	0.10854	Endothelial	Plasma
BMP2	0.65053	0.0834567	0.10363	Endothelial	Plasma
HLA-DMA	0.615099	0.074444	0.082093	Endothelial	Plasma
ICAM1	0.653416	0.0863453	0.110311	Endothelial	Plasma
PECAM1	0.637382	0.0822386	0.104757	Endothelial	Plasma
F11R	0.632488	0.0765842	0.0939524	Endothelial	Plasma
CD99	0.636286	0.0811461	0.0999359	Endothelial	Plasma
ICAM2	0.617698	0.072276	0.0847359	Endothelial	Plasma
JAM2	0.633874	0.0769239	0.0935086	Endothelial	Plasma
CD34	0.645439	0.0820527	0.103882	Endothelial	Plasma
SELE	0.649597	0.0868738	0.113248	Endothelial	Plasma
PVR	0.640674	0.0810033	0.101672	Endothelial	Plasma
NECTIN2	0.627984	0.0775946	0.0936549	Endothelial	Plasma
COL1A1	0.637783	0.0822239	0.106725	Endothelial	Plasma
FN1	0.64608	0.0827625	0.0873242	Endothelial	Plasma
VWF	0.653022	0.0837758	0.105961	Endothelial	Plasma
AGRN	0.634467	0.0760813	0.097409	Endothelial	Plasma
HSPG2	0.640537	0.079283	0.103334	Endothelial	Plasma
GAS6	0.643975	0.0825014	0.104051	Endothelial	Plasma
ADAM15	0.622723	0.0698394	0.0800937	Endothelial	Plasma
ADAM17	0.651823	0.0848022	0.104412	Endothelial	Plasma
APOE	0.64501	0.0824508	0.075348	Endothelial	Plasma
CFH	0.638674	0.0800868	0.106837	Endothelial	Plasma
COL18A1	0.645068	0.0841345	0.108623	Endothelial	Plasma
COL4A1	0.640786	0.0797777	0.102956	Endothelial	Plasma
CTGF	0.645633	0.085788	0.110044	Endothelial	Plasma
CYR61	0.623556	0.0754556	0.084157	Endothelial	Plasma
DLL1	0.620622	0.0704728	0.0812173	Endothelial	Plasma
DLL4	0.606838	0.0666814	0.0717743	Endothelial	Plasma
GPI	0.624238	0.0745289	0.0868921	Endothelial	Plasma
JAG2	0.638666	0.0770897	0.0980666	Endothelial	Plasma
LAMB1	0.623216	0.0732808	0.0872874	Endothelial	Plasma
LAMB2	0.637082	0.0797852	0.100673	Endothelial	Plasma
NAMPT	0.645775	0.0902355	0.117008	Endothelial	Plasma
NID1	0.634473	0.0745618	0.0927933	Endothelial	Plasma
SEMA3F	0.63555	0.076853	0.0931208	Endothelial	Plasma
THBS1	0.630568	0.076428	0.0892091	Endothelial	Plasma
VEGFA	0.654608	0.0890263	0.11229	Endothelial	Plasma
VEGFC	0.640117	0.0831586	0.104094	Endothelial	Plasma
HLA-DRA	0.626807	0.0781794	0.0957726	Endothelial	Plasma
HLA-F	0.622095	0.0740955	0.0859351	Endothelial	Plasma
CALR	0.642424	0.0744048	0.0240403	Endothelial	Plasma
HBEGF	0.652572	0.0850198	0.109778	Endothelial	Plasma
ARF1	0.645945	0.0836635	0.108057	Endothelial	Plasma
EFNB2	0.643503	0.0823496	0.104991	Endothelial	Plasma
ANXA1	0.650405	0.0869738	0.0999893	Endothelial	Plasma
RTN4	0.639217	0.0807947	0.0935988	Endothelial	Plasma
APP	0.602972	0.0594681	0.0170494	Endothelial	Plasma
MDK	0.640668	0.0760312	0.0902342	Endothelial	Plasma
EDN1	0.648942	0.0854475	0.0989498	Endothelial	Plasma
ANGPT2	0.645918	0.0832027	0.105972	Endothelial	Plasma
CALM1	0.655194	0.0855983	0.109161	Endothelial	Plasma
PROS1	0.63732	0.0803908	0.100502	Endothelial	Plasma
A2M	0.641314	0.0814786	0.102404	Endothelial	Plasma
SERPINE1	0.632402	0.0800103	0.0956997	Endothelial	Plasma
NMB	0.648432	0.085774	0.112433	Endothelial	Plasma
SAA1	0.648217	0.0871126	0.116414	Endothelial	Plasma
TFPI	0.652962	0.0880147	0.0932431	Endothelial	Plasma
CXCL2	0.666975	0.0903137	0.119576	Endothelial	Plasma
CXCL3	0.651651	0.0881831	0.116587	Endothelial	Plasma
EFNA1	0.651202	0.0831388	0.108342	Endothelial	Plasma
ADM	0.646069	0.0839259	0.107245	Endothelial	Plasma
EFNB1	0.642919	0.0808833	0.101658	Endothelial	Plasma
KITLG	0.654321	0.0828079	0.101381	Endothelial	Plasma
YARS	0.641789	0.0806595	0.103454	Endothelial	Plasma
ITGB1	0.646081	0.0867065	0.114296	Endothelial	Plasma
CDH5	0.64138	0.0819087	0.104888	Endothelial	Plasma
MIF	0.635665	0.069498	0.0171088	Endothelial	Plasma
LGALS3	0.638763	0.0827706	0.100788	Endothelial	Plasma
GRN	0.624972	0.0740908	0.0871818	Endothelial	Plasma
FBN1	0.641206	0.0824952	0.106017	Endothelial	Plasma
HMGB1	0.628206	0.0809034	0.0983186	Endothelial	Plasma
NENF	0.630166	0.0757515	0.0905993	Endothelial	Plasma
MANF	0.616453	0.0715623	0.0829528	Endothelial	Plasma
HDGF	0.631935	0.0758498	0.0774474	Endothelial	Plasma
CD320	0.633178	0.0767312	0.0951157	Endothelial	Plasma
PDGFB	0.653249	0.0852462	0.104271	Endothelial	Plasma
PCDH1	0.634605	0.0772629	0.0970184	Endothelial	Plasma
PLXNB2	0.646944	0.0830019	0.107157	Endothelial	Plasma
PTPRM	0.623345	0.0729317	0.0885548	Endothelial	Plasma
CLSTN1	0.603128	0.0654031	0.0680436	Endothelial	Plasma
DCHS1	0.637472	0.0785981	0.0993553	Endothelial	Plasma
CCL20	0.6049	0.137734	0.114792	Epithelial	B
IL6	0.608783	0.139934	0.10658	Epithelial	B
LIF	0.604397	0.140287	0.119812	Epithelial	B
CLCF1	0.569196	0.118946	0.0775925	Epithelial	B
ICAM1	0.622809	0.147986	0.131201	Epithelial	B
ALCAM	0.618233	0.141697	0.126622	Epithelial	B
CD99	0.607727	0.136469	0.114681	Epithelial	B
ICAM3	0.605224	0.133388	0.110167	Epithelial	B
PVR	0.601027	0.133753	0.109638	Epithelial	B
COL1A1	0.583189	0.127434	0.0943418	Epithelial	B
FN1	0.606071	0.133582	0.0922542	Epithelial	B
TNC	0.59914	0.137038	0.113677	Epithelial	B
ADAM9	0.597488	0.1339	0.106824	Epithelial	B
COL4A1	0.60159	0.133756	0.110552	Epithelial	B
CTGF	0.59727	0.133781	0.106387	Epithelial	B
CYR61	0.60949	0.139829	0.116797	Epithelial	B
DLL1	0.603161	0.132074	0.108581	Epithelial	B
EFNB2	0.606333	0.13581	0.113937	Epithelial	B
FGF2	0.605021	0.14013	0.110525	Epithelial	B
GPI	0.604097	0.135165	0.108254	Epithelial	B
GSTP1	0.618057	0.142453	0.124768	Epithelial	B
LAMC2	0.598292	0.131904	0.106211	Epithelial	B
NAMPT	0.612293	0.143047	0.125869	Epithelial	B
NPNT	0.594917	0.122915	0.091767	Epithelial	B
NRG1	0.610593	0.138763	0.113823	Epithelial	B
NUCB2	0.609463	0.138244	0.118164	Epithelial	B
THBS1	0.599931	0.132561	0.105334	Epithelial	B
HBEGF	0.61068	0.141694	0.122456	Epithelial	B
AREG	0.600884	0.131359	0.102436	Epithelial	B
CALR	0.606783	0.129762	0.0385209	Epithelial	B
MDK	0.608956	0.137608	0.115625	Epithelial	B
HSP90B1	0.613296	0.142439	0.123564	Epithelial	B
PLAU	0.596405	0.125018	0.0924205	Epithelial	B
ANXA1	0.614034	0.147287	0.133121	Epithelial	B
EDN1	0.607453	0.142698	0.11556	Epithelial	B
SAA1	0.602248	0.138802	0.11631	Epithelial	B
HLA-E	0.614671	0.142842	0.124695	Epithelial	B
CXCL2	0.60774	0.139656	0.11273	Epithelial	B
CXCL3	0.606145	0.140662	0.119944	Epithelial	B
GAL	0.608395	0.144597	0.126714	Epithelial	B
CXCL5	0.611383	0.140976	0.122202	Epithelial	B
CXCL6	0.603784	0.139094	0.115596	Epithelial	B
CXCL16	0.609779	0.142269	0.123146	Epithelial	B
RTN4	0.609278	0.136375	0.106514	Epithelial	B
PSAP	0.613615	0.134765	0.115674	Epithelial	B
EFNA4	0.605826	0.13697	0.115169	Epithelial	B
YARS	0.610572	0.135998	0.117781	Epithelial	B
CCL28	0.608227	0.138804	0.118497	Epithelial	B
HEBP1	0.617779	0.141676	0.123002	Epithelial	B
CX3CL1	0.599883	0.135576	0.11137	Epithelial	B
ITGB1	0.607153	0.138063	0.112227	Epithelial	B
CDH3	0.598128	0.130983	0.104566	Epithelial	B
GDF15	0.606829	0.135311	0.114444	Epithelial	B
HMGB1	0.611375	0.140439	0.121976	Epithelial	B
GMFB	0.614762	0.141514	0.124336	Epithelial	B
HMGB2	0.606517	0.129916	0.060896	Epithelial	B
MIF	0.603179	0.119746	0.012573	Epithelial	B
TFF1	0.596183	0.131919	0.105443	Epithelial	B
PTN	0.606359	0.141895	0.121083	Epithelial	B
CXCL14	0.603978	0.132912	0.109009	Epithelial	B
LGALS3	0.610895	0.143256	0.122789	Epithelial	B
MAPT	0.616928	0.150744	0.132398	Epithelial	B
PTHLH	0.60817	0.138693	0.114935	Epithelial	B
ADM	0.615659	0.141687	0.12231	Epithelial	B
NENF	0.611718	0.137622	0.117937	Epithelial	B
MANF	0.625352	0.142415	0.13004	Epithelial	B
GRN	0.601826	0.129127	0.103503	Epithelial	B
PTPRF	0.62421	0.144721	0.130691	Epithelial	B
CEACAM1	0.59458	0.128646	0.101188	Epithelial	B
DSC2	0.608861	0.136537	0.115155	Epithelial	B
CELSR1	0.598975	0.126101	0.0985929	Epithelial	B
CELSR2	0.616224	0.136768	0.118897	Epithelial	B
HLA-DRA	0.619057	0.140938	0.124676	Epithelial	B
CXCL16	0.587764	0.173017	0.110029	Epithelial	CD4T
CCL20	0.588508	0.171659	0.105744	Epithelial	CD4T
IL6	0.594424	0.17157	0.0707861	Epithelial	CD4T
LIF	0.587938	0.175755	0.111068	Epithelial	CD4T
CLCF1	0.580145	0.165226	0.097287	Epithelial	CD4T
ICAM1	0.596657	0.179069	0.116951	Epithelial	CD4T
PVR	0.58078	0.170412	0.102759	Epithelial	CD4T
ALCAM	0.584961	0.16931	0.104331	Epithelial	CD4T
CD99	0.576843	0.165718	0.0950754	Epithelial	CD4T
ICAM3	0.58115	0.165197	0.0978993	Epithelial	CD4T
COL1A1	0.576488	0.165317	0.0947373	Epithelial	CD4T
FN1	0.578507	0.165421	0.0843411	Epithelial	CD4T
TNC	0.58541	0.170942	0.104817	Epithelial	CD4T
CCL2	0.59475	0.183279	0.121787	Epithelial	CD4T
ADAM9	0.572784	0.165212	0.0912696	Epithelial	CD4T
COL4A1	0.584578	0.170066	0.104501	Epithelial	CD4T
CTGF	0.580528	0.169192	0.100679	Epithelial	CD4T
CYR61	0.577577	0.167012	0.0929756	Epithelial	CD4T
DLL1	0.579441	0.169095	0.1012	Epithelial	CD4T
EFNB2	0.583046	0.169048	0.102461	Epithelial	CD4T
FGF2	0.58689	0.168732	0.082478	Epithelial	CD4T
GPI	0.572532	0.16244	0.0914339	Epithelial	CD4T
GSTP1	0.587882	0.172079	0.106694	Epithelial	CD4T
HLA-E	0.591933	0.174709	0.115169	Epithelial	CD4T
LAMC2	0.575391	0.164749	0.094876	Epithelial	CD4T
[truncated: 4,224 more rows]

## Sheet: S2. Colon
test_ligand	auroc	aupr	pearson	Sender	Target
APOE	0.593386	0.0299023	0.0319312	B	B
ITGB1	0.600095	0.0318707	0.052954	B	B
GRN	0.59053	0.0288212	0.0428752	B	B
CALM3	0.600197	0.0557793	0.0745603	B	CD4T
APOE	0.594109	0.0521117	0.0627331	B	CD4T
ITGB1	0.600084	0.0516312	0.0682718	B	CD4T
SELL	0.607487	0.0547792	0.0788231	B	CD4T
GRN	0.581735	0.0460264	0.0553223	B	CD4T
ITGB1	0.562534	0.0465213	0.0498741	B	CD8T
APOE	0.562958	0.055949	0.0909497	B	CD8T
CD24	0.568186	0.0403504	0.0255669	B	CD8T
SELL	0.577199	0.0517065	0.0672848	B	CD8T
GRN	0.545428	0.040929	0.0354647	B	CD8T
APOE	0.471319	0.010459	0.054194	B	DC
ITGB1	0.642179	0.148629	0.143787	B	Endothelial
SELL	0.641237	0.144835	0.145088	B	Endothelial
CALM3	0.638388	0.148053	0.144655	B	Endothelial
APOE	0.644537	0.146173	0.106537	B	Endothelial
CD24	0.632382	0.124868	0.0482183	B	Endothelial
GRN	0.622367	0.13911	0.12833	B	Endothelial
ITGB1	0.590159	0.147055	0.0998745	B	Epithelial
CALM3	0.582758	0.146707	0.0982002	B	Epithelial
APOE	0.599175	0.150296	0.0845809	B	Epithelial
SELL	0.590769	0.150081	0.109672	B	Epithelial
GRN	0.577872	0.142855	0.091829	B	Epithelial
ITGB1	0.632054	0.191086	0.15798	B	Fibroblast
CALM3	0.627999	0.183315	0.145236	B	Fibroblast
APOE	0.634628	0.190562	0.139994	B	Fibroblast
SELL	0.630601	0.189154	0.160351	B	Fibroblast
GRN	0.615625	0.176037	0.138707	B	Fibroblast
ITGB1	0.610801	0.113228	0.099695	B	Macrophage
CALM3	0.600485	0.109651	0.092131	B	Macrophage
APOE	0.618622	0.121464	0.097455	B	Macrophage
SELL	0.611088	0.112537	0.104082	B	Macrophage
GRN	0.598745	0.106654	0.0912647	B	Macrophage
ITGB1	0.529841	0.102286	0.0650558	B	Monocyte
SELL	0.531391	0.00369633	0.00637286	B	Monocyte
GRN	0.520055	0.00334543	0.000521581	B	Monocyte
ITGB1	0.615459	0.0882436	0.0988197	B	Neurons
SELL	0.611799	0.0845521	0.094366	B	Neurons
CALM3	0.614648	0.0861903	0.0922204	B	Neurons
APOE	0.622984	0.0867914	0.0671264	B	Neurons
CD24	0.614458	0.0784317	0.0359017	B	Neurons
GRN	0.599628	0.0845679	0.0873438	B	Neurons
ITGB1	0.55061	0.0158053	0.018367	B	NKT
CALM3	0.547147	0.0176108	0.0230601	B	NKT
APOE	0.563865	0.0170918	0.0259184	B	NKT
SELL	0.561993	0.0248043	0.030365	B	NKT
GRN	0.549572	0.0150384	0.0178759	B	NKT
ITGB1	0.622499	0.109912	0.107223	B	Pericyte
CALM3	0.618042	0.107515	0.103056	B	Pericyte
APOE	0.625318	0.107015	0.0648582	B	Pericyte
SELL	0.622446	0.108999	0.112936	B	Pericyte
GRN	0.605629	0.104773	0.099629	B	Pericyte
CALM3	0.587737	0.039078	0.0516056	B	Plasma
APOE	0.618933	0.0499566	0.0897818	B	Plasma
ITGB1	0.608318	0.0422481	0.0645221	B	Plasma
SELL	0.599013	0.0406751	0.0617586	B	Plasma
GRN	0.589183	0.0386779	0.0514898	B	Plasma
CCL5	0.587504	0.0383268	0.0650334	CD4T	B
TNF	0.592661	0.0288063	0.0289689	CD4T	B
CD40LG	0.612973	0.0360719	0.0678778	CD4T	B
CD58	0.58476	0.0295001	0.0433111	CD4T	B
COL1A1	0.596403	0.0299878	0.051537	CD4T	B
APOE	0.593386	0.0299023	0.0319312	CD4T	B
LTB	0.556568	0.0259534	0.0273618	CD4T	B
NUCB2	0.582628	0.0297212	0.0447256	CD4T	B
ANXA1	0.602841	0.0321544	0.0485257	CD4T	B
HLA-A	0.598054	0.0315305	0.0535891	CD4T	B
ITGB1	0.600095	0.0318707	0.052954	CD4T	B
LGALS3	0.584184	0.0299434	0.0412085	CD4T	B
CD226	0.57691	0.0293445	0.0426775	CD4T	B
CCL5	0.592734	0.0557188	0.0766067	CD4T	CD4T
TNF	0.609971	0.0536197	0.0767043	CD4T	CD4T
CD40LG	0.615618	0.0644518	0.0996366	CD4T	CD4T
CD58	0.586276	0.0511927	0.0637163	CD4T	CD4T
HLA-A	0.612047	0.0546406	0.0775947	CD4T	CD4T
COL1A1	0.601268	0.0491578	0.0715906	CD4T	CD4T
CALM3	0.600197	0.0557793	0.0745603	CD4T	CD4T
APOE	0.594109	0.0521117	0.0627331	CD4T	CD4T
LTB	0.588392	0.0509532	0.0608027	CD4T	CD4T
NUCB2	0.568325	0.0461287	0.0521941	CD4T	CD4T
ANXA1	0.601169	0.0578093	0.0820841	CD4T	CD4T
ITGB1	0.600084	0.0516312	0.0682718	CD4T	CD4T
SELL	0.607487	0.0547792	0.0788231	CD4T	CD4T
LGALS3	0.586021	0.0468391	0.0507355	CD4T	CD4T
CD226	0.580817	0.0449167	0.0572829	CD4T	CD4T
TIGIT	0.576082	0.0440605	0.0514142	CD4T	CD4T
CCL5	0.555397	0.0534095	0.0643384	CD4T	CD8T
TNF	0.574516	0.0483722	0.0760097	CD4T	CD8T
CD58	0.539905	0.0416418	0.0366389	CD4T	CD8T
HLA-A	0.572698	0.0517475	0.0698402	CD4T	CD8T
ITGB1	0.562534	0.0465213	0.0498741	CD4T	CD8T
COL1A1	0.557716	0.0417499	0.0472635	CD4T	CD8T
APOE	0.562958	0.055949	0.0909497	CD4T	CD8T
HLA-C	0.55275	0.046955	0.0485822	CD4T	CD8T
NUCB2	0.519049	0.0427775	0.0276541	CD4T	CD8T
ANXA1	0.560291	0.0536355	0.0622089	CD4T	CD8T
CD40LG	0.583078	0.0555605	0.0780879	CD4T	CD8T
LTB	0.567688	0.0512933	0.0525433	CD4T	CD8T
CD24	0.568186	0.0403504	0.0255669	CD4T	CD8T
SELL	0.577199	0.0517065	0.0672848	CD4T	CD8T
LGALS3	0.542919	0.0421622	0.0365978	CD4T	CD8T
CD226	0.551943	0.0484167	0.0494527	CD4T	CD8T
TIGIT	0.541004	0.0447973	0.0385506	CD4T	CD8T
TNF	0.470355	0.0035985	0.0162668	CD4T	DC
CD40LG	0.41922	0.00414541	0.00429423	CD4T	DC
APOE	0.471319	0.010459	0.054194	CD4T	DC
TNF	0.64227	0.139151	0.104067	CD4T	Endothelial
LTB	0.624708	0.130791	0.118312	CD4T	Endothelial
CD40LG	0.632221	0.135967	0.1249	CD4T	Endothelial
ITGB1	0.642179	0.148629	0.143787	CD4T	Endothelial
SELPLG	0.64663	0.149021	0.150036	CD4T	Endothelial
SELL	0.641237	0.144835	0.145088	CD4T	Endothelial
COL1A1	0.627007	0.139767	0.134322	CD4T	Endothelial
CALM3	0.638388	0.148053	0.144655	CD4T	Endothelial
ANXA1	0.64424	0.145471	0.130977	CD4T	Endothelial
APOE	0.644537	0.146173	0.106537	CD4T	Endothelial
CCL5	0.639685	0.145611	0.137959	CD4T	Endothelial
CD24	0.632382	0.124868	0.0482183	CD4T	Endothelial
NUCB2	0.63028	0.146492	0.136267	CD4T	Endothelial
HLA-A	0.6381	0.151024	0.146857	CD4T	Endothelial
LGALS3	0.635502	0.142065	0.123326	CD4T	Endothelial
CD226	0.602031	0.120831	0.104764	CD4T	Endothelial
TIGIT	0.617524	0.136191	0.122451	CD4T	Endothelial
TNF	0.597704	0.146065	0.0806265	CD4T	Epithelial
LTB	0.571144	0.132379	0.0755952	CD4T	Epithelial
CD40LG	0.574973	0.136979	0.0805522	CD4T	Epithelial
CD58	0.58744	0.148755	0.104013	CD4T	Epithelial
ITGB1	0.590159	0.147055	0.0998745	CD4T	Epithelial
COL1A1	0.578517	0.144109	0.0971123	CD4T	Epithelial
CALM3	0.582758	0.146707	0.0982002	CD4T	Epithelial
CCL5	0.582775	0.142563	0.0920552	CD4T	Epithelial
APOE	0.599175	0.150296	0.0845809	CD4T	Epithelial
NUCB2	0.585833	0.14732	0.100558	CD4T	Epithelial
ANXA1	0.595179	0.147127	0.0945907	CD4T	Epithelial
HLA-A	0.591497	0.148371	0.103717	CD4T	Epithelial
SELL	0.590769	0.150081	0.109672	CD4T	Epithelial
SELPLG	0.597562	0.153763	0.11532	CD4T	Epithelial
LGALS3	0.5921	0.150276	0.103503	CD4T	Epithelial
CD226	0.563606	0.128915	0.0717563	CD4T	Epithelial
TIGIT	0.570993	0.137653	0.0825212	CD4T	Epithelial
CCL5	0.636208	0.192879	0.160368	CD4T	Fibroblast
TNF	0.63224	0.182558	0.13028	CD4T	Fibroblast
LTB	0.600883	0.156536	0.111474	CD4T	Fibroblast
CD40LG	0.614188	0.174636	0.134024	CD4T	Fibroblast
CD58	0.632899	0.192695	0.160041	CD4T	Fibroblast
ITGB1	0.632054	0.191086	0.15798	CD4T	Fibroblast
COL1A1	0.614151	0.173465	0.141229	CD4T	Fibroblast
CALM3	0.627999	0.183315	0.145236	CD4T	Fibroblast
APOE	0.634628	0.190562	0.139994	CD4T	Fibroblast
NUCB2	0.616488	0.181447	0.143252	CD4T	Fibroblast
ANXA1	0.626723	0.190358	0.158373	CD4T	Fibroblast
HLA-A	0.631251	0.191387	0.162075	CD4T	Fibroblast
SELL	0.630601	0.189154	0.160351	CD4T	Fibroblast
LGALS3	0.630069	0.191412	0.153389	CD4T	Fibroblast
CD226	0.573743	0.142974	0.0915112	CD4T	Fibroblast
TIGIT	0.594121	0.163343	0.116286	CD4T	Fibroblast
CCL5	0.602186	0.112048	0.0948793	CD4T	Macrophage
TNF	0.629477	0.127592	0.108832	CD4T	Macrophage
LTB	0.58897	0.101832	0.0819199	CD4T	Macrophage
CD40LG	0.606355	0.109666	0.0872726	CD4T	Macrophage
CD58	0.603003	0.110816	0.0972803	CD4T	Macrophage
ITGB1	0.610801	0.113228	0.099695	CD4T	Macrophage
COL1A1	0.603008	0.11174	0.101749	CD4T	Macrophage
CALM3	0.600485	0.109651	0.092131	CD4T	Macrophage
ANXA1	0.60941	0.113199	0.0962771	CD4T	Macrophage
APOE	0.618622	0.121464	0.097455	CD4T	Macrophage
NUCB2	0.5909	0.108177	0.0895065	CD4T	Macrophage
HLA-A	0.611924	0.114022	0.106933	CD4T	Macrophage
SELL	0.611088	0.112537	0.104082	CD4T	Macrophage
LGALS3	0.607458	0.120457	0.117871	CD4T	Macrophage
CD226	0.595885	0.103322	0.0872483	CD4T	Macrophage
TIGIT	0.594377	0.103705	0.0853086	CD4T	Macrophage
CCL5	0.539538	0.00383903	0.00910655	CD4T	Monocyte
TNF	0.540044	0.00375352	0.0274777	CD4T	Monocyte
LTB	0.509566	0.00480771	0.00564108	CD4T	Monocyte
CD40LG	0.539659	0.00295067	0.00736314	CD4T	Monocyte
COL1A1	0.49359	0.00301517	0.00516231	CD4T	Monocyte
ANXA1	0.545278	0.00439977	0.00681882	CD4T	Monocyte
ITGB1	0.529841	0.102286	0.0650558	CD4T	Monocyte
SELL	0.531391	0.00369633	0.00637286	CD4T	Monocyte
LGALS3	0.508873	0.00322958	0.000569973	CD4T	Monocyte
TNF	0.611172	0.0807002	0.0614726	CD4T	Neurons
LTB	0.590584	0.0780148	0.0689713	CD4T	Neurons
CD40LG	0.599943	0.0818707	0.0815458	CD4T	Neurons
ITGB1	0.615459	0.0882436	0.0988197	CD4T	Neurons
SELL	0.611799	0.0845521	0.094366	CD4T	Neurons
COL1A1	0.601499	0.0821147	0.0882175	CD4T	Neurons
CALM3	0.614648	0.0861903	0.0922204	CD4T	Neurons
APOE	0.622984	0.0867914	0.0671264	CD4T	Neurons
NUCB2	0.604564	0.0880099	0.0897229	CD4T	Neurons
CCL5	0.614542	0.0913964	0.103211	CD4T	Neurons
ANXA1	0.610993	0.0837769	0.0834723	CD4T	Neurons
HLA-A	0.61353	0.0868722	0.0959314	CD4T	Neurons
CD24	0.614458	0.0784317	0.0359017	CD4T	Neurons
LGALS3	0.619816	0.0911154	0.101946	CD4T	Neurons
CD226	0.591693	0.0777188	0.0769725	CD4T	Neurons
TIGIT	0.604203	0.0827355	0.0867939	CD4T	Neurons
TNF	0.432845	0.00389474	0.00709769	CD4T	NK
CD40LG	0.473611	0.00608226	0.00689726	CD4T	NK
CCL5	0.545894	0.0164079	0.0201305	CD4T	NKT
TNF	0.583565	0.0198737	0.0370805	CD4T	NKT
LTB	0.593708	0.0184958	0.0365697	CD4T	NKT
CD40LG	0.560654	0.0202105	0.0405393	CD4T	NKT
CD58	0.558735	0.0166999	0.021426	CD4T	NKT
HLA-A	0.558358	0.0163627	0.0217845	CD4T	NKT
ITGB1	0.55061	0.0158053	0.018367	CD4T	NKT
COL1A1	0.541196	0.0172058	0.0237014	CD4T	NKT
CALM3	0.547147	0.0176108	0.0230601	CD4T	NKT
ANXA1	0.561964	0.0166672	0.0193465	CD4T	NKT
APOE	0.563865	0.0170918	0.0259184	CD4T	NKT
HLA-C	0.556324	0.0155927	0.0194579	CD4T	NKT
NUCB2	0.527492	0.0148534	0.0101742	CD4T	NKT
SELL	0.561993	0.0248043	0.030365	CD4T	NKT
SELPLG	0.57173	0.0168928	0.0251448	CD4T	NKT
LGALS3	0.552242	0.0157608	0.0146699	CD4T	NKT
CD226	0.537477	0.0165413	0.0183409	CD4T	NKT
TIGIT	0.527886	0.0143247	0.0102981	CD4T	NKT
TNF	0.625661	0.108894	0.0853405	CD4T	Pericyte
LTB	0.60105	0.0939063	0.0836547	CD4T	Pericyte
CD40LG	0.613688	0.106346	0.105136	CD4T	Pericyte
ITGB1	0.622499	0.109912	0.107223	CD4T	Pericyte
COL1A1	0.611036	0.107967	0.10863	CD4T	Pericyte
CALM3	0.618042	0.107515	0.103056	CD4T	Pericyte
APOE	0.625318	0.107015	0.0648582	CD4T	Pericyte
NUCB2	0.613543	0.109587	0.109221	CD4T	Pericyte
CCL5	0.630014	0.112849	0.111569	CD4T	Pericyte
ANXA1	0.618734	0.110908	0.106392	CD4T	Pericyte
HLA-A	0.621481	0.110215	0.110469	CD4T	Pericyte
SELL	0.622446	0.108999	0.112936	CD4T	Pericyte
SELPLG	0.631359	0.116002	0.124546	CD4T	Pericyte
LGALS3	0.618833	0.109454	0.107682	CD4T	Pericyte
CD226	0.593476	0.0970691	0.0869239	CD4T	Pericyte
TIGIT	0.604203	0.10182	0.0965605	CD4T	Pericyte
TNF	0.611367	0.0434535	0.0574055	CD4T	Plasma
LTB	0.588028	0.0381514	0.0517144	CD4T	Plasma
CD40LG	0.588209	0.0423102	0.0633334	CD4T	Plasma
COL1A1	0.591582	0.0406353	0.0614045	CD4T	Plasma
CALM3	0.587737	0.039078	0.0516056	CD4T	Plasma
CCL5	0.581936	0.0391705	0.0476133	CD4T	Plasma
APOE	0.618933	0.0499566	0.0897818	CD4T	Plasma
NUCB2	0.594865	0.0396229	0.0574444	CD4T	Plasma
ANXA1	0.609218	0.0415694	0.0588021	CD4T	Plasma
HLA-A	0.592887	0.0403389	0.0593747	CD4T	Plasma
ITGB1	0.608318	0.0422481	0.0645221	CD4T	Plasma
SELL	0.599013	0.0406751	0.0617586	CD4T	Plasma
SELPLG	0.612494	0.0433531	0.0696865	CD4T	Plasma
LGALS3	0.598995	0.0473508	0.0800308	CD4T	Plasma
CD226	0.600478	0.0364566	0.0526329	CD4T	Plasma
CXCL13	0.587782	0.0306925	0.0478629	CD8T	B
IL2	0.604453	0.0300074	0.0410309	CD8T	B
IFNG	0.612855	0.0394743	0.0695623	CD8T	B
TNF	0.592661	0.0288063	0.0289689	CD8T	B
CD40LG	0.612973	0.0360719	0.0678778	CD8T	B
ITGB2	0.596791	0.0311873	0.0524495	CD8T	B
CD99	0.592093	0.0312652	0.0492092	CD8T	B
CCL4	0.607736	0.0312696	0.0547993	CD8T	B
GZMB	0.590217	0.0320351	0.0501217	CD8T	B
CALR	0.575412	0.0260522	0.0085253	CD8T	B
HLA-A	0.598054	0.0315305	0.0535891	CD8T	B
XCL1	0.592267	0.0313645	0.0529934	CD8T	B
RPS19	0.591569	0.0314008	0.0485179	CD8T	B
XCL2	0.589231	0.0304534	0.0487012	CD8T	B
ITGB1	0.600095	0.0318707	0.052954	CD8T	B
HLA-DRA	0.608539	0.0308508	0.0527563	CD8T	B
CXCL13	0.601329	0.0578809	0.0785401	CD8T	CD4T
IL2	0.624718	0.0767991	0.12849	CD8T	CD4T
IFNG	0.627173	0.0683613	0.119344	CD8T	CD4T
TNF	0.609971	0.0536197	0.0767043	CD8T	CD4T
CD40LG	0.615618	0.0644518	0.0996366	CD8T	CD4T
HLA-DMA	0.562709	0.0451184	0.0453591	CD8T	CD4T
HLA-A	0.612047	0.0546406	0.0775947	CD8T	CD4T
ITGB2	0.605638	0.0564561	0.0807881	CD8T	CD4T
CD99	0.584758	0.0468449	0.0585839	CD8T	CD4T
CCL4	0.600285	0.0554828	0.0796096	CD8T	CD4T
GZMB	0.609136	0.052912	0.0741695	CD8T	CD4T
HLA-DRA	0.599286	0.0552195	0.0837023	CD8T	CD4T
HLA-F	0.573273	0.0446442	0.0521932	CD8T	CD4T
CALR	0.578542	0.0406873	0.0205826	CD8T	CD4T
XCL1	0.602159	0.0567142	0.0825812	CD8T	CD4T
RPS19	0.575238	0.0464153	0.0535127	CD8T	CD4T
XCL2	0.598374	0.0546398	0.0762703	CD8T	CD4T
ITGB1	0.600084	0.0516312	0.0682718	CD8T	CD4T
SELL	0.607487	0.0547792	0.0788231	CD8T	CD4T
TIGIT	0.576082	0.0440605	0.0514142	CD8T	CD4T
CXCL13	0.562027	0.0546701	0.0587704	CD8T	CD8T
IL2	0.599928	0.0554963	0.0923102	CD8T	CD8T
IFNG	0.602027	0.0644433	0.114469	CD8T	CD8T
TNF	0.574516	0.0483722	0.0760097	CD8T	CD8T
HLA-DMA	0.574692	0.0537876	0.0570706	CD8T	CD8T
HLA-A	0.572698	0.0517475	0.0698402	CD8T	CD8T
ITGB2	0.566619	0.0533031	0.0625491	CD8T	CD8T
ITGB1	0.562534	0.0465213	0.0498741	CD8T	CD8T
CD99	0.542021	0.0428799	0.0375701	CD8T	CD8T
CCL4	0.569379	0.0552932	0.0637214	CD8T	CD8T
GZMB	0.575772	0.0498194	0.0593847	CD8T	CD8T
HLA-DRA	0.570594	0.0647298	0.0866657	CD8T	CD8T
HLA-F	0.561717	0.0482292	0.0523512	CD8T	CD8T
CALR	0.538239	0.0345767	0.00631202	CD8T	CD8T
CD40LG	0.583078	0.0555605	0.0780879	CD8T	CD8T
XCL1	0.562545	0.048958	0.0579723	CD8T	CD8T
RPS19	0.537299	0.0420683	0.0352846	CD8T	CD8T
XCL2	0.556239	0.0483566	0.0537387	CD8T	CD8T
CD24	0.568186	0.0403504	0.0255669	CD8T	CD8T
SELL	0.577199	0.0517065	0.0672848	CD8T	CD8T
TIGIT	0.541004	0.0447973	0.0385506	CD8T	CD8T
IL2	0.396778	0.00394064	0.00746937	CD8T	DC
IFNG	0.532088	0.0572298	0.0727043	CD8T	DC
TNF	0.470355	0.0035985	0.0162668	CD8T	DC
CD40LG	0.41922	0.00414541	0.00429423	CD8T	DC
HLA-DMA	0.510352	0.0549717	0.00266412	CD8T	DC
IL2	0.61798	0.126499	0.0977838	CD8T	Endothelial
IFNG	0.64072	0.142564	0.121133	CD8T	Endothelial
TNF	0.64227	0.139151	0.104067	CD8T	Endothelial
CD40LG	0.632221	0.135967	0.1249	CD8T	Endothelial
HLA-DMA	0.614887	0.134022	0.120989	CD8T	Endothelial
ITGB2	0.642576	0.149502	0.149687	CD8T	Endothelial
ITGB1	0.642179	0.148629	0.143787	CD8T	Endothelial
CD99	0.638041	0.147994	0.142173	CD8T	Endothelial
SELL	0.641237	0.144835	0.145088	CD8T	Endothelial
RPS19	0.63544	0.142928	0.138823	CD8T	Endothelial
CALR	0.636398	0.127622	0.0404781	CD8T	Endothelial
CCL4	0.63404	0.13918	0.13505	CD8T	Endothelial
CD24	0.632382	0.124868	0.0482183	CD8T	Endothelial
GZMB	0.628521	0.142793	0.133283	CD8T	Endothelial
HLA-DRA	0.626993	0.141597	0.134619	CD8T	Endothelial
CXCL13	0.643465	0.147266	0.147033	CD8T	Endothelial
HLA-A	0.6381	0.151024	0.146857	CD8T	Endothelial
XCL1	0.647156	0.153253	0.156678	CD8T	Endothelial
XCL2	0.643564	0.149761	0.150062	CD8T	Endothelial
TIGIT	0.617524	0.136191	0.122451	CD8T	Endothelial
IL2	0.572109	0.130733	0.0601877	CD8T	Epithelial
IFNG	0.592769	0.147551	0.0968746	CD8T	Epithelial
TNF	0.597704	0.146065	0.0806265	CD8T	Epithelial
CD40LG	0.574973	0.136979	0.0805522	CD8T	Epithelial
ITGB2	0.591779	0.148479	0.106689	CD8T	Epithelial
ITGB1	0.590159	0.147055	0.0998745	CD8T	Epithelial
CD99	0.588267	0.148854	0.103293	CD8T	Epithelial
GZMB	0.57786	0.141687	0.0901003	CD8T	Epithelial
CALR	0.581931	0.131433	0.0165765	CD8T	Epithelial
CXCL13	0.591436	0.146889	0.104665	CD8T	Epithelial
CCL4	0.586107	0.14665	0.102462	CD8T	Epithelial
HLA-A	0.591497	0.148371	0.103717	CD8T	Epithelial
XCL1	0.598043	0.153445	0.115641	CD8T	Epithelial
RPS19	0.586816	0.143865	0.0983969	CD8T	Epithelial
XCL2	0.595997	0.15158	0.112513	CD8T	Epithelial
SELL	0.590769	0.150081	0.109672	CD8T	Epithelial
TIGIT	0.570993	0.137653	0.0825212	CD8T	Epithelial
HLA-DRA	0.585372	0.14857	0.10185	CD8T	Epithelial
IL2	0.603363	0.16192	0.115662	CD8T	Fibroblast
IFNG	0.625405	0.182642	0.144609	CD8T	Fibroblast
TNF	0.63224	0.182558	0.13028	CD8T	Fibroblast
CD40LG	0.614188	0.174636	0.134024	CD8T	Fibroblast
HLA-DMA	0.589095	0.156634	0.105805	CD8T	Fibroblast
ITGB2	0.628581	0.192761	0.160483	CD8T	Fibroblast
ITGB1	0.632054	0.191086	0.15798	CD8T	Fibroblast
CD99	0.626844	0.185727	0.152108	CD8T	Fibroblast
RPS19	0.623268	0.179278	0.144789	CD8T	Fibroblast
CCL4	0.612525	0.175926	0.139325	CD8T	Fibroblast
GZMB	0.620093	0.180659	0.145579	CD8T	Fibroblast
HLA-DRA	0.612513	0.176527	0.139568	CD8T	Fibroblast
CALR	0.632061	0.165612	0.0570523	CD8T	Fibroblast
CXCL13	0.636187	0.194442	0.165296	CD8T	Fibroblast
HLA-A	0.631251	0.191387	0.162075	CD8T	Fibroblast
XCL1	0.636858	0.199266	0.173386	CD8T	Fibroblast
XCL2	0.636656	0.198388	0.171057	CD8T	Fibroblast
SELL	0.630601	0.189154	0.160351	CD8T	Fibroblast
TIGIT	0.594121	0.163343	0.116286	CD8T	Fibroblast
IL2	0.59822	0.10518	0.072604	CD8T	Macrophage
IFNG	0.625258	0.122949	0.103325	CD8T	Macrophage
TNF	0.629477	0.127592	0.108832	CD8T	Macrophage
CD40LG	0.606355	0.109666	0.0872726	CD8T	Macrophage
HLA-DMA	0.610961	0.113665	0.102725	CD8T	Macrophage
ITGB2	0.612901	0.11482	0.108227	CD8T	Macrophage
ITGB1	0.610801	0.113228	0.099695	CD8T	Macrophage
CD99	0.603638	0.108842	0.0952355	CD8T	Macrophage
RPS19	0.597399	0.105731	0.0875502	CD8T	Macrophage
CCL4	0.618251	0.11306	0.10562	CD8T	Macrophage
CALR	0.595058	0.101154	0.0281863	CD8T	Macrophage
GZMB	0.596555	0.105775	0.0894759	CD8T	Macrophage
HLA-DRA	0.601265	0.108795	0.0948961	CD8T	Macrophage
CXCL13	0.608697	0.112656	0.102674	CD8T	Macrophage
HLA-A	0.611924	0.114022	0.106933	CD8T	Macrophage
XCL1	0.615206	0.118544	0.115932	CD8T	Macrophage
XCL2	0.611148	0.115994	0.110087	CD8T	Macrophage
SELL	0.611088	0.112537	0.104082	CD8T	Macrophage
TIGIT	0.594377	0.103705	0.0853086	CD8T	Macrophage
IL2	0.27954	0.00533544	0.0136254	CD8T	Mast
IFNG	0.34335	0.0854727	0.0824642	CD8T	Mast
IFNG	0.642914	0.107126	0.118765	CD8T	Monocyte
TNF	0.540044	0.00375352	0.0274777	CD8T	Monocyte
CD40LG	0.539659	0.00295067	0.00736314	CD8T	Monocyte
HLA-DMA	0.590016	0.121276	0.0216984	CD8T	Monocyte
ITGB2	0.539142	0.00438259	0.00970676	CD8T	Monocyte
CD99	0.51729	0.00373431	0.00146924	CD8T	Monocyte
CCL4	0.530687	0.00357302	0.00636167	CD8T	Monocyte
CALR	0.491996	0.0023087	0.0130185	CD8T	Monocyte
HLA-DRA	0.528125	0.00451141	0.00333728	CD8T	Monocyte
CXCL13	0.550566	0.00472802	0.00992339	CD8T	Monocyte
XCL1	0.539054	0.00787389	0.0161834	CD8T	Monocyte
XCL2	0.546212	0.00798463	0.0165486	CD8T	Monocyte
ITGB1	0.529841	0.102286	0.0650558	CD8T	Monocyte
SELL	0.531391	0.00369633	0.00637286	CD8T	Monocyte
IFNG	0.608021	0.084518	0.0837349	CD8T	Neurons
TNF	0.611172	0.0807002	0.0614726	CD8T	Neurons
CD40LG	0.599943	0.0818707	0.0815458	CD8T	Neurons
ITGB2	0.613434	0.0871505	0.0976095	CD8T	Neurons
ITGB1	0.615459	0.0882436	0.0988197	CD8T	Neurons
CD99	0.612876	0.0882752	0.0954053	CD8T	Neurons
SELL	0.611799	0.0845521	0.094366	CD8T	Neurons
GZMB	0.606607	0.0870308	0.0930097	CD8T	Neurons
CALR	0.614229	0.0790649	0.0310978	CD8T	Neurons
CXCL13	0.614417	0.0861004	0.095615	CD8T	Neurons
HLA-A	0.61353	0.0868722	0.0959314	CD8T	Neurons
XCL1	0.613919	0.0898048	0.0995268	CD8T	Neurons
RPS19	0.613364	0.0851344	0.0920128	CD8T	Neurons
IL2	0.60243	0.0786773	0.069746	CD8T	Neurons
XCL2	0.61575	0.0896502	0.0987901	CD8T	Neurons
CD24	0.614458	0.0784317	0.0359017	CD8T	Neurons
TIGIT	0.604203	0.0827355	0.0867939	CD8T	Neurons
HLA-DRA	0.612563	0.0857091	0.0932351	CD8T	Neurons
IL2	0.503731	0.00974789	0.0287913	CD8T	NK
IFNG	0.505468	0.048069	0.0784213	CD8T	NK
TNF	0.432845	0.00389474	0.00709769	CD8T	NK
CD40LG	0.473611	0.00608226	0.00689726	CD8T	NK
IL2	0.559866	0.0181287	0.0331403	CD8T	NKT
IFNG	0.593176	0.0368684	0.0804403	CD8T	NKT
TNF	0.583565	0.0198737	0.0370805	CD8T	NKT
CD40LG	0.560654	0.0202105	0.0405393	CD8T	NKT
HLA-DMA	0.568301	0.0258746	0.0304927	CD8T	NKT
HLA-A	0.558358	0.0163627	0.0217845	CD8T	NKT
ITGB2	0.565641	0.016616	0.0251388	CD8T	NKT
ITGB1	0.55061	0.0158053	0.018367	CD8T	NKT
CD99	0.547457	0.0157756	0.0179081	CD8T	NKT
RPS19	0.546905	0.0153393	0.0165285	CD8T	NKT
CCL4	0.556956	0.0161067	0.0208951	CD8T	NKT
CALR	0.555731	0.0157827	0.0159653	CD8T	NKT
GZMB	0.550281	0.0160652	0.0198041	CD8T	NKT
HLA-DRA	0.574512	0.0168214	0.0261024	CD8T	NKT
HLA-F	0.569607	0.0175719	0.0274147	CD8T	NKT
CXCL13	0.560726	0.0161743	0.0215967	CD8T	NKT
XCL1	0.559091	0.0171337	0.0264695	CD8T	NKT
XCL2	0.558898	0.0165641	0.0239414	CD8T	NKT
SELL	0.561993	0.0248043	0.030365	CD8T	NKT
TIGIT	0.527886	0.0143247	0.0102981	CD8T	NKT
IL2	0.598255	0.0957593	0.0657398	CD8T	Pericyte
IFNG	0.623326	0.112419	0.105027	CD8T	Pericyte
TNF	0.625661	0.108894	0.0853405	CD8T	Pericyte
CD40LG	0.613688	0.106346	0.105136	CD8T	Pericyte
HLA-DMA	0.587834	0.0983103	0.0822727	CD8T	Pericyte
ITGB2	0.62527	0.110595	0.116756	CD8T	Pericyte
ITGB1	0.622499	0.109912	0.107223	CD8T	Pericyte
CD99	0.617723	0.108296	0.109337	CD8T	Pericyte
CALR	0.619165	0.0995775	0.0321057	CD8T	Pericyte
GZMB	0.615051	0.107949	0.106771	CD8T	Pericyte
HLA-DRA	0.611487	0.105108	0.105028	CD8T	Pericyte
CXCL13	0.625541	0.110768	0.115521	CD8T	Pericyte
HLA-A	0.621481	0.110215	0.110469	CD8T	Pericyte
XCL1	0.624868	0.114593	0.122094	CD8T	Pericyte
RPS19	0.616913	0.104633	0.103186	CD8T	Pericyte
XCL2	0.62403	0.112296	0.117421	CD8T	Pericyte
SELL	0.622446	0.108999	0.112936	CD8T	Pericyte
TIGIT	0.604203	0.10182	0.0965605	CD8T	Pericyte
IL2	0.593398	0.0450773	0.0674092	CD8T	Plasma
IFNG	0.601823	0.051321	0.0886732	CD8T	Plasma
TNF	0.611367	0.0434535	0.0574055	CD8T	Plasma
CD40LG	0.588209	0.0423102	0.0633334	CD8T	Plasma
ITGB2	0.599803	0.0409324	0.0618912	CD8T	Plasma
CD99	0.592278	0.0398822	0.0560824	CD8T	Plasma
GZMB	0.587759	0.0392861	0.0547945	CD8T	Plasma
CALR	0.592962	0.0376199	0.0250785	CD8T	Plasma
CXCL13	0.596319	0.0416247	0.0603471	CD8T	Plasma
HLA-A	0.592887	0.0403389	0.0593747	CD8T	Plasma
XCL1	0.601994	0.0437019	0.0678417	CD8T	Plasma
RPS19	0.600023	0.0404758	0.0578272	CD8T	Plasma
XCL2	0.600073	0.0424281	0.0647019	CD8T	Plasma
ITGB1	0.608318	0.0422481	0.0645221	CD8T	Plasma
SELL	0.599013	0.0406751	0.0617586	CD8T	Plasma
HLA-DRA	0.609906	0.0437591	0.0672044	CD8T	Plasma
CXCL12	0.598862	0.0325071	0.0495757	Endothelial	B
TNFSF10	0.580351	0.0299039	0.0361024	Endothelial	B
TGFB1	0.595184	0.0307148	0.045877	Endothelial	B
JAM2	0.584201	0.0278709	0.0398286	Endothelial	B
CD99	0.592093	0.0312652	0.0492092	Endothelial	B
ICAM2	0.56929	0.0349464	0.041726	Endothelial	B
SELE	0.608883	0.0354139	0.0628932	Endothelial	B
COL1A1	0.596403	0.0299878	0.051537	Endothelial	B
SPP1	0.594717	0.0316365	0.0457686	Endothelial	B
APOE	0.593386	0.0299023	0.0319312	Endothelial	B
COL18A1	0.611012	0.0330185	0.0606368	Endothelial	B
COL4A1	0.605612	0.0317991	0.0551696	Endothelial	B
CYR61	0.580979	0.0314449	0.0425548	Endothelial	B
DLL1	0.588094	0.0300993	0.0465345	Endothelial	B
LAMB1	0.597684	0.0304765	0.0489121	Endothelial	B
SEMA3F	0.595328	0.0329481	0.0533439	Endothelial	B
THBS1	0.590649	0.0294253	0.0416729	Endothelial	B
CALR	0.575412	0.0260522	0.0085253	Endothelial	B
HSP90B1	0.577466	0.0298103	0.042456	Endothelial	B
HLA-E	0.611019	0.0330976	0.058663	Endothelial	B
NID1	0.575585	0.0278405	0.0389672	Endothelial	B
APLN	0.599877	0.0303326	0.0295161	Endothelial	B
ANGPT2	0.596882	0.0330967	0.0550993	Endothelial	B
CX3CL1	0.587605	0.0302958	0.0487142	Endothelial	B
HSPG2	0.599643	0.0310175	0.053068	Endothelial	B
ITGB1	0.600095	0.0318707	0.052954	Endothelial	B
HMGB2	0.615333	0.0291672	0.0229916	Endothelial	B
LGALS3	0.584184	0.0299434	0.0412085	Endothelial	B
FBN1	0.590856	0.0299133	0.0481532	Endothelial	B
NAMPT	0.585056	0.0290765	0.0414681	Endothelial	B
NENF	0.580005	0.0290905	0.04101	Endothelial	B
MANF	0.589136	0.029175	0.0433853	Endothelial	B
CD320	0.578464	0.027839	0.0407132	Endothelial	B
PDGFB	0.592564	0.0296686	0.0341453	Endothelial	B
CD200	0.570415	0.0250427	0.0330816	Endothelial	B
DCHS1	0.594947	0.0302326	0.0510089	Endothelial	B
HLA-DRA	0.608539	0.0308508	0.0527563	Endothelial	B
CXCL12	0.609749	0.0534452	0.0688011	Endothelial	CD4T
TNFSF10	0.587808	0.0525016	0.0645683	Endothelial	CD4T
TGFB1	0.607658	0.058763	0.0901053	Endothelial	CD4T
HLA-DMA	0.562709	0.0451184	0.0453591	Endothelial	CD4T
CD99	0.584758	0.0468449	0.0585839	Endothelial	CD4T
SELP	0.612868	0.0546921	0.0808082	Endothelial	CD4T
ICAM2	0.571982	0.044828	0.0508818	Endothelial	CD4T
JAM2	0.586017	0.0434995	0.0534797	Endothelial	CD4T
SELE	0.603813	0.0578811	0.082138	Endothelial	CD4T
COL1A1	0.601268	0.0491578	0.0715906	Endothelial	CD4T
SPP1	0.598247	0.0592228	0.0821925	Endothelial	CD4T
VWF	0.612563	0.0578605	0.0834935	Endothelial	CD4T
HSPG2	0.599815	0.0503485	0.070705	Endothelial	CD4T
CALM2	0.601658	0.0550454	0.0739196	Endothelial	CD4T
APOE	0.594109	0.0521117	0.0627331	Endothelial	CD4T
COL18A1	0.614522	0.0569148	0.084404	Endothelial	CD4T
COL4A1	0.605738	0.0517765	0.07548	Endothelial	CD4T
CYR61	0.558821	0.045266	0.0451979	Endothelial	CD4T
DLL1	0.589153	0.048816	0.0632816	Endothelial	CD4T
HLA-E	0.604309	0.0553632	0.0765787	Endothelial	CD4T
LAMB1	0.577285	0.0443115	0.0527272	Endothelial	CD4T
SEMA3F	0.575319	0.0440049	0.0506252	Endothelial	CD4T
THBS1	0.577341	0.0449524	0.0511469	Endothelial	CD4T
HLA-DRA	0.599286	0.0552195	0.0837023	Endothelial	CD4T
HLA-F	0.573273	0.0446442	0.0521932	Endothelial	CD4T
CALR	0.578542	0.0406873	0.0205826	Endothelial	CD4T
ANGPT2	0.59899	0.0501936	0.0682938	Endothelial	CD4T
HSP90B1	0.577068	0.0490301	0.0592389	Endothelial	CD4T
SERPINE1	0.560498	0.044155	0.0460038	Endothelial	CD4T
NID1	0.570088	0.0426815	0.0491203	Endothelial	CD4T
APLN	0.589821	0.042636	0.0112662	Endothelial	CD4T
CX3CL1	0.594762	0.0541746	0.0764052	Endothelial	CD4T
ITGB1	0.600084	0.0516312	0.0682718	Endothelial	CD4T
HMGB2	0.599798	0.0458714	0.0217539	Endothelial	CD4T
MIF	0.577235	0.0395406	0.0114837	Endothelial	CD4T
LGALS3	0.586021	0.0468391	0.0507355	Endothelial	CD4T
FBN1	0.582955	0.0467249	0.060952	Endothelial	CD4T
NAMPT	0.58512	0.0508535	0.0732896	Endothelial	CD4T
NENF	0.565234	0.0423423	0.0444563	Endothelial	CD4T
MANF	0.552139	0.0381105	0.0336037	Endothelial	CD4T
CD320	0.588226	0.047812	0.061245	Endothelial	CD4T
PDGFB	0.605642	0.0543401	0.0704894	Endothelial	CD4T
CD200	0.574638	0.0406341	0.0477383	Endothelial	CD4T
DCHS1	0.594663	0.0475828	0.0646095	Endothelial	CD4T
CXCL12	0.567954	0.0529774	0.0655999	Endothelial	CD8T
TNFSF10	0.548597	0.0456206	0.0481846	Endothelial	CD8T
TGFB1	0.565654	0.0465331	0.0725371	Endothelial	CD8T
HLA-DMA	0.574692	0.0537876	0.0570706	Endothelial	CD8T
ITGB1	0.562534	0.0465213	0.0498741	Endothelial	CD8T
CD99	0.542021	0.0428799	0.0375701	Endothelial	CD8T
SELP	0.572353	0.0483035	0.0598653	Endothelial	CD8T
ICAM2	0.52981	0.0451502	0.0385848	Endothelial	CD8T
JAM2	0.555557	0.041721	0.0421145	Endothelial	CD8T
SELE	0.574898	0.0542796	0.0666306	Endothelial	CD8T
COL1A1	0.557716	0.0417499	0.0472635	Endothelial	CD8T
SPP1	0.558864	0.0540683	0.0682527	Endothelial	CD8T
VWF	0.567124	0.0458728	0.0502241	Endothelial	CD8T
APOE	0.562958	0.055949	0.0909497	Endothelial	CD8T
COL18A1	0.575283	0.0488757	0.060254	Endothelial	CD8T
COL4A1	0.570082	0.0434052	0.0508501	Endothelial	CD8T
CYR61	0.531633	0.0467791	0.03789	Endothelial	CD8T
DLL1	0.569139	0.0486235	0.0572986	Endothelial	CD8T
HLA-C	0.55275	0.046955	0.0485822	Endothelial	CD8T
HLA-E	0.565793	0.0514995	0.0579559	Endothelial	CD8T
LAMB1	0.530829	0.0400296	0.0332304	Endothelial	CD8T
SEMA3F	0.541758	0.0444738	0.0411143	Endothelial	CD8T
THBS1	0.548877	0.0426614	0.0378722	Endothelial	CD8T
HLA-DRA	0.570594	0.0647298	0.0866657	Endothelial	CD8T
HLA-F	0.561717	0.0482292	0.0523512	Endothelial	CD8T
CALR	0.538239	0.0345767	0.00631202	Endothelial	CD8T
ANGPT2	0.54745	0.0439079	0.0436265	Endothelial	CD8T
HSP90B1	0.528213	0.0452175	0.0371319	Endothelial	CD8T
SERPINE1	0.529756	0.0437537	0.033272	Endothelial	CD8T
NID1	0.535892	0.0409622	0.034765	Endothelial	CD8T
HSPG2	0.554155	0.0442778	0.0469951	Endothelial	CD8T
APLN	0.551706	0.0377672	0.0179033	Endothelial	CD8T
CX3CL1	0.561569	0.051261	0.0587196	Endothelial	CD8T
HMGB2	0.585188	0.0435079	0.0325079	Endothelial	CD8T
MIF	0.542295	0.0350665	0.0190304	Endothelial	CD8T
LGALS3	0.542919	0.0421622	0.0365978	Endothelial	CD8T
FBN1	0.537728	0.042435	0.0394156	Endothelial	CD8T
NAMPT	0.545613	0.044527	0.0510466	Endothelial	CD8T
NENF	0.525578	0.0400145	0.0266582	Endothelial	CD8T
MANF	0.529146	0.0385944	0.026887	Endothelial	CD8T
CD320	0.541858	0.0447079	0.0409385	Endothelial	CD8T
PDGFB	0.570804	0.045988	0.0551975	Endothelial	CD8T
CD200	0.540043	0.038619	0.0374991	Endothelial	CD8T
DCHS1	0.550206	0.04324	0.0439136	Endothelial	CD8T
CXCL12	0.413769	0.00488132	0.0052357	Endothelial	DC
TNFSF10	0.407016	0.00378072	0.00701811	Endothelial	DC
TGFB1	0.465373	0.00339567	0.0163828	Endothelial	DC
HLA-DMA	0.510352	0.0549717	0.00266412	Endothelial	DC
APOE	0.471319	0.010459	0.054194	Endothelial	DC
PGF	0.495174	0.00315428	0.000602984	Endothelial	DC
PLAT	0.427872	0.00878309	0.0137262	Endothelial	DC
VEGFC	0.464696	0.00374762	0.0020775	Endothelial	DC
PDGFB	0.45872	0.056546	0.0287278	Endothelial	DC
CXCL12	0.642723	0.149521	0.14859	Endothelial	Endothelial
PDGFB	0.630162	0.139012	0.125336	Endothelial	Endothelial
TNFSF10	0.621526	0.131422	0.0951283	Endothelial	Endothelial
TGFB1	0.641936	0.148717	0.142697	Endothelial	Endothelial
HLA-DMA	0.614887	0.134022	0.120989	Endothelial	Endothelial
ITGB1	0.642179	0.148629	0.143787	Endothelial	Endothelial
JAM2	0.636386	0.141898	0.136934	Endothelial	Endothelial
CD99	0.638041	0.147994	0.142173	Endothelial	Endothelial
SELP	0.636854	0.14107	0.139288	Endothelial	Endothelial
ICAM2	0.610607	0.133828	0.119763	Endothelial	Endothelial
SELE	0.637898	0.144896	0.144798	Endothelial	Endothelial
COL1A1	0.627007	0.139767	0.134322	Endothelial	Endothelial
SPP1	0.638942	0.143104	0.127705	Endothelial	Endothelial
VWF	0.648137	0.153355	0.153569	Endothelial	Endothelial
HSPG2	0.634706	0.148833	0.142995	Endothelial	Endothelial
CALM2	0.640208	0.149914	0.147844	Endothelial	Endothelial
APLN	0.631286	0.121445	0.0105074	Endothelial	Endothelial
GAS6	0.644121	0.148315	0.147653	Endothelial	Endothelial
VEGFC	0.639967	0.14503	0.141064	Endothelial	Endothelial
ANGPT2	0.6335	0.143089	0.140128	Endothelial	Endothelial
APOE	0.644537	0.146173	0.106537	Endothelial	Endothelial
CALR	0.636398	0.127622	0.0404781	Endothelial	Endothelial
COL18A1	0.638161	0.145877	0.142199	Endothelial	Endothelial
COL4A1	0.642748	0.152533	0.151297	Endothelial	Endothelial
CYR61	0.619916	0.138793	0.125209	Endothelial	Endothelial
DLL1	0.612577	0.12665	0.114421	Endothelial	Endothelial
F8	0.637611	0.148286	0.14412	Endothelial	Endothelial
HLA-E	0.633387	0.146263	0.139832	Endothelial	Endothelial
HSP90B1	0.631544	0.140423	0.135012	Endothelial	Endothelial
LAMB1	0.623356	0.140233	0.128697	Endothelial	Endothelial
NAMPT	0.635773	0.145291	0.142182	Endothelial	Endothelial
NID1	0.609873	0.132429	0.116785	Endothelial	Endothelial
PGF	0.637036	0.145249	0.144455	Endothelial	Endothelial
PLAT	0.635236	0.14771	0.144085	Endothelial	Endothelial
SEMA3F	0.629191	0.142845	0.133169	Endothelial	Endothelial
SERPINE1	0.613124	0.136142	0.121728	Endothelial	Endothelial
SERPINE2	0.634962	0.146244	0.141442	Endothelial	Endothelial
SERPING1	0.634901	0.138987	0.137375	Endothelial	Endothelial
TFPI	0.644879	0.154585	0.154557	Endothelial	Endothelial
THBS1	0.630021	0.142158	0.133372	Endothelial	Endothelial
HLA-DRA	0.626993	0.141597	0.134619	Endothelial	Endothelial
CX3CL1	0.627785	0.141447	0.136398	Endothelial	Endothelial
NTN4	0.629391	0.140843	0.136488	Endothelial	Endothelial
HMGB2	0.631553	0.128081	0.0563754	Endothelial	Endothelial
TIMP1	0.642011	0.14444	0.142875	Endothelial	Endothelial
MIF	0.627466	0.121473	0.0485388	Endothelial	Endothelial
LGALS3	0.635502	0.142065	0.123326	Endothelial	Endothelial
FBN1	0.6244	0.144578	0.134025	Endothelial	Endothelial
NENF	0.624039	0.139253	0.128894	Endothelial	Endothelial
MANF	0.615722	0.132048	0.119647	Endothelial	Endothelial
CD320	0.634358	0.143779	0.139615	Endothelial	Endothelial
DCHS1	0.630744	0.142444	0.137166	Endothelial	Endothelial
CXCL12	0.596398	0.149928	0.108383	Endothelial	Epithelial
PDGFB	0.582929	0.141467	0.0903205	Endothelial	Epithelial
TNFSF10	0.573368	0.137615	0.0740813	Endothelial	Epithelial
TGFB1	0.584481	0.145604	0.0990252	Endothelial	Epithelial
ITGB1	0.590159	0.147055	0.0998745	Endothelial	Epithelial
CD99	0.588267	0.148854	0.103293	Endothelial	Epithelial
SELP	0.583617	0.145003	0.0992197	Endothelial	Epithelial
ICAM2	0.568258	0.140035	0.0847616	Endothelial	Epithelial
JAM2	0.57231	0.136701	0.0826345	Endothelial	Epithelial
SELE	0.583407	0.146589	0.101949	Endothelial	Epithelial
COL1A1	0.578517	0.144109	0.0971123	Endothelial	Epithelial
SPP1	0.585619	0.146394	0.0899164	Endothelial	Epithelial
VWF	0.587603	0.146873	0.103551	Endothelial	Epithelial
HSPG2	0.587942	0.150598	0.105732	Endothelial	Epithelial
CALM2	0.583142	0.146401	0.0984295	Endothelial	Epithelial
GAS6	0.589604	0.148511	0.10523	Endothelial	Epithelial
APOE	0.599175	0.150296	0.0845809	Endothelial	Epithelial
COL18A1	0.587866	0.147054	0.102686	Endothelial	Epithelial
COL4A1	0.590588	0.147802	0.10348	Endothelial	Epithelial
CYR61	0.579911	0.145891	0.0955948	Endothelial	Epithelial
DLL1	0.569389	0.132444	0.0792152	Endothelial	Epithelial
F8	0.593117	0.150402	0.107906	Endothelial	Epithelial
HSP90B1	0.580557	0.143411	0.0956991	Endothelial	Epithelial
LAMB1	0.58326	0.144954	0.0975339	Endothelial	Epithelial
NAMPT	0.584953	0.144727	0.0991107	Endothelial	Epithelial
NID1	0.571618	0.136	0.0842065	Endothelial	Epithelial
PGF	0.590468	0.146772	0.105242	Endothelial	Epithelial
PLAT	0.580368	0.142373	0.0922539	Endothelial	Epithelial
SEMA3F	0.585458	0.146448	0.0989874	Endothelial	Epithelial
SERPINE1	0.580175	0.142861	0.0958373	Endothelial	Epithelial
SERPINE2	0.585875	0.147238	0.101245	Endothelial	Epithelial
SERPING1	0.59818	0.146035	0.107882	Endothelial	Epithelial
TFPI	0.591651	0.149372	0.107982	Endothelial	Epithelial
THBS1	0.581346	0.142876	0.0937811	Endothelial	Epithelial
VEGFC	0.600603	0.151123	0.110646	Endothelial	Epithelial
CALR	0.581931	0.131433	0.0165765	Endothelial	Epithelial
ANGPT2	0.58486	0.146805	0.102674	Endothelial	Epithelial
HLA-E	0.58626	0.147746	0.10138	Endothelial	Epithelial
CX3CL1	0.587197	0.148917	0.105764	Endothelial	Epithelial
NTN4	0.588285	0.14453	0.101018	Endothelial	Epithelial
APLN	0.588059	0.133349	0.019909	Endothelial	Epithelial
HMGB2	0.573347	0.12693	0.0176802	Endothelial	Epithelial
TIMP1	0.595018	0.150405	0.109307	Endothelial	Epithelial
LGALS3	0.5921	0.150276	0.103503	Endothelial	Epithelial
FBN1	0.582405	0.149758	0.101878	Endothelial	Epithelial
NENF	0.58018	0.143241	0.092749	Endothelial	Epithelial
MANF	0.578414	0.141702	0.0907846	Endothelial	Epithelial
CD320	0.580998	0.141636	0.0939133	Endothelial	Epithelial
DCHS1	0.585	0.146092	0.10007	Endothelial	Epithelial
HLA-DRA	0.585372	0.14857	0.10185	Endothelial	Epithelial
CXCL12	0.635958	0.1972	0.166813	Endothelial	Fibroblast
PDGFB	0.624154	0.181465	0.143407	Endothelial	Fibroblast
TNFSF10	0.609217	0.170024	0.121164	Endothelial	Fibroblast
TGFB1	0.642789	0.215022	0.203178	Endothelial	Fibroblast
HLA-DMA	0.589095	0.156634	0.105805	Endothelial	Fibroblast
ITGB1	0.632054	0.191086	0.15798	Endothelial	Fibroblast
JAM2	0.612317	0.170133	0.132785	Endothelial	Fibroblast
CD99	0.626844	0.185727	0.152108	Endothelial	Fibroblast
SELP	0.626734	0.182337	0.15351	Endothelial	Fibroblast
ICAM2	0.58218	0.157323	0.106153	Endothelial	Fibroblast
SELE	0.626204	0.18615	0.155908	Endothelial	Fibroblast
COL1A1	0.614151	0.173465	0.141229	Endothelial	Fibroblast
SPP1	0.623953	0.188788	0.149695	Endothelial	Fibroblast
VWF	0.638083	0.198578	0.171289	Endothelial	Fibroblast
HSPG2	0.624061	0.186693	0.152876	Endothelial	Fibroblast
CALM2	0.63144	0.185564	0.150992	Endothelial	Fibroblast
GAS6	0.634633	0.190465	0.163554	Endothelial	Fibroblast
ANGPT2	0.622468	0.184844	0.151886	Endothelial	Fibroblast
APOE	0.634628	0.190562	0.139994	Endothelial	Fibroblast
COL18A1	0.618708	0.181582	0.145141	Endothelial	Fibroblast
COL4A1	0.636863	0.192476	0.166057	Endothelial	Fibroblast
CYR61	0.609835	0.177483	0.133364	Endothelial	Fibroblast
DLL1	0.620686	0.170216	0.14096	Endothelial	Fibroblast
F8	0.629333	0.187587	0.156244	Endothelial	Fibroblast
HLA-E	0.619538	0.182432	0.14622	Endothelial	Fibroblast
HSP90B1	0.61669	0.178257	0.141839	Endothelial	Fibroblast
LAMB1	0.611199	0.176276	0.136788	Endothelial	Fibroblast
NAMPT	0.621504	0.182729	0.149885	Endothelial	Fibroblast
NID1	0.604274	0.166133	0.125851	Endothelial	Fibroblast
PGF	0.630912	0.193908	0.166667	Endothelial	Fibroblast
PLAT	0.622188	0.186363	0.152928	Endothelial	Fibroblast
SEMA3F	0.620753	0.181025	0.142779	Endothelial	Fibroblast
SERPINE1	0.598769	0.16664	0.122428	Endothelial	Fibroblast
SERPINE2	0.625635	0.18662	0.153645	Endothelial	Fibroblast
SERPING1	0.630028	0.182046	0.155656	Endothelial	Fibroblast
TFPI	0.626761	0.192962	0.16163	Endothelial	Fibroblast
THBS1	0.612408	0.172736	0.13259	Endothelial	Fibroblast
VEGFC	0.632871	0.187636	0.160713	Endothelial	Fibroblast
HLA-DRA	0.612513	0.176527	0.139568	Endothelial	Fibroblast
CALR	0.632061	0.165612	0.0570523	Endothelial	Fibroblast
APLN	0.627642	0.161241	0.0322031	Endothelial	Fibroblast
CX3CL1	0.617888	0.184163	0.150837	Endothelial	Fibroblast
NTN4	0.625353	0.178217	0.149231	Endothelial	Fibroblast
HMGB2	0.621362	0.163402	0.074373	Endothelial	Fibroblast
TIMP1	0.632981	0.187092	0.158614	Endothelial	Fibroblast
MIF	0.611624	0.146866	0.0303777	Endothelial	Fibroblast
LGALS3	0.630069	0.191412	0.153389	Endothelial	Fibroblast
FBN1	0.614667	0.179157	0.142598	Endothelial	Fibroblast
NENF	0.612769	0.174713	0.134881	Endothelial	Fibroblast
MANF	0.596935	0.157847	0.112634	Endothelial	Fibroblast
CD320	0.625743	0.178124	0.14848	Endothelial	Fibroblast
DCHS1	0.619205	0.181309	0.146547	Endothelial	Fibroblast
CXCL12	0.609969	0.112346	0.0925585	Endothelial	Macrophage
CX3CL1	0.602594	0.111771	0.101318	Endothelial	Macrophage
PDGFB	0.605252	0.11444	0.102255	Endothelial	Macrophage
TNFSF10	0.593533	0.108974	0.0825343	Endothelial	Macrophage
TGFB1	0.619007	0.128176	0.128121	Endothelial	Macrophage
HLA-DMA	0.610961	0.113665	0.102725	Endothelial	Macrophage
ITGB1	0.610801	0.113228	0.099695	Endothelial	Macrophage
CD99	0.603638	0.108842	0.0952355	Endothelial	Macrophage
SELP	0.611982	0.112521	0.106078	Endothelial	Macrophage
ICAM2	0.58328	0.101944	0.0788525	Endothelial	Macrophage
JAM2	0.602503	0.10683	0.0947703	Endothelial	Macrophage
SELE	0.60183	0.11177	0.10097	Endothelial	Macrophage
COL1A1	0.603008	0.11174	0.101749	Endothelial	Macrophage
SPP1	0.611037	0.116373	0.104484	Endothelial	Macrophage
VWF	0.613861	0.11834	0.115386	Endothelial	Macrophage
HSPG2	0.606395	0.113846	0.105652	Endothelial	Macrophage
CALM2	0.604665	0.111083	0.0963661	Endothelial	Macrophage
GAS6	0.606244	0.113292	0.101592	Endothelial	Macrophage
APOE	0.618622	0.121464	0.097455	Endothelial	Macrophage
CALR	0.595058	0.101154	0.0281863	Endothelial	Macrophage
COL18A1	0.610169	0.11508	0.11018	Endothelial	Macrophage
COL4A1	0.617375	0.114681	0.11043	Endothelial	Macrophage
CYR61	0.592434	0.111563	0.0904595	Endothelial	Macrophage
DLL1	0.592465	0.101354	0.0827847	Endothelial	Macrophage
F8	0.608651	0.112557	0.102254	Endothelial	Macrophage
HSP90B1	0.594019	0.107951	0.088972	Endothelial	Macrophage
LAMB1	0.599434	0.107914	0.0932432	Endothelial	Macrophage
NAMPT	0.605381	0.117102	0.108195	Endothelial	Macrophage
NID1	0.591972	0.102348	0.082434	Endothelial	Macrophage
PGF	0.61765	0.121131	0.119518	Endothelial	Macrophage
PLAT	0.607191	0.116775	0.110119	Endothelial	Macrophage
SEMA3F	0.604784	0.1096	0.095553	Endothelial	Macrophage
SERPINE1	0.582325	0.105331	0.0799025	Endothelial	Macrophage
SERPINE2	0.600647	0.112313	0.0981352	Endothelial	Macrophage
SERPING1	0.603146	0.107128	0.0964658	Endothelial	Macrophage
TFPI	0.61726	0.117315	0.11383	Endothelial	Macrophage
THBS1	0.606451	0.110683	0.097531	Endothelial	Macrophage
VEGFC	0.609468	0.111507	0.0992918	Endothelial	Macrophage
HLA-DRA	0.601265	0.108795	0.0948961	Endothelial	Macrophage
ANGPT2	0.612349	0.114735	0.107962	Endothelial	Macrophage
HLA-E	0.606233	0.110383	0.0984522	Endothelial	Macrophage
APLN	0.596003	0.0994681	0.00613216	Endothelial	Macrophage
HMGB2	0.584581	0.0963168	0.0174977	Endothelial	Macrophage
TIMP1	0.614568	0.116794	0.112343	Endothelial	Macrophage
MIF	0.587088	0.0931831	0.00697399	Endothelial	Macrophage
LGALS3	0.607458	0.120457	0.117871	Endothelial	Macrophage
FBN1	0.60011	0.111692	0.0996767	Endothelial	Macrophage
NENF	0.592042	0.103961	0.0834203	Endothelial	Macrophage
MANF	0.596752	0.104823	0.0878868	Endothelial	Macrophage
CD320	0.608383	0.109044	0.0977891	Endothelial	Macrophage
CD200	0.592929	0.096782	0.0757256	Endothelial	Macrophage
DCHS1	0.594716	0.105471	0.0884297	Endothelial	Macrophage
CXCL12	0.27333	0.0163681	0.0317365	Endothelial	Mast
TGFB1	0.35635	0.094133	0.0469216	Endothelial	Mast
CXCL12	0.550775	0.0107205	0.0515413	Endothelial	Monocyte
CX3CL1	0.528829	0.00319343	0.00572607	Endothelial	Monocyte
TNFSF10	0.534228	0.00556413	0.0258632	Endothelial	Monocyte
TGFB1	0.529324	0.00692085	0.0408074	Endothelial	Monocyte
HLA-DMA	0.590016	0.121276	0.0216984	Endothelial	Monocyte
CD99	0.51729	0.00373431	0.00146924	Endothelial	Monocyte
SELP	0.550786	0.00365481	0.00772708	Endothelial	Monocyte
SELE	0.53083	0.00511521	0.00701877	Endothelial	Monocyte
COL1A1	0.49359	0.00301517	0.00516231	Endothelial	Monocyte
SPP1	0.509467	0.00359753	0.00425944	Endothelial	Monocyte
VWF	0.539802	0.10631	0.0630757	Endothelial	Monocyte
CALM2	0.51812	0.00288502	0.00135055	Endothelial	Monocyte
GAS6	0.514975	0.00506715	0.00648047	Endothelial	Monocyte
CALR	0.491996	0.0023087	0.0130185	Endothelial	Monocyte
COL18A1	0.54641	0.00317593	0.00913061	Endothelial	Monocyte
COL4A1	0.517713	0.00276327	0.00165495	Endothelial	Monocyte
F8	0.510506	0.00408046	4.59155e-05	Endothelial	Monocyte
LAMB1	0.552172	0.00453667	0.00676783	Endothelial	Monocyte
NAMPT	0.529599	0.00332171	0.00264559	Endothelial	Monocyte
PGF	0.544783	0.0214889	0.0258401	Endothelial	Monocyte
PLAT	0.536548	0.00444636	0.00790338	Endothelial	Monocyte
SERPINE1	0.503914	0.00339376	2.22699e-05	Endothelial	Monocyte
TFPI	0.535954	0.00262212	0.00286196	Endothelial	Monocyte
VEGFC	0.512281	0.00696688	0.0104654	Endothelial	Monocyte
HLA-DRA	0.528125	0.00451141	0.00333728	Endothelial	Monocyte
PDGFB	0.544673	0.0146487	0.0678707	Endothelial	Monocyte
ANGPT2	0.560814	0.0048708	0.0108503	Endothelial	Monocyte
HLA-E	0.548675	0.00340723	0.00621101	Endothelial	Monocyte
HSPG2	0.577801	0.00388875	0.0123006	Endothelial	Monocyte
ITGB1	0.529841	0.102286	0.0650558	Endothelial	Monocyte
TIMP1	0.529731	0.00519128	0.00474966	Endothelial	Monocyte
LGALS3	0.508873	0.00322958	0.000569973	Endothelial	Monocyte
FBN1	0.526806	0.00360089	0.00719066	Endothelial	Monocyte
CD320	0.516284	0.00324741	0.00228021	Endothelial	Monocyte
DCHS1	0.531303	0.00259502	0.00215494	Endothelial	Monocyte
CXCL12	0.616206	0.0902295	0.105484	Endothelial	Neurons
PDGFB	0.608634	0.0832287	0.0840552	Endothelial	Neurons
TNFSF10	0.599883	0.081634	0.0723332	Endothelial	Neurons
TGFB1	0.619701	0.095792	0.113112	Endothelial	Neurons
ITGB1	0.615459	0.0882436	0.0988197	Endothelial	Neurons
JAM2	0.598902	0.0840639	0.085729	Endothelial	Neurons
CD99	0.612876	0.0882752	0.0954053	Endothelial	Neurons
SELE	0.612011	0.0857544	0.0960675	Endothelial	Neurons
COL1A1	0.601499	0.0821147	0.0882175	Endothelial	Neurons
SPP1	0.616157	0.0924694	0.10297	Endothelial	Neurons
VWF	0.615764	0.0914778	0.106162	Endothelial	Neurons
HSPG2	0.602094	0.0848349	0.0895234	Endothelial	Neurons
CALM2	0.61672	0.0871191	0.0957707	Endothelial	Neurons
GAS6	0.609916	0.0830473	0.0907851	Endothelial	Neurons
APOE	0.622984	0.0867914	0.0671264	Endothelial	Neurons
COL18A1	0.602998	0.0876949	0.0950847	Endothelial	Neurons
COL4A1	0.61494	0.0862492	0.0959881	Endothelial	Neurons
CYR61	0.613471	0.0895993	0.0975368	Endothelial	Neurons
DLL1	0.607589	0.0850585	0.093152	Endothelial	Neurons
F8	0.613991	0.0899607	0.0978723	Endothelial	Neurons
HSP90B1	0.611519	0.0862564	0.0947613	Endothelial	Neurons
LAMB1	0.60987	0.0853518	0.0933583	Endothelial	Neurons
NAMPT	0.607886	0.0873882	0.0944412	Endothelial	Neurons
NID1	0.601235	0.0820172	0.0840309	Endothelial	Neurons
PGF	0.619989	0.0925253	0.105676	Endothelial	Neurons
PLAT	0.602136	0.0927882	0.103275	Endothelial	Neurons
SEMA3F	0.61924	0.0870346	0.0977466	Endothelial	Neurons
SERPINE1	0.588126	0.0824569	0.0812779	Endothelial	Neurons
SERPINE2	0.613246	0.0890596	0.0968526	Endothelial	Neurons
SERPING1	0.600697	0.0817962	0.0844136	Endothelial	Neurons
TFPI	0.615867	0.0878303	0.0995162	Endothelial	Neurons
THBS1	0.600857	0.0836414	0.0856279	Endothelial	Neurons
VEGFC	0.607211	0.0828527	0.0873921	Endothelial	Neurons
CALR	0.614229	0.0790649	0.0310978	Endothelial	Neurons
ANGPT2	0.598576	0.0856827	0.0910315	Endothelial	Neurons
HLA-E	0.60852	0.0841718	0.090838	Endothelial	Neurons
CX3CL1	0.605779	0.086708	0.0930944	Endothelial	Neurons
NTN4	0.602916	0.0833526	0.0873675	Endothelial	Neurons
APLN	0.602338	0.0736664	0.00546169	Endothelial	Neurons
ICAM2	0.592565	0.0800449	0.0792333	Endothelial	Neurons
HMGB2	0.608424	0.0827264	0.047947	Endothelial	Neurons
TIMP1	0.613534	0.0869303	0.0969865	Endothelial	Neurons
MIF	0.599082	0.0712914	0.00445742	Endothelial	Neurons
LGALS3	0.619816	0.0911154	0.101946	Endothelial	Neurons
FBN1	0.597831	0.084449	0.0879779	Endothelial	Neurons
NENF	0.605515	0.0830304	0.0867906	Endothelial	Neurons
MANF	0.60796	0.0828731	0.0875006	Endothelial	Neurons
CD320	0.611998	0.0868041	0.0947709	Endothelial	Neurons
DCHS1	0.607232	0.0846232	0.0915143	Endothelial	Neurons
HLA-DRA	0.612563	0.0857091	0.0932351	Endothelial	Neurons
TGFB1	0.458019	0.00424199	0.00953016	Endothelial	NK
HMGB2	0.511079	0.0112915	0.0312448	Endothelial	NK
CXCL12	0.56043	0.0187036	0.0373201	Endothelial	NKT
PDGFB	0.546756	0.0175644	0.0308453	Endothelial	NKT
TNFSF10	0.535955	0.0160894	0.0154881	Endothelial	NKT
TGFB1	0.573063	0.0199389	0.041592	Endothelial	NKT
HLA-DMA	0.568301	0.0258746	0.0304927	Endothelial	NKT
ITGB1	0.55061	0.0158053	0.018367	Endothelial	NKT
CD99	0.547457	0.0157756	0.0179081	Endothelial	NKT
SELP	0.55119	0.0163327	0.0213553	Endothelial	NKT
ICAM2	0.546265	0.0151247	0.0168034	Endothelial	NKT
JAM2	0.544001	0.0154596	0.0192595	Endothelial	NKT
SELE	0.550281	0.0165484	0.0224202	Endothelial	NKT
COL1A1	0.541196	0.0172058	0.0237014	Endothelial	NKT
SPP1	0.551004	0.0166889	0.0223293	Endothelial	NKT
VWF	0.561491	0.0247552	0.0361497	Endothelial	NKT
HSPG2	0.554401	0.016553	0.0233538	Endothelial	NKT
CALM2	0.551168	0.0159388	0.0198128	Endothelial	NKT
GAS6	0.562154	0.0164973	0.0229625	Endothelial	NKT
APOE	0.563865	0.0170918	0.0259184	Endothelial	NKT
CALR	0.555731	0.0157827	0.0159653	Endothelial	NKT
COL18A1	0.55895	0.0161621	0.0250297	Endothelial	NKT
COL4A1	0.564116	0.0165259	0.025123	Endothelial	NKT
CYR61	0.546911	0.0160244	0.016364	Endothelial	NKT
DLL1	0.531091	0.0153382	0.0141701	Endothelial	NKT
F8	0.550765	0.0158674	0.0181579	Endothelial	NKT
HLA-C	0.556324	0.0155927	0.0194579	Endothelial	NKT
HLA-E	0.567966	0.0162576	0.0245581	Endothelial	NKT
HSP90B1	0.530029	0.0142371	0.00864454	Endothelial	NKT
LAMB1	0.537974	0.0158458	0.0173924	Endothelial	NKT
PGF	0.564571	0.0165486	0.0246908	Endothelial	NKT
PLAT	0.542627	0.0151757	0.0140478	Endothelial	NKT
SEMA3F	0.546708	0.0149435	0.0149351	Endothelial	NKT
SERPINE1	0.533215	0.0154028	0.01385	Endothelial	NKT
SERPINE2	0.54637	0.0155636	0.0160937	Endothelial	NKT
SERPING1	0.569484	0.0156485	0.0217977	Endothelial	NKT
TFPI	0.551602	0.0157114	0.0192798	Endothelial	NKT
THBS1	0.541555	0.0154344	0.0160426	Endothelial	NKT
VEGFC	0.574818	0.0171679	0.027372	Endothelial	NKT
HLA-DRA	0.574512	0.0168214	0.0261024	Endothelial	NKT
HLA-F	0.569607	0.0175719	0.0274147	Endothelial	NKT
ANGPT2	0.566561	0.0174766	0.0259749	Endothelial	NKT
NID1	0.534376	0.0152729	0.0129173	Endothelial	NKT
CX3CL1	0.554604	0.0171033	0.0256398	Endothelial	NKT
HMGB2	0.566289	0.0147769	0.00214737	Endothelial	NKT
TIMP1	0.565052	0.0157268	0.0204145	Endothelial	NKT
LGALS3	0.552242	0.0157608	0.0146699	Endothelial	NKT
FBN1	0.53559	0.0163052	0.0191131	Endothelial	NKT
NAMPT	0.540741	0.0152739	0.0145159	Endothelial	NKT
NENF	0.533158	0.0151495	0.0113938	Endothelial	NKT
MANF	0.530696	0.0147665	0.0105249	Endothelial	NKT
CD320	0.549408	0.0150445	0.0159729	Endothelial	NKT
CD200	0.541453	0.015885	0.0133004	Endothelial	NKT
DCHS1	0.555034	0.0159751	0.0214901	Endothelial	NKT
CXCL12	0.625178	0.112138	0.106081	Endothelial	Pericyte
CX3CL1	0.615389	0.110589	0.113453	Endothelial	Pericyte
PDGFB	0.620104	0.107727	0.101958	Endothelial	Pericyte
TNFSF10	0.607778	0.102316	0.077332	Endothelial	Pericyte
TGFB1	0.636941	0.129623	0.141587	Endothelial	Pericyte
HLA-DMA	0.587834	0.0983103	0.0822727	Endothelial	Pericyte
ITGB1	0.622499	0.109912	0.107223	Endothelial	Pericyte
JAM2	0.60476	0.10045	0.0971967	Endothelial	Pericyte
CD99	0.617723	0.108296	0.109337	Endothelial	Pericyte
ICAM2	0.590095	0.0990864	0.0882616	Endothelial	Pericyte
SELE	0.617479	0.107469	0.109663	Endothelial	Pericyte
COL1A1	0.611036	0.107967	0.10863	Endothelial	Pericyte
SPP1	0.62506	0.119089	0.123423	Endothelial	Pericyte
VWF	0.626474	0.114558	0.121254	Endothelial	Pericyte
HSPG2	0.613284	0.10903	0.110566	Endothelial	Pericyte
CALM2	0.622029	0.109195	0.107237	Endothelial	Pericyte
APLN	0.615319	0.0965132	0.0167233	Endothelial	Pericyte
GAS6	0.625849	0.111959	0.116703	Endothelial	Pericyte
APOE	0.625318	0.107015	0.0648582	Endothelial	Pericyte
CALR	0.619165	0.0995775	0.0321057	Endothelial	Pericyte
COL18A1	0.617733	0.110738	0.112791	Endothelial	Pericyte
COL4A1	0.622894	0.109776	0.115	Endothelial	Pericyte
CYR61	0.608414	0.106264	0.0998612	Endothelial	Pericyte
DLL1	0.604521	0.100142	0.0962741	Endothelial	Pericyte
F8	0.619264	0.108628	0.110844	Endothelial	Pericyte
HSP90B1	0.61721	0.106498	0.107165	Endothelial	Pericyte
LAMB1	0.603014	0.103629	0.0990745	Endothelial	Pericyte
NAMPT	0.621888	0.109278	0.108802	Endothelial	Pericyte
NID1	0.603937	0.101313	0.0952226	Endothelial	Pericyte
PGF	0.631525	0.116794	0.125666	Endothelial	Pericyte
PLAT	0.614501	0.107831	0.106748	Endothelial	Pericyte
SEMA3F	0.616668	0.10506	0.105487	Endothelial	Pericyte
SERPINE1	0.593162	0.102508	0.0908117	Endothelial	Pericyte
SERPINE2	0.621207	0.10898	0.111526	Endothelial	Pericyte
SERPING1	0.618771	0.104681	0.108096	Endothelial	Pericyte
TFPI	0.621471	0.11492	0.119472	Endothelial	Pericyte
THBS1	0.611682	0.106739	0.103821	Endothelial	Pericyte
VEGFC	0.625425	0.113076	0.11643	Endothelial	Pericyte
HLA-DRA	0.611487	0.105108	0.105028	Endothelial	Pericyte
ANGPT2	0.618755	0.112049	0.113994	Endothelial	Pericyte
HLA-E	0.615514	0.110547	0.110519	Endothelial	Pericyte
NTN4	0.615455	0.105685	0.107289	Endothelial	Pericyte
HMGB2	0.613533	0.0999182	0.0451182	Endothelial	Pericyte
TIMP1	0.624774	0.114582	0.120124	Endothelial	Pericyte
MIF	0.609082	0.0932326	0.0221454	Endothelial	Pericyte
LGALS3	0.618833	0.109454	0.107682	Endothelial	Pericyte
FBN1	0.605171	0.10568	0.103174	Endothelial	Pericyte
NENF	0.609261	0.102358	0.0988803	Endothelial	Pericyte
MANF	0.604279	0.0976747	0.090721	Endothelial	Pericyte
CD320	0.618772	0.104552	0.105817	Endothelial	Pericyte
DCHS1	0.614848	0.105782	0.106781	Endothelial	Pericyte
CXCL12	0.5948	0.0441911	0.0595438	Endothelial	Plasma
PDGFB	0.588957	0.0425233	0.0672835	Endothelial	Plasma
TNFSF10	0.577285	0.0404685	0.0427786	Endothelial	Plasma
TGFB1	0.602294	0.053831	0.0994331	Endothelial	Plasma
JAM2	0.589489	0.0369548	0.0507077	Endothelial	Plasma
CD99	0.592278	0.0398822	0.0560824	Endothelial	Plasma
SELP	0.592692	0.0386572	0.0560502	Endothelial	Plasma
ICAM2	0.605882	0.0469664	0.0674303	Endothelial	Plasma
SELE	0.602533	0.0414397	0.0628248	Endothelial	Plasma
COL1A1	0.591582	0.0406353	0.0614045	Endothelial	Plasma
SPP1	0.607754	0.0512536	0.0863104	Endothelial	Plasma
VWF	0.593195	0.0494587	0.0754742	Endothelial	Plasma
HSPG2	0.594383	0.0392254	0.0579849	Endothelial	Plasma
CALM2	0.600073	0.0403328	0.0579779	Endothelial	Plasma
GAS6	0.592549	0.041048	0.0600753	Endothelial	Plasma
APOE	0.618933	0.0499566	0.0897818	Endothelial	Plasma
COL18A1	0.60224	0.041134	0.0629773	Endothelial	Plasma
COL4A1	0.599009	0.0392727	0.0583473	Endothelial	Plasma
CYR61	0.606968	0.0444415	0.0636614	Endothelial	Plasma
DLL1	0.598604	0.0389578	0.0558392	Endothelial	Plasma
F8	0.599123	0.0407716	0.060545	Endothelial	Plasma
HLA-E	0.598018	0.0419582	0.0624544	Endothelial	Plasma
HSP90B1	0.585888	0.0400847	0.0539844	Endothelial	Plasma
LAMB1	0.60757	0.0472431	0.0682069	Endothelial	Plasma
NAMPT	0.591561	0.0402049	0.0526873	Endothelial	Plasma
NID1	0.595472	0.040182	0.0579195	Endothelial	Plasma
PLAT	0.58333	0.043998	0.0669156	Endothelial	Plasma
SEMA3F	0.607342	0.0438303	0.0665186	Endothelial	Plasma
SERPINE1	0.579009	0.0387935	0.0494059	Endothelial	Plasma
SERPINE2	0.59585	0.0412547	0.0601239	Endothelial	Plasma
SERPING1	0.582926	0.0366308	0.0493077	Endothelial	Plasma
TFPI	0.605927	0.0429664	0.067264	Endothelial	Plasma
THBS1	0.595258	0.0425345	0.0589496	Endothelial	Plasma
CALR	0.592962	0.0376199	0.0250785	Endothelial	Plasma
ANGPT2	0.571282	0.0402114	0.052424	Endothelial	Plasma
CX3CL1	0.587337	0.0412224	0.0593387	Endothelial	Plasma
APLN	0.602449	0.0397728	0.0321101	Endothelial	Plasma
ITGB1	0.608318	0.0422481	0.0645221	Endothelial	Plasma
HMGB2	0.593908	0.0373834	0.0205337	Endothelial	Plasma
TIMP1	0.59968	0.0407186	0.059171	Endothelial	Plasma
MIF	0.574783	0.032658	0.00158871	Endothelial	Plasma
LGALS3	0.598995	0.0473508	0.0800308	Endothelial	Plasma
FBN1	0.585277	0.0390507	0.0552336	Endothelial	Plasma
NENF	0.591437	0.0392676	0.0542626	Endothelial	Plasma
MANF	0.616385	0.0432007	0.0670595	Endothelial	Plasma
CD320	0.598663	0.0391424	0.056691	Endothelial	Plasma
CD200	0.576228	0.0323165	0.0365373	Endothelial	Plasma
DCHS1	0.587493	0.0394914	0.0564388	Endothelial	Plasma
HLA-DRA	0.609906	0.0437591	0.0672044	Endothelial	Plasma
LIF	0.601391	0.032451	0.0542283	Epithelial	B
TNFSF10	0.580351	0.0299039	0.0361024	Epithelial	B
COL1A1	0.596403	0.0299878	0.051537	Epithelial	B
FN1	0.591637	0.0309276	0.0393107	Epithelial	B
SPP1	0.594717	0.0316365	0.0457686	Epithelial	B
ADAM9	0.577676	0.0281809	0.0402938	Epithelial	B
APOE	0.593386	0.0299023	0.0319312	Epithelial	B
BMP4	0.59326	0.0301	0.0450309	Epithelial	B
BMP7	0.597626	0.0321074	0.0517655	Epithelial	B
CTGF	0.585238	0.0286219	0.0414421	Epithelial	B
EFNB1	0.602476	0.0324474	0.0542558	Epithelial	B
GPI	0.57877	0.029222	0.0417995	Epithelial	B
GSTP1	0.58825	0.0313971	0.0487123	Epithelial	B
GUCA2A	0.565708	0.0258588	0.0331311	Epithelial	B
GUCA2B	0.579206	0.0288236	0.0426239	Epithelial	B
GZMB	0.590217	0.0320351	0.0501217	Epithelial	B
HLA-G	0.61654	0.0332073	0.0617974	Epithelial	B
LAMC2	0.58341	0.0277094	0.0392089	Epithelial	B
MDK	0.597251	0.0310924	0.0440221	Epithelial	B
HSP90B1	0.577466	0.0298103	0.042456	Epithelial	B
CALM1	0.595096	0.0308037	0.0478697	Epithelial	B
ANXA1	0.602841	0.0321544	0.0485257	Epithelial	B
NMU	0.584078	0.0301447	0.0471638	Epithelial	B
CXCL16	0.594427	0.0316056	0.0508473	Epithelial	B
RPS19	0.591569	0.0314008	0.0485179	Epithelial	B
CCL28	0.598335	0.0315678	0.0532043	Epithelial	B
CLEC11A	0.595703	0.0322348	0.0528568	Epithelial	B
AGRN	0.593212	0.0291105	0.0474221	Epithelial	B
HSPG2	0.599643	0.0310175	0.053068	Epithelial	B
ITGB1	0.600095	0.0318707	0.052954	Epithelial	B
HMGB1	0.60426	0.0296422	0.0432732	Epithelial	B
HMGB2	0.615333	0.0291672	0.0229916	Epithelial	B
LGALS3	0.584184	0.0299434	0.0412085	Epithelial	B
HDGF	0.580847	0.0300281	0.0383832	Epithelial	B
GRN	0.59053	0.0288212	0.0428752	Epithelial	B
CEACAM1	0.591385	0.0289909	0.0472159	Epithelial	B
CLSTN1	0.56117	0.0267	0.029851	Epithelial	B
PLXNB2	0.599589	0.0322019	0.0537193	Epithelial	B
CDHR1	0.535542	0.0226397	0.0199218	Epithelial	B
DSC2	0.60068	0.0316036	0.0517525	Epithelial	B
HLA-DRA	0.608539	0.0308508	0.0527563	Epithelial	B
CXCL16	0.598143	0.0546572	0.0734196	Epithelial	CD4T
LIF	0.601719	0.0599386	0.0853512	Epithelial	CD4T
TNFSF10	0.587808	0.0525016	0.0645683	Epithelial	CD4T
BMP7	0.600266	0.0503666	0.0681273	Epithelial	CD4T
COL1A1	0.601268	0.0491578	0.0715906	Epithelial	CD4T
FN1	0.584873	0.0474199	0.0579087	Epithelial	CD4T
SPP1	0.598247	0.0592228	0.0821925	Epithelial	CD4T
AGRN	0.578248	0.0459541	0.0576968	Epithelial	CD4T
HSPG2	0.599815	0.0503485	0.070705	Epithelial	CD4T
CALM1	0.599804	0.0541076	0.0733744	Epithelial	CD4T
CALM2	0.601658	0.0550454	0.0739196	Epithelial	CD4T
ADAM9	0.578235	0.0481085	0.0576041	Epithelial	CD4T
APOE	0.594109	0.0521117	0.0627331	Epithelial	CD4T
BMP4	0.596405	0.0484595	0.0624388	Epithelial	CD4T
CTGF	0.59724	0.0530882	0.0731455	Epithelial	CD4T
EFNB1	0.604679	0.0497345	0.0686605	Epithelial	CD4T
GPI	0.571402	0.0449031	0.0517576	Epithelial	CD4T
GSTP1	0.580836	0.0536506	0.067222	Epithelial	CD4T
GZMB	0.609136	0.052912	0.0741695	Epithelial	CD4T
HLA-G	0.600436	0.0527476	0.0734702	Epithelial	CD4T
LAMC2	0.576756	0.0433825	0.0495763	Epithelial	CD4T
HLA-DRA	0.599286	0.0552195	0.0837023	Epithelial	CD4T
MDK	0.587063	0.047562	0.0539691	Epithelial	CD4T
HSP90B1	0.577068	0.0490301	0.0592389	Epithelial	CD4T
ANXA1	0.601169	0.0578093	0.0820841	Epithelial	CD4T
NMU	0.593213	0.0525244	0.0731757	Epithelial	CD4T
RPS19	0.575238	0.0464153	0.0535127	Epithelial	CD4T
CCL28	0.604486	0.0597782	0.0829624	Epithelial	CD4T
CLEC11A	0.576842	0.0475541	0.0578864	Epithelial	CD4T
ITGB1	0.600084	0.0516312	0.0682718	Epithelial	CD4T
HMGB2	0.599798	0.0458714	0.0217539	Epithelial	CD4T
MIF	0.577235	0.0395406	0.0114837	Epithelial	CD4T
LGALS3	0.586021	0.0468391	0.0507355	Epithelial	CD4T
GRN	0.581735	0.0460264	0.0553223	Epithelial	CD4T
HMGB1	0.593333	0.0539545	0.0793289	Epithelial	CD4T
LEFTY1	0.597083	0.0468149	0.0660363	Epithelial	CD4T
FAM3D	0.596795	0.0512464	0.0681015	Epithelial	CD4T
HDGF	0.568552	0.044142	0.0372084	Epithelial	CD4T
CEACAM1	0.614201	0.0541537	0.0795857	Epithelial	CD4T
CLSTN1	0.534239	0.0374079	0.0255386	Epithelial	CD4T
CDHR1	0.547654	0.0364864	0.0324929	Epithelial	CD4T
DSC2	0.591983	0.0474915	0.0617092	Epithelial	CD4T
CXCL16	0.55941	0.052404	0.0554506	Epithelial	CD8T
LIF	0.567475	0.0532612	0.0666299	Epithelial	CD8T
TNFSF10	0.548597	0.0456206	0.0481846	Epithelial	CD8T
ITGB1	0.562534	0.0465213	0.0498741	Epithelial	CD8T
COL1A1	0.557716	0.0417499	0.0472635	Epithelial	CD8T
FN1	0.540167	0.0433329	0.0417704	Epithelial	CD8T
SPP1	0.558864	0.0540683	0.0682527	Epithelial	CD8T
ADAM9	0.534902	0.0429326	0.0350931	Epithelial	CD8T
APOE	0.562958	0.055949	0.0909497	Epithelial	CD8T
BMP4	0.554058	0.0432563	0.043675	Epithelial	CD8T
BMP7	0.555527	0.0467367	0.0499112	Epithelial	CD8T
CTGF	0.54725	0.0424789	0.0427762	Epithelial	CD8T
EFNB1	0.564987	0.0467536	0.0506788	Epithelial	CD8T
GPI	0.532494	0.0407861	0.0340268	Epithelial	CD8T
GSTP1	0.536936	0.0494267	0.0468712	Epithelial	CD8T
GZMB	0.575772	0.0498194	0.0593847	Epithelial	CD8T
HLA-C	0.55275	0.046955	0.0485822	Epithelial	CD8T
HLA-G	0.589409	0.0558704	0.0743404	Epithelial	CD8T
LAMC2	0.556236	0.0410053	0.0390949	Epithelial	CD8T
HLA-DRA	0.570594	0.0647298	0.0866657	Epithelial	CD8T
MDK	0.54775	0.043942	0.0391399	Epithelial	CD8T
HSP90B1	0.528213	0.0452175	0.0371319	Epithelial	CD8T
CALM1	0.551733	0.0468307	0.0476127	Epithelial	CD8T
AGRN	0.536948	0.0423513	0.037161	Epithelial	CD8T
ANXA1	0.560291	0.0536355	0.0622089	Epithelial	CD8T
NMU	0.554959	0.0487028	0.051894	Epithelial	CD8T
RPS19	0.537299	0.0420683	0.0352846	Epithelial	CD8T
HSPG2	0.554155	0.0442778	0.0469951	Epithelial	CD8T
CCL28	0.567773	0.0561959	0.0630536	Epithelial	CD8T
CLEC11A	0.554114	0.0499811	0.0466722	Epithelial	CD8T
CD24	0.568186	0.0403504	0.0255669	Epithelial	CD8T
HMGB2	0.585188	0.0435079	0.0325079	Epithelial	CD8T
MIF	0.542295	0.0350665	0.0190304	Epithelial	CD8T
LGALS3	0.542919	0.0421622	0.0365978	Epithelial	CD8T
GRN	0.545428	0.040929	0.0354647	Epithelial	CD8T
HMGB1	0.567947	0.0498119	0.0648359	Epithelial	CD8T
LEFTY1	0.552862	0.0382251	0.0405285	Epithelial	CD8T
HDGF	0.521546	0.0386552	0.0187512	Epithelial	CD8T
CEACAM1	0.58313	0.0476043	0.0602516	Epithelial	CD8T
CLSTN1	0.49461	0.0374858	0.00918378	Epithelial	CD8T
PLXNB2	0.565039	0.0471911	0.0529892	Epithelial	CD8T
CDHR1	0.50802	0.0314697	0.0112324	Epithelial	CD8T
DSC2	0.549667	0.0431626	0.0406265	Epithelial	CD8T
TNFSF10	0.407016	0.00378072	0.00701811	Epithelial	DC
APOE	0.471319	0.010459	0.054194	Epithelial	DC
HLA-G	0.528437	0.00250184	0.00113592	Epithelial	DC
HMGB1	0.468901	0.0036386	0.00622488	Epithelial	DC
CCL28	0.642041	0.148284	0.14868	Epithelial	Endothelial
LIF	0.632994	0.148428	0.147503	Epithelial	Endothelial
TNFSF10	0.621526	0.131422	0.0951283	Epithelial	Endothelial
BMP7	0.643709	0.150872	0.15282	Epithelial	Endothelial
ITGB1	0.642179	0.148629	0.143787	Epithelial	Endothelial
COL1A1	0.627007	0.139767	0.134322	Epithelial	Endothelial
FN1	0.642623	0.147938	0.133445	Epithelial	Endothelial
SPP1	0.638942	0.143104	0.127705	Epithelial	Endothelial
AGRN	0.617371	0.135386	0.122877	Epithelial	Endothelial
HSPG2	0.634706	0.148833	0.142995	Epithelial	Endothelial
CALM1	0.639562	0.147931	0.146341	Epithelial	Endothelial
CALM2	0.640208	0.149914	0.147844	Epithelial	Endothelial
RARRES2	0.633547	0.142215	0.138875	Epithelial	Endothelial
ANXA1	0.64424	0.145471	0.130977	Epithelial	Endothelial
RPS19	0.63544	0.142928	0.138823	Epithelial	Endothelial
ADAM9	0.633038	0.144592	0.139184	Epithelial	Endothelial
APOE	0.644537	0.146173	0.106537	Epithelial	Endothelial
BMP4	0.639822	0.145222	0.14077	Epithelial	Endothelial
CD24	0.632382	0.124868	0.0482183	Epithelial	Endothelial
CLEC11A	0.619813	0.139763	0.126459	Epithelial	Endothelial
CTGF	0.63775	0.147333	0.148644	Epithelial	Endothelial
EFNB1	0.641491	0.150404	0.147043	Epithelial	Endothelial
GPI	0.62847	0.139372	0.132417	Epithelial	Endothelial
GSTP1	0.635704	0.147565	0.141653	Epithelial	Endothelial
GZMB	0.628521	0.142793	0.133283	Epithelial	Endothelial
HLA-G	0.625224	0.142006	0.130757	Epithelial	Endothelial
HSP90B1	0.631544	0.140423	0.135012	Epithelial	Endothelial
LAMC2	0.614536	0.134441	0.120444	Epithelial	Endothelial
MDK	0.624058	0.134814	0.120888	Epithelial	Endothelial
PSAP	0.610631	0.128735	0.114092	Epithelial	Endothelial
SEMA3B	0.635847	0.142744	0.139461	Epithelial	Endothelial
SERPINE2	0.634962	0.146244	0.141442	Epithelial	Endothelial
TFPI	0.644879	0.154585	0.154557	Epithelial	Endothelial
HLA-DRA	0.626993	0.141597	0.134619	Epithelial	Endothelial
NMU	0.640144	0.147461	0.146569	Epithelial	Endothelial
CXCL16	0.639727	0.147566	0.146124	Epithelial	Endothelial
HMGB1	0.625279	0.133469	0.122611	Epithelial	Endothelial
HMGB2	0.631553	0.128081	0.0563754	Epithelial	Endothelial
TIMP1	0.642011	0.14444	0.142875	Epithelial	Endothelial
MIF	0.627466	0.121473	0.0485388	Epithelial	Endothelial
LGALS3	0.635502	0.142065	0.123326	Epithelial	Endothelial
GRN	0.622367	0.13911	0.12833	Epithelial	Endothelial
LEFTY1	0.621526	0.135409	0.130494	Epithelial	Endothelial
FAM3D	0.647482	0.155403	0.154691	Epithelial	Endothelial
HDGF	0.630164	0.139791	0.11243	Epithelial	Endothelial
CEACAM1	0.636545	0.145107	0.141165	Epithelial	Endothelial
PLXNB2	0.643411	0.150473	0.148944	Epithelial	Endothelial
CLSTN1	0.597681	0.124702	0.102191	Epithelial	Endothelial
CDHR1	0.583853	0.114462	0.0889635	Epithelial	Endothelial
DSC2	0.641453	0.148363	0.145028	Epithelial	Endothelial
LIF	0.589088	0.15096	0.110864	Epithelial	Epithelial
TNFSF10	0.573368	0.137615	0.0740813	Epithelial	Epithelial
BMP7	0.57983	0.146202	0.100818	Epithelial	Epithelial
ITGB1	0.590159	0.147055	0.0998745	Epithelial	Epithelial
COL1A1	0.578517	0.144109	0.0971123	Epithelial	Epithelial
FN1	0.587876	0.14815	0.0951702	Epithelial	Epithelial
SPP1	0.585619	0.146394	0.0899164	Epithelial	Epithelial
AGRN	0.577268	0.142853	0.091319	Epithelial	Epithelial
HSPG2	0.587942	0.150598	0.105732	Epithelial	Epithelial
CALM1	0.584171	0.146039	0.0992091	Epithelial	Epithelial
CALM2	0.583142	0.146401	0.0984295	Epithelial	Epithelial
NMU	0.589465	0.150013	0.106794	Epithelial	Epithelial
ADAM9	0.572051	0.138158	0.0846957	Epithelial	Epithelial
APOE	0.599175	0.150296	0.0845809	Epithelial	Epithelial
BMP4	0.58132	0.144674	0.0981221	Epithelial	Epithelial
CLEC11A	0.58109	0.144184	0.0948306	Epithelial	Epithelial
CTGF	0.582973	0.14615	0.102858	Epithelial	Epithelial
EFNB1	0.591352	0.149531	0.105165	Epithelial	Epithelial
GPI	0.588569	0.145964	0.101307	Epithelial	Epithelial
GSTP1	0.585755	0.147045	0.100515	Epithelial	Epithelial
GUCA2A	0.595477	0.146859	0.106396	Epithelial	Epithelial
GUCA2B	0.590101	0.147354	0.103712	Epithelial	Epithelial
GZMB	0.57786	0.141687	0.0901003	Epithelial	Epithelial
HSP90B1	0.580557	0.143411	0.0956991	Epithelial	Epithelial
LAMC2	0.576196	0.144319	0.0906012	Epithelial	Epithelial
MDK	0.578702	0.142151	0.09501	Epithelial	Epithelial
PSAP	0.575036	0.14199	0.0905189	Epithelial	Epithelial
SEMA3B	0.577922	0.141052	0.0905115	Epithelial	Epithelial
SERPINE2	0.585875	0.147238	0.101245	Epithelial	Epithelial
TFPI	0.591651	0.149372	0.107982	Epithelial	Epithelial
ANXA1	0.595179	0.147127	0.0945907	Epithelial	Epithelial
CXCL16	0.593896	0.149541	0.108683	Epithelial	Epithelial
CCL28	0.594764	0.151	0.109888	Epithelial	Epithelial
RPS19	0.586816	0.143865	0.0983969	Epithelial	Epithelial
HMGB2	0.573347	0.12693	0.0176802	Epithelial	Epithelial
TIMP1	0.595018	0.150405	0.109307	Epithelial	Epithelial
LGALS3	0.5921	0.150276	0.103503	Epithelial	Epithelial
GRN	0.577872	0.142855	0.091829	Epithelial	Epithelial
HMGB1	0.580609	0.141857	0.095904	Epithelial	Epithelial
LEFTY1	0.569318	0.135939	0.0830286	Epithelial	Epithelial
FAM3D	0.589431	0.149311	0.10404	Epithelial	Epithelial
HDGF	0.58316	0.142052	0.0829472	Epithelial	Epithelial
CEACAM1	0.591012	0.146863	0.103756	Epithelial	Epithelial
PLXNB2	0.592061	0.148138	0.105237	Epithelial	Epithelial
CLSTN1	0.558816	0.135323	0.0720971	Epithelial	Epithelial
CDHR1	0.575949	0.136176	0.0871968	Epithelial	Epithelial
DSC2	0.593709	0.150541	0.108129	Epithelial	Epithelial
CDHR5	0.569947	0.138691	0.0834919	Epithelial	Epithelial
HLA-DRA	0.585372	0.14857	0.10185	Epithelial	Epithelial
CCL28	0.634626	0.195933	0.168255	Epithelial	Fibroblast
LIF	0.627668	0.194074	0.16681	Epithelial	Fibroblast
TNFSF10	0.609217	0.170024	0.121164	Epithelial	Fibroblast
BMP7	0.640953	0.197582	0.174844	Epithelial	Fibroblast
ITGB1	0.632054	0.191086	0.15798	Epithelial	Fibroblast
COL1A1	0.614151	0.173465	0.141229	Epithelial	Fibroblast
FN1	0.627931	0.190786	0.152194	Epithelial	Fibroblast
SPP1	0.623953	0.188788	0.149695	Epithelial	Fibroblast
AGRN	0.608908	0.167597	0.129583	Epithelial	Fibroblast
HSPG2	0.624061	0.186693	0.152876	Epithelial	Fibroblast
CALM1	0.632403	0.184627	0.149698	Epithelial	Fibroblast
CALM2	0.63144	0.185564	0.150992	Epithelial	Fibroblast
RARRES2	0.622806	0.183318	0.150347	Epithelial	Fibroblast
RPS19	0.623268	0.179278	0.144789	Epithelial	Fibroblast
NMU	0.636263	0.194845	0.169234	Epithelial	Fibroblast
ADAM9	0.621683	0.185022	0.148606	Epithelial	Fibroblast
APOE	0.634628	0.190562	0.139994	Epithelial	Fibroblast
BMP4	0.639037	0.192618	0.167616	Epithelial	Fibroblast
CTGF	0.632562	0.199223	0.17348	Epithelial	Fibroblast
EFNB1	0.636724	0.192739	0.163191	Epithelial	Fibroblast
GPI	0.612791	0.174657	0.137084	Epithelial	Fibroblast
GSTP1	0.625429	0.186811	0.154402	Epithelial	Fibroblast
GZMB	0.620093	0.180659	0.145579	Epithelial	Fibroblast
HLA-G	0.596829	0.166035	0.120441	Epithelial	Fibroblast
HSP90B1	0.61669	0.178257	0.141839	Epithelial	Fibroblast
LAMC2	0.606538	0.167405	0.125647	Epithelial	Fibroblast
PSAP	0.604009	0.168179	0.129372	Epithelial	Fibroblast
SEMA3B	0.631526	0.187282	0.157498	Epithelial	Fibroblast
SERPINE2	0.625635	0.18662	0.153645	Epithelial	Fibroblast
TFPI	0.626761	0.192962	0.16163	Epithelial	Fibroblast
HLA-DRA	0.612513	0.176527	0.139568	Epithelial	Fibroblast
ANXA1	0.626723	0.190358	0.158373	Epithelial	Fibroblast
MDK	0.605226	0.167556	0.125024	Epithelial	Fibroblast
CXCL16	0.631763	0.193021	0.163158	Epithelial	Fibroblast
CLEC11A	0.601573	0.167967	0.123275	Epithelial	Fibroblast
HMGB1	0.610062	0.17397	0.140685	Epithelial	Fibroblast
HMGB2	0.621362	0.163402	0.074373	Epithelial	Fibroblast
TIMP1	0.632981	0.187092	0.158614	Epithelial	Fibroblast
MIF	0.611624	0.146866	0.0303777	Epithelial	Fibroblast
LGALS3	0.630069	0.191412	0.153389	Epithelial	Fibroblast
GRN	0.615625	0.176037	0.138707	Epithelial	Fibroblast
LEFTY1	0.622677	0.175846	0.149205	Epithelial	Fibroblast
FAM3D	0.641097	0.191866	0.165424	Epithelial	Fibroblast
HDGF	0.619185	0.175438	0.118767	Epithelial	Fibroblast
CEACAM1	0.624958	0.182686	0.151655	Epithelial	Fibroblast
PLXNB2	0.63471	0.193906	0.164394	Epithelial	Fibroblast
CLSTN1	0.584255	0.154429	0.101777	Epithelial	Fibroblast
CDHR1	0.575562	0.141464	0.0907099	Epithelial	Fibroblast
DSC2	0.632751	0.188502	0.157987	Epithelial	Fibroblast
LIF	0.608314	0.118959	0.112946	Epithelial	Macrophage
TNFSF10	0.593533	0.108974	0.0825343	Epithelial	Macrophage
BMP7	0.61158	0.117399	0.109453	Epithelial	Macrophage
ITGB1	0.610801	0.113228	0.099695	Epithelial	Macrophage
COL1A1	0.603008	0.11174	0.101749	Epithelial	Macrophage
FN1	0.607363	0.11253	0.091818	Epithelial	Macrophage
SPP1	0.611037	0.116373	0.104484	Epithelial	Macrophage
AGRN	0.600915	0.109196	0.0973248	Epithelial	Macrophage
HSPG2	0.606395	0.113846	0.105652	Epithelial	Macrophage
CALM1	0.600888	0.109733	0.0938864	Epithelial	Macrophage
CALM2	0.604665	0.111083	0.0963661	Epithelial	Macrophage
RARRES2	0.598336	0.109129	0.0949098	Epithelial	Macrophage
ANXA1	0.60941	0.113199	0.0962771	Epithelial	Macrophage
RPS19	0.597399	0.105731	0.0875502	Epithelial	Macrophage
ADAM9	0.585938	0.102782	0.0794163	Epithelial	Macrophage
APOE	0.618622	0.121464	0.097455	Epithelial	Macrophage
BMP4	0.610968	0.116276	0.105469	Epithelial	Macrophage
CTGF	0.599092	0.117221	0.107426	Epithelial	Macrophage
EFNB1	0.612594	0.111972	0.103583	Epithelial	Macrophage
GPI	0.593864	0.104111	0.0828171	Epithelial	Macrophage
GSTP1	0.599645	0.109486	0.0945602	Epithelial	Macrophage
GZMB	0.596555	0.105775	0.0894759	Epithelial	Macrophage
HLA-G	0.617754	0.119632	0.113366	Epithelial	Macrophage
HSP90B1	0.594019	0.107951	0.088972	Epithelial	Macrophage
LAMC2	0.59127	0.102603	0.0833529	Epithelial	Macrophage
PSAP	0.5887	0.105404	0.086504	Epithelial	Macrophage
SEMA3B	0.599641	0.108527	0.0943941	Epithelial	Macrophage
SERPINE2	0.600647	0.112313	0.0981352	Epithelial	Macrophage
TFPI	0.61726	0.117315	0.11383	Epithelial	Macrophage
HLA-DRA	0.601265	0.108795	0.0948961	Epithelial	Macrophage
MDK	0.597418	0.106714	0.08699	Epithelial	Macrophage
NMU	0.60594	0.112924	0.104218	Epithelial	Macrophage
CXCL16	0.607443	0.113305	0.103351	Epithelial	Macrophage
CCL28	0.605919	0.112482	0.103107	Epithelial	Macrophage
CLEC11A	0.593355	0.105879	0.0880323	Epithelial	Macrophage
HMGB1	0.606692	0.115198	0.104834	Epithelial	Macrophage
HMGB2	0.584581	0.0963168	0.0174977	Epithelial	Macrophage
TIMP1	0.614568	0.116794	0.112343	Epithelial	Macrophage
MIF	0.587088	0.0931831	0.00697399	Epithelial	Macrophage
LGALS3	0.607458	0.120457	0.117871	Epithelial	Macrophage
GRN	0.598745	0.106654	0.0912647	Epithelial	Macrophage
LEFTY1	0.598746	0.104016	0.0914451	Epithelial	Macrophage
FAM3D	0.610079	0.11195	0.101841	Epithelial	Macrophage
HDGF	0.59111	0.106112	0.0711327	Epithelial	Macrophage
CEACAM1	0.606813	0.110132	0.10013	Epithelial	Macrophage
PLXNB2	0.613847	0.114039	0.106317	Epithelial	Macrophage
CLSTN1	0.566905	0.0956626	0.061671	Epithelial	Macrophage
CDHR1	0.55971	0.0919007	0.0584087	Epithelial	Macrophage
DSC2	0.611462	0.111346	0.101162	Epithelial	Macrophage
GPI	0.316513	0.08423	0.0116762	Epithelial	Mast
LIF	0.535327	0.00260204	0.00357769	Epithelial	Monocyte
TNFSF10	0.534228	0.00556413	0.0258632	Epithelial	Monocyte
COL1A1	0.49359	0.00301517	0.00516231	Epithelial	Monocyte
FN1	0.531682	0.00294692	0.00225645	Epithelial	Monocyte
SPP1	0.509467	0.00359753	0.00425944	Epithelial	Monocyte
CALM1	0.518395	0.00286472	0.0016829	Epithelial	Monocyte
CALM2	0.51812	0.00288502	0.00135055	Epithelial	Monocyte
RARRES2	0.51956	0.00419462	0.00307034	Epithelial	Monocyte
ANXA1	0.545278	0.00439977	0.00681882	Epithelial	Monocyte
ADAM9	0.527576	0.00511881	0.00550147	Epithelial	Monocyte
BMP4	0.523397	0.00309673	0.0021261	Epithelial	Monocyte
BMP7	0.515206	0.00335665	0.00275006	Epithelial	Monocyte
CTGF	0.509874	0.00267697	0.00143182	Epithelial	Monocyte
EFNB1	0.529423	0.00335883	0.00268737	Epithelial	Monocyte
GPI	0.515767	0.00442083	0.00521932	Epithelial	Monocyte
HLA-G	0.573601	0.00410138	0.00766898	Epithelial	Monocyte
TFPI	0.535954	0.00262212	0.00286196	Epithelial	Monocyte
HLA-DRA	0.528125	0.00451141	0.00333728	Epithelial	Monocyte
AGRN	0.608092	0.00419735	0.013765	Epithelial	Monocyte
NMU	0.544926	0.00482019	0.0108256	Epithelial	Monocyte
HSPG2	0.577801	0.00388875	0.0123006	Epithelial	Monocyte
CXCL16	0.554689	0.00561661	0.0131278	Epithelial	Monocyte
CCL28	0.549214	0.00622744	0.0143692	Epithelial	Monocyte
CLEC11A	0.573128	0.00354795	0.00810186	Epithelial	Monocyte
ITGB1	0.529841	0.102286	0.0650558	Epithelial	Monocyte
TIMP1	0.529731	0.00519128	0.00474966	Epithelial	Monocyte
LGALS3	0.508873	0.00322958	0.000569973	Epithelial	Monocyte
GRN	0.520055	0.00334543	0.000521581	Epithelial	Monocyte
LEFTY1	0.574447	0.00183076	0.00739949	Epithelial	Monocyte
CEACAM1	0.510115	0.00372168	0.00283416	Epithelial	Monocyte
DSC2	0.519494	0.00374271	0.00174256	Epithelial	Monocyte
CCL28	0.614824	0.0873009	0.0978708	Epithelial	Neurons
LIF	0.610066	0.0892026	0.0989107	Epithelial	Neurons
TNFSF10	0.599883	0.081634	0.0723332	Epithelial	Neurons
BMP7	0.615142	0.0909785	0.10306	Epithelial	Neurons
ITGB1	0.615459	0.0882436	0.0988197	Epithelial	Neurons
COL1A1	0.601499	0.0821147	0.0882175	Epithelial	Neurons
FN1	0.610961	0.088289	0.0943842	Epithelial	Neurons
SPP1	0.616157	0.0924694	0.10297	Epithelial	Neurons
AGRN	0.588192	0.0757591	0.072657	Epithelial	Neurons
HSPG2	0.602094	0.0848349	0.0895234	Epithelial	Neurons
CALM1	0.615698	0.0861916	0.093846	Epithelial	Neurons
CALM2	0.61672	0.0871191	0.0957707	Epithelial	Neurons
PSAP	0.606612	0.0879626	0.095455	Epithelial	Neurons
ADAM9	0.606693	0.0848878	0.0881566	Epithelial	Neurons
APOE	0.622984	0.0867914	0.0671264	Epithelial	Neurons
BMP4	0.61713	0.0975775	0.11473	Epithelial	Neurons
CTGF	0.603034	0.0954855	0.105805	Epithelial	Neurons
EFNB1	0.62025	0.0881438	0.0988478	Epithelial	Neurons
GPI	0.601137	0.0857974	0.0901433	Epithelial	Neurons
GSTP1	0.614658	0.0892369	0.0978036	Epithelial	Neurons
GZMB	0.606607	0.0870308	0.0930097	Epithelial	Neurons
HSP90B1	0.611519	0.0862564	0.0947613	Epithelial	Neurons
LAMC2	0.599092	0.0817116	0.0823976	Epithelial	Neurons
MDK	0.595439	0.0842135	0.0904618	Epithelial	Neurons
SEMA3B	0.607436	0.0876521	0.0938971	Epithelial	Neurons
SERPINE2	0.613246	0.0890596	0.0968526	Epithelial	Neurons
TFPI	0.615867	0.0878303	0.0995162	Epithelial	Neurons
ANXA1	0.610993	0.0837769	0.0834723	Epithelial	Neurons
NMU	0.60731	0.0875131	0.0943296	Epithelial	Neurons
RPS19	0.613364	0.0851344	0.0920128	Epithelial	Neurons
CXCL16	0.614186	0.0871036	0.0968926	Epithelial	Neurons
CLEC11A	0.601348	0.080795	0.08316	Epithelial	Neurons
CD24	0.614458	0.0784317	0.0359017	Epithelial	Neurons
HMGB2	0.608424	0.0827264	0.047947	Epithelial	Neurons
TIMP1	0.613534	0.0869303	0.0969865	Epithelial	Neurons
MIF	0.599082	0.0712914	0.00445742	Epithelial	Neurons
LGALS3	0.619816	0.0911154	0.101946	Epithelial	Neurons
GRN	0.599628	0.0845679	0.0873438	Epithelial	Neurons
HMGB1	0.609399	0.0839477	0.0904709	Epithelial	Neurons
LEFTY1	0.605224	0.0837606	0.0916842	Epithelial	Neurons
FAM3D	0.624283	0.0904063	0.10387	Epithelial	Neurons
HDGF	0.607473	0.0846231	0.074198	Epithelial	Neurons
CLSTN1	0.588849	0.0767814	0.0721497	Epithelial	Neurons
PLXNB2	0.618292	0.0902388	0.100715	Epithelial	Neurons
CDHR1	0.549109	0.0696512	0.047217	Epithelial	Neurons
DSC2	0.625101	0.0908525	0.102887	Epithelial	Neurons
CEACAM1	0.599263	0.0826485	0.0858754	Epithelial	Neurons
HLA-DRA	0.612563	0.0857091	0.0932351	Epithelial	Neurons
HMGB2	0.511079	0.0112915	0.0312448	Epithelial	NK
HMGB1	0.442994	0.00616344	0.0031107	Epithelial	NK
CXCL16	0.563413	0.0165342	0.0227291	Epithelial	NKT
LIF	0.541847	0.0157217	0.0195813	Epithelial	NKT
TNFSF10	0.535955	0.0160894	0.0154881	Epithelial	NKT
ITGB1	0.55061	0.0158053	0.018367	Epithelial	NKT
COL1A1	0.541196	0.0172058	0.0237014	Epithelial	NKT
FN1	0.543316	0.0152504	0.0122205	Epithelial	NKT
SPP1	0.551004	0.0166889	0.0223293	Epithelial	NKT
AGRN	0.54452	0.0164284	0.0193822	Epithelial	NKT
HSPG2	0.554401	0.016553	0.0233538	Epithelial	NKT
CALM1	0.551379	0.0157394	0.0183727	Epithelial	NKT
CALM2	0.551168	0.0159388	0.0198128	Epithelial	NKT
ANXA1	0.561964	0.0166672	0.0193465	Epithelial	NKT
RPS19	0.546905	0.0153393	0.0165285	Epithelial	NKT
NMU	0.554383	0.0159095	0.0207535	Epithelial	NKT
ADAM9	0.533438	0.0148382	0.01106	Epithelial	NKT
APOE	0.563865	0.0170918	0.0259184	Epithelial	NKT
BMP4	0.541058	0.0151428	0.0141427	Epithelial	NKT
BMP7	0.542714	0.0152336	0.0160196	Epithelial	NKT
CTGF	0.551974	0.016476	0.0215061	Epithelial	NKT
EFNB1	0.557966	0.0155786	0.0195666	Epithelial	NKT
GPI	0.535376	0.0152356	0.0137997	Epithelial	NKT
GSTP1	0.541519	0.0154862	0.0156078	Epithelial	NKT
GZMB	0.550281	0.0160652	0.0198041	Epithelial	NKT
HLA-C	0.556324	0.0155927	0.0194579	Epithelial	NKT
HLA-G	0.576325	0.0191052	0.0356664	Epithelial	NKT
HSP90B1	0.530029	0.0142371	0.00864454	Epithelial	NKT
LAMC2	0.533641	0.0148107	0.014155	Epithelial	NKT
PSAP	0.525828	0.0145522	0.00965565	Epithelial	NKT
SEMA3B	0.543126	0.0149096	0.0153911	Epithelial	NKT
SERPINE2	0.54637	0.0155636	0.0160937	Epithelial	NKT
TFPI	0.551602	0.0157114	0.0192798	Epithelial	NKT
HLA-DRA	0.574512	0.0168214	0.0261024	Epithelial	NKT
MDK	0.556611	0.0160159	0.0165248	Epithelial	NKT
CCL28	0.559606	0.0166108	0.0235193	Epithelial	NKT
CLEC11A	0.552923	0.01532	0.017561	Epithelial	NKT
HMGB1	0.552861	0.0170258	0.0281744	Epithelial	NKT
HMGB2	0.566289	0.0147769	0.00214737	Epithelial	NKT
TIMP1	0.565052	0.0157268	0.0204145	Epithelial	NKT
LGALS3	0.552242	0.0157608	0.0146699	Epithelial	NKT
GRN	0.549572	0.0150384	0.0178759	Epithelial	NKT
LEFTY1	0.534437	0.0138787	0.0125741	Epithelial	NKT
HDGF	0.536398	0.0150273	0.00827734	Epithelial	NKT
CEACAM1	0.570101	0.0163193	0.0254379	Epithelial	NKT
CLSTN1	0.501014	0.0146096	0.000781105	Epithelial	NKT
PLXNB2	0.559362	0.0158145	0.0209435	Epithelial	NKT
CDHR1	0.531379	0.0145282	0.0143568	Epithelial	NKT
DSC2	0.556013	0.0161518	0.0205273	Epithelial	NKT
CCL28	0.623568	0.112109	0.117361	Epithelial	Pericyte
LIF	0.617989	0.111782	0.11539	Epithelial	Pericyte
TNFSF10	0.607778	0.102316	0.077332	Epithelial	Pericyte
BMP7	0.632992	0.114284	0.120318	Epithelial	Pericyte
ITGB1	0.622499	0.109912	0.107223	Epithelial	Pericyte
COL1A1	0.611036	0.107967	0.10863	Epithelial	Pericyte
FN1	0.617911	0.109056	0.0930003	Epithelial	Pericyte
SPP1	0.62506	0.119089	0.123423	Epithelial	Pericyte
AGRN	0.596281	0.101247	0.0921811	Epithelial	Pericyte
HSPG2	0.613284	0.10903	0.110566	Epithelial	Pericyte
CALM1	0.621813	0.108374	0.105821	Epithelial	Pericyte
CALM2	0.622029	0.109195	0.107237	Epithelial	Pericyte
RARRES2	0.6234	0.111955	0.116267	Epithelial	Pericyte
NMU	0.625888	0.113497	0.12154	Epithelial	Pericyte
ADAM9	0.612455	0.10449	0.103138	Epithelial	Pericyte
APOE	0.625318	0.107015	0.0648582	Epithelial	Pericyte
BMP4	0.628417	0.110349	0.108445	Epithelial	Pericyte
CTGF	0.629525	0.119471	0.129187	Epithelial	Pericyte
EFNB1	0.622865	0.108478	0.112494	Epithelial	Pericyte
GPI	0.612187	0.105389	0.100714	Epithelial	Pericyte
GSTP1	0.619094	0.108737	0.111455	Epithelial	Pericyte
GZMB	0.615051	0.107949	0.106771	Epithelial	Pericyte
HSP90B1	0.61721	0.106498	0.107165	Epithelial	Pericyte
LAMC2	0.603565	0.102442	0.0973143	Epithelial	Pericyte
PSAP	0.607664	0.10625	0.104072	Epithelial	Pericyte
SEMA3B	0.621196	0.107952	0.11117	Epithelial	Pericyte
SERPINE2	0.621207	0.10898	0.111526	Epithelial	Pericyte
TFPI	0.621471	0.11492	0.119472	Epithelial	Pericyte
HLA-DRA	0.611487	0.105108	0.105028	Epithelial	Pericyte
ANXA1	0.618734	0.110908	0.106392	Epithelial	Pericyte
MDK	0.607232	0.101596	0.0880881	Epithelial	Pericyte
CXCL16	0.623023	0.110939	0.115478	Epithelial	Pericyte
RPS19	0.616913	0.104633	0.103186	Epithelial	Pericyte
CLEC11A	0.607379	0.103809	0.0993833	Epithelial	Pericyte
HMGB2	0.613533	0.0999182	0.0451182	Epithelial	Pericyte
TIMP1	0.624774	0.114582	0.120124	Epithelial	Pericyte
MIF	0.609082	0.0932326	0.0221454	Epithelial	Pericyte
LGALS3	0.618833	0.109454	0.107682	Epithelial	Pericyte
GRN	0.605629	0.104773	0.099629	Epithelial	Pericyte
HMGB1	0.611412	0.103369	0.09949	Epithelial	Pericyte
LEFTY1	0.619452	0.106851	0.111096	Epithelial	Pericyte
FAM3D	0.630854	0.115048	0.121392	Epithelial	Pericyte
HDGF	0.614424	0.10411	0.0822878	Epithelial	Pericyte
CEACAM1	0.62168	0.107636	0.111647	Epithelial	Pericyte
CLSTN1	0.580338	0.0905861	0.0726802	Epithelial	Pericyte
PLXNB2	0.624784	0.109747	0.114324	Epithelial	Pericyte
CDHR1	0.573866	0.0912338	0.0715142	Epithelial	Pericyte
DSC2	0.621265	0.108772	0.111577	Epithelial	Pericyte
CCL28	0.595561	0.0417205	0.0617875	Epithelial	Plasma
LIF	0.590144	0.041714	0.0604461	Epithelial	Plasma
TNFSF10	0.577285	0.0404685	0.0427786	Epithelial	Plasma
COL1A1	0.591582	0.0406353	0.0614045	Epithelial	Plasma
FN1	0.593819	0.0411998	0.055918	Epithelial	Plasma
SPP1	0.607754	0.0512536	0.0863104	Epithelial	Plasma
AGRN	0.583414	0.0371551	0.0497761	Epithelial	Plasma
HSPG2	0.594383	0.0392254	0.0579849	Epithelial	Plasma
CALM1	0.594593	0.03978	0.0551078	Epithelial	Plasma
CALM2	0.600073	0.0403328	0.0579779	Epithelial	Plasma
ADAM9	0.579907	0.0387557	0.0516904	Epithelial	Plasma
APOE	0.618933	0.0499566	0.0897818	Epithelial	Plasma
BMP4	0.585431	0.0405197	0.0557007	Epithelial	Plasma
BMP7	0.585832	0.0417656	0.06054	Epithelial	Plasma
CTGF	0.579451	0.0452927	0.0665808	Epithelial	Plasma
GPI	0.592509	0.0405464	0.0553078	Epithelial	Plasma
GSTP1	0.600489	0.0420301	0.0625641	Epithelial	Plasma
GZMB	0.587759	0.0392861	0.0547945	Epithelial	Plasma
HLA-G	0.601672	0.0423417	0.0650623	Epithelial	Plasma
HSP90B1	0.585888	0.0400847	0.0539844	Epithelial	Plasma
LAMC2	0.585655	0.039391	0.0515002	Epithelial	Plasma
PSAP	0.585538	0.0395888	0.0547773	Epithelial	Plasma
SERPINE2	0.59585	0.0412547	0.0601239	Epithelial	Plasma
TFPI	0.605927	0.0429664	0.067264	Epithelial	Plasma
EFNB1	0.597005	0.039821	0.0574676	Epithelial	Plasma
ANXA1	0.609218	0.0415694	0.0588021	Epithelial	Plasma
MDK	0.579781	0.0441429	0.0554626	Epithelial	Plasma
NMU	0.585884	0.0399149	0.0563769	Epithelial	Plasma
CXCL16	0.599114	0.0417314	0.061627	Epithelial	Plasma
RPS19	0.600023	0.0404758	0.0578272	Epithelial	Plasma
CLEC11A	0.599959	0.0421508	0.0625868	Epithelial	Plasma
ITGB1	0.608318	0.0422481	0.0645221	Epithelial	Plasma
HMGB1	0.601351	0.0454617	0.0737885	Epithelial	Plasma
HMGB2	0.593908	0.0373834	0.0205337	Epithelial	Plasma
TIMP1	0.59968	0.0407186	0.059171	Epithelial	Plasma
MIF	0.574783	0.032658	0.00158871	Epithelial	Plasma
LGALS3	0.598995	0.0473508	0.0800308	Epithelial	Plasma
GRN	0.589183	0.0386779	0.0514898	Epithelial	Plasma
LEFTY1	0.57924	0.0342537	0.0432742	Epithelial	Plasma
FAM3D	0.605404	0.0415	0.0626678	Epithelial	Plasma
HDGF	0.585018	0.0396944	0.044756	Epithelial	Plasma
CEACAM1	0.575909	0.0367384	0.0481485	Epithelial	Plasma
CLSTN1	0.562212	0.0359626	0.0398759	Epithelial	Plasma
PLXNB2	0.597221	0.0411469	0.0600509	Epithelial	Plasma
CDHR1	0.52583	0.0292729	0.0185319	Epithelial	Plasma
DSC2	0.607086	0.0413714	0.0623364	Epithelial	Plasma
HLA-DRA	0.609906	0.0437591	0.0672044	Epithelial	Plasma
CXCL12	0.598862	0.0325071	0.0495757	Fibroblast	B
IL6	0.608304	0.031269	0.0384066	Fibroblast	B
IL11	0.595573	0.0311608	0.0495411	Fibroblast	B
TNFSF10	0.580351	0.0299039	0.0361024	Fibroblast	B
TGFB1	0.595184	0.0307148	0.045877	Fibroblast	B
TGFB3	0.603772	0.0311596	0.0512608	Fibroblast	B
ICAM1	0.610588	0.0329383	0.0529765	Fibroblast	B
JAM2	0.584201	0.0278709	0.0398286	Fibroblast	B
CD34	0.573654	0.028176	0.0390767	Fibroblast	B
COL1A1	0.596403	0.0299878	0.051537	Fibroblast	B
COMP	0.588915	0.027825	0.0413221	Fibroblast	B
FN1	0.591637	0.0309276	0.0393107	Fibroblast	B
SPP1	0.594717	0.0316365	0.0457686	Fibroblast	B
TNC	0.583456	0.0286575	0.043219	Fibroblast	B
CCL13	0.602873	0.0327578	0.056932	Fibroblast	B
CCL11	0.586114	0.0310772	0.0473053	Fibroblast	B
IGF1	0.583746	0.0254698	0.0166601	Fibroblast	B
ADAM12	0.585837	0.0292265	0.0466337	Fibroblast	B
ADM	0.583982	0.0293956	0.0419367	Fibroblast	B
APOE	0.593386	0.0299023	0.0319312	Fibroblast	B
BMP4	0.59326	0.0301	0.0450309	Fibroblast	B
C3	0.594899	0.0306947	0.0505716	Fibroblast	B
CCL2	0.615138	0.0339725	0.0553203	Fibroblast	B
CFH	0.585586	0.0276907	0.0458734	Fibroblast	B
COL18A1	0.611012	0.0330185	0.0606368	Fibroblast	B
COL4A1	0.605612	0.0317991	0.0551696	Fibroblast	B
CTGF	0.585238	0.0286219	0.0414421	Fibroblast	B
CYR61	0.580979	0.0314449	0.0425548	Fibroblast	B
LAMA2	0.601534	0.026882	0.0132501	Fibroblast	B
LAMB1	0.597684	0.0304765	0.0489121	Fibroblast	B
THBS1	0.590649	0.0294253	0.0416729	Fibroblast	B
THBS2	0.572154	0.0249586	0.0348447	Fibroblast	B
WNT5A	0.585329	0.030349	0.0490782	Fibroblast	B
CALR	0.575412	0.0260522	0.0085253	Fibroblast	B
APP	0.575534	0.0241398	0.0139293	Fibroblast	B
MDK	0.597251	0.0310924	0.0440221	Fibroblast	B
PROS1	0.611205	0.0329501	0.0565374	Fibroblast	B
A2M	0.594142	0.029885	0.0469439	Fibroblast	B
PLAU	0.556458	0.0235526	0.0223288	Fibroblast	B
LRPAP1	0.58745	0.0304428	0.0472974	Fibroblast	B
TNFSF12	0.602098	0.0337491	0.0598435	Fibroblast	B
ANXA1	0.602841	0.0321544	0.0485257	Fibroblast	B
HLA-A	0.598054	0.0315305	0.0535891	Fibroblast	B
HLA-E	0.611019	0.0330976	0.058663	Fibroblast	B
NID1	0.575585	0.0278405	0.0389672	Fibroblast	B
CXCL2	0.607707	0.0322811	0.0557984	Fibroblast	B
CXCL3	0.581313	0.0297868	0.0455986	Fibroblast	B
CXCL6	0.595529	0.0310616	0.0497466	Fibroblast	B
RPS19	0.591569	0.0314008	0.0485179	Fibroblast	B
PTN	0.582801	0.0302992	0.0413117	Fibroblast	B
PTHLH	0.578447	0.0279234	0.0333041	Fibroblast	B
CLEC11A	0.595703	0.0322348	0.0528568	Fibroblast	B
HSPG2	0.599643	0.0310175	0.053068	Fibroblast	B
ITGB1	0.600095	0.0318707	0.052954	Fibroblast	B
CDH2	0.605327	0.0309984	0.0512243	Fibroblast	B
CLDN11	0.586663	0.0299265	0.0461845	Fibroblast	B
HMGB2	0.615333	0.0291672	0.0229916	Fibroblast	B
LGALS3	0.584184	0.0299434	0.0412085	Fibroblast	B
FBN1	0.590856	0.0299133	0.0481532	Fibroblast	B
INHBA	0.580198	0.0280995	0.0444896	Fibroblast	B
WNT2	0.575247	0.0278758	0.0401518	Fibroblast	B
KITLG	0.597696	0.0311751	0.0473701	Fibroblast	B
NAMPT	0.585056	0.0290765	0.0414681	Fibroblast	B
NENF	0.580005	0.0290905	0.04101	Fibroblast	B
MANF	0.589136	0.029175	0.0433853	Fibroblast	B
GRN	0.59053	0.0288212	0.0428752	Fibroblast	B
SFRP2	0.571451	0.0252939	0.0354805	Fibroblast	B
FGF13	0.578907	0.0287797	0.0422916	Fibroblast	B
FGF7	0.590618	0.0302703	0.0422988	Fibroblast	B
FGF9	0.591812	0.0307744	0.0490731	Fibroblast	B
DSG2	0.585902	0.0305538	0.0463312	Fibroblast	B
PLXNB2	0.599589	0.0322019	0.0537193	Fibroblast	B
PCDH9	0.592145	0.0310698	0.051913	Fibroblast	B
FAT1	0.584924	0.029268	0.0421717	Fibroblast	B
CADM3	0.589811	0.0263713	0.0281294	Fibroblast	B
CXCL12	0.609749	0.0534452	0.0688011	Fibroblast	CD4T
CCL2	0.620719	0.0648372	0.104307	Fibroblast	CD4T
CCL13	0.623322	0.0623554	0.0926508	Fibroblast	CD4T
IL6	0.622147	0.0583568	0.0888815	Fibroblast	CD4T
IL11	0.606721	0.0550627	0.0808355	Fibroblast	CD4T
TNFSF10	0.587808	0.0525016	0.0645683	Fibroblast	CD4T
TNFSF12	0.605628	0.0597424	0.0887207	Fibroblast	CD4T
TGFB1	0.607658	0.058763	0.0901053	Fibroblast	CD4T
TGFB3	0.612393	0.0521755	0.0758444	Fibroblast	CD4T
INHBA	0.603256	0.0488182	0.0703455	Fibroblast	CD4T
IL18	0.634547	0.0660304	0.106071	Fibroblast	CD4T
HLA-A	0.612047	0.0546406	0.0775947	Fibroblast	CD4T
ICAM1	0.616099	0.060434	0.0908973	Fibroblast	CD4T
JAM2	0.586017	0.0434995	0.0534797	Fibroblast	CD4T
CD34	0.562786	0.0447918	0.0462722	Fibroblast	CD4T
COL1A1	0.601268	0.0491578	0.0715906	Fibroblast	CD4T
COMP	0.5932	0.0493473	0.0636296	Fibroblast	CD4T
FN1	0.584873	0.0474199	0.0579087	Fibroblast	CD4T
SPP1	0.598247	0.0592228	0.0821925	Fibroblast	CD4T
TNC	0.607816	0.0535084	0.0772152	Fibroblast	CD4T
HSPG2	0.599815	0.0503485	0.070705	Fibroblast	CD4T
C3	0.595766	0.0526745	0.0726073	Fibroblast	CD4T
CCL11	0.600201	0.0544163	0.0758653	Fibroblast	CD4T
IGF1	0.575333	0.0397805	0.0206475	Fibroblast	CD4T
ADAM12	0.594533	0.0490385	0.0655346	Fibroblast	CD4T
APOE	0.594109	0.0521117	0.0627331	Fibroblast	CD4T
BMP4	0.596405	0.0484595	0.0624388	Fibroblast	CD4T
CFH	0.602406	0.0476409	0.0704318	Fibroblast	CD4T
COL18A1	0.614522	0.0569148	0.084404	Fibroblast	CD4T
COL4A1	0.605738	0.0517765	0.07548	Fibroblast	CD4T
CTGF	0.59724	0.0530882	0.0731455	Fibroblast	CD4T
CYR61	0.558821	0.045266	0.0451979	Fibroblast	CD4T
FGF13	0.585779	0.0474763	0.0607542	Fibroblast	CD4T
FGF9	0.596299	0.0507085	0.0698631	Fibroblast	CD4T
HLA-E	0.604309	0.0553632	0.0765787	Fibroblast	CD4T
LAMA2	0.581452	0.0388005	0.00952781	Fibroblast	CD4T
LAMB1	0.577285	0.0443115	0.0527272	Fibroblast	CD4T
PLAU	0.561292	0.0417644	0.0472008	Fibroblast	CD4T
SEMA3E	0.599658	0.0517537	0.0704542	Fibroblast	CD4T
SLIT2	0.555201	0.0382144	0.0343118	Fibroblast	CD4T
THBS1	0.577341	0.0449524	0.0511469	Fibroblast	CD4T
THBS2	0.579266	0.0461551	0.0621109	Fibroblast	CD4T
WNT5A	0.597277	0.0509872	0.0659322	Fibroblast	CD4T
CALR	0.578542	0.0406873	0.0205826	Fibroblast	CD4T
APP	0.586066	0.040843	0.0444521	Fibroblast	CD4T
RSPO3	0.57045	0.0431767	0.0505947	Fibroblast	CD4T
MDK	0.587063	0.047562	0.0539691	Fibroblast	CD4T
PROS1	0.599966	0.0522976	0.0710257	Fibroblast	CD4T
A2M	0.601011	0.0518302	0.0710459	Fibroblast	CD4T
LRPAP1	0.586453	0.0495052	0.0638238	Fibroblast	CD4T
ANXA1	0.601169	0.0578093	0.0820841	Fibroblast	CD4T
SERPINE1	0.560498	0.044155	0.0460038	Fibroblast	CD4T
PTHLH	0.585439	0.0482707	0.0639502	Fibroblast	CD4T
NID1	0.570088	0.0426815	0.0491203	Fibroblast	CD4T
CXCL2	0.60783	0.0567891	0.0818826	Fibroblast	CD4T
CXCL3	0.583615	0.054385	0.0683514	Fibroblast	CD4T
CXCL6	0.594936	0.0529435	0.0695874	Fibroblast	CD4T
FGF7	0.598378	0.0519076	0.0627222	Fibroblast	CD4T
PTN	0.590552	0.0479348	0.0566302	Fibroblast	CD4T
RPS19	0.575238	0.0464153	0.0535127	Fibroblast	CD4T
KITLG	0.605588	0.0526946	0.0734829	Fibroblast	CD4T
ADM	0.580161	0.0466536	0.0556774	Fibroblast	CD4T
CLEC11A	0.576842	0.0475541	0.0578864	Fibroblast	CD4T
ITGB1	0.600084	0.0516312	0.0682718	Fibroblast	CD4T
CDH2	0.603387	0.0488099	0.0657225	Fibroblast	CD4T
CLDN11	0.584481	0.0485241	0.0612084	Fibroblast	CD4T
CADM3	0.598708	0.0442185	0.0537234	Fibroblast	CD4T
HMGB2	0.599798	0.0458714	0.0217539	Fibroblast	CD4T
MIF	0.577235	0.0395406	0.0114837	Fibroblast	CD4T
LGALS3	0.586021	0.0468391	0.0507355	Fibroblast	CD4T
GRN	0.581735	0.0460264	0.0553223	Fibroblast	CD4T
FBN1	0.582955	0.0467249	0.060952	Fibroblast	CD4T
IL33	0.610044	0.0616716	0.0909832	Fibroblast	CD4T
WNT2	0.581377	0.0471362	0.0584451	Fibroblast	CD4T
NAMPT	0.58512	0.0508535	0.0732896	Fibroblast	CD4T
NENF	0.565234	0.0423423	0.0444563	Fibroblast	CD4T
MANF	0.552139	0.0381105	0.0336037	Fibroblast	CD4T
SFRP2	0.594781	0.0467097	0.0647959	Fibroblast	CD4T
DSG2	0.579859	0.0472951	0.0580894	Fibroblast	CD4T
PCDH9	0.595002	0.049295	0.0681004	Fibroblast	CD4T
FAT1	0.589213	0.0461505	0.0567004	Fibroblast	CD4T
CXCL12	0.567954	0.0529774	0.0655999	Fibroblast	CD8T
CCL2	0.579765	0.0525125	0.0694155	Fibroblast	CD8T
CCL13	0.584691	0.0607321	0.0765374	Fibroblast	CD8T
IL6	0.582557	0.0431906	0.0536435	Fibroblast	CD8T
IL11	0.567776	0.0533709	0.065681	Fibroblast	CD8T
TNFSF10	0.548597	0.0456206	0.0481846	Fibroblast	CD8T
TNFSF12	0.565477	0.050563	0.0639587	Fibroblast	CD8T
TGFB1	0.565654	0.0465331	0.0725371	Fibroblast	CD8T
TGFB3	0.563717	0.0431109	0.0526862	Fibroblast	CD8T
INHBA	0.550593	0.039416	0.0408492	Fibroblast	CD8T
IL18	0.610449	0.0666413	0.106308	Fibroblast	CD8T
HLA-A	0.572698	0.0517475	0.0698402	Fibroblast	CD8T
ICAM1	0.58211	0.0601765	0.083186	Fibroblast	CD8T
ITGB1	0.562534	0.0465213	0.0498741	Fibroblast	CD8T
JAM2	0.555557	0.041721	0.0421145	Fibroblast	CD8T
CD34	0.53218	0.0467376	0.0332726	Fibroblast	CD8T
COL1A1	0.557716	0.0417499	0.0472635	Fibroblast	CD8T
COMP	0.534249	0.0420664	0.0331572	Fibroblast	CD8T
FN1	0.540167	0.0433329	0.0417704	Fibroblast	CD8T
SPP1	0.558864	0.0540683	0.0682527	Fibroblast	CD8T
TNC	0.56013	0.0454702	0.0512341	Fibroblast	CD8T
C3	0.557389	0.0483421	0.0520868	Fibroblast	CD8T
RSPO3	0.539536	0.0403766	0.035625	Fibroblast	CD8T
CCL11	0.568721	0.0491987	0.0586321	Fibroblast	CD8T
IGF1	0.543721	0.0358142	0.0198173	Fibroblast	CD8T
ADAM12	0.554836	0.0438859	0.0447697	Fibroblast	CD8T
APOE	0.562958	0.055949	0.0909497	Fibroblast	CD8T
BMP4	0.554058	0.0432563	0.043675	Fibroblast	CD8T
CFH	0.548512	0.0392258	0.0409063	Fibroblast	CD8T
COL18A1	0.575283	0.0488757	0.060254	Fibroblast	CD8T
COL4A1	0.570082	0.0434052	0.0508501	Fibroblast	CD8T
CTGF	0.54725	0.0424789	0.0427762	Fibroblast	CD8T
CYR61	0.531633	0.0467791	0.03789	Fibroblast	CD8T
FGF13	0.54281	0.0417588	0.0365385	Fibroblast	CD8T
FGF9	0.557024	0.0461345	0.0499904	Fibroblast	CD8T
HLA-C	0.55275	0.046955	0.0485822	Fibroblast	CD8T
HLA-E	0.565793	0.0514995	0.0579559	Fibroblast	CD8T
LAMA2	0.552897	0.03588	0.0114826	Fibroblast	CD8T
LAMB1	0.530829	0.0400296	0.0332304	Fibroblast	CD8T
PLAU	0.519472	0.0360127	0.0237637	Fibroblast	CD8T
SEMA3E	0.557919	0.0490098	0.0526772	Fibroblast	CD8T
THBS1	0.548877	0.0426614	0.0378722	Fibroblast	CD8T
THBS2	0.54545	0.0361109	0.0351848	Fibroblast	CD8T
WNT5A	0.547239	0.0444597	0.0439114	Fibroblast	CD8T
CALR	0.538239	0.0345767	0.00631202	Fibroblast	CD8T
APP	0.542424	0.0343681	0.0303392	Fibroblast	CD8T
MDK	0.54775	0.043942	0.0391399	Fibroblast	CD8T
PROS1	0.563309	0.0478005	0.0535698	Fibroblast	CD8T
A2M	0.550011	0.0461946	0.0450494	Fibroblast	CD8T
LRPAP1	0.550604	0.0506155	0.0510296	Fibroblast	CD8T
SLIT2	0.523188	0.0410069	0.0275991	Fibroblast	CD8T
ANXA1	0.560291	0.0536355	0.0622089	Fibroblast	CD8T
SERPINE1	0.529756	0.0437537	0.033272	Fibroblast	CD8T
NID1	0.535892	0.0409622	0.034765	Fibroblast	CD8T
CXCL2	0.5705	0.0511472	0.0599696	Fibroblast	CD8T
CXCL3	0.544756	0.0523613	0.0489623	Fibroblast	CD8T
CXCL6	0.554097	0.0527273	0.0529118	Fibroblast	CD8T
FGF7	0.561074	0.0456701	0.043672	Fibroblast	CD8T
RPS19	0.537299	0.0420683	0.0352846	Fibroblast	CD8T
KITLG	0.564898	0.0479298	0.0569135	Fibroblast	CD8T
HSPG2	0.554155	0.0442778	0.0469951	Fibroblast	CD8T
CLEC11A	0.554114	0.0499811	0.0466722	Fibroblast	CD8T
CDH2	0.559649	0.0438354	0.0451202	Fibroblast	CD8T
CLDN11	0.542199	0.0437472	0.0412988	Fibroblast	CD8T
HMGB2	0.585188	0.0435079	0.0325079	Fibroblast	CD8T
MIF	0.542295	0.0350665	0.0190304	Fibroblast	CD8T
LGALS3	0.542919	0.0421622	0.0365978	Fibroblast	CD8T
GRN	0.545428	0.040929	0.0354647	Fibroblast	CD8T
FBN1	0.537728	0.042435	0.0394156	Fibroblast	CD8T
PTHLH	0.537393	0.0422488	0.0384822	Fibroblast	CD8T
ADM	0.543202	0.0429924	0.0391686	Fibroblast	CD8T
NAMPT	0.545613	0.044527	0.0510466	Fibroblast	CD8T
NENF	0.525578	0.0400145	0.0266582	Fibroblast	CD8T
MANF	0.529146	0.0385944	0.026887	Fibroblast	CD8T
SFRP2	0.537157	0.0366661	0.0313963	Fibroblast	CD8T
DSG2	0.534985	0.0426037	0.0354208	Fibroblast	CD8T
PLXNB2	0.565039	0.0471911	0.0529892	Fibroblast	CD8T
PCDH9	0.556337	0.0427186	0.0470125	Fibroblast	CD8T
FAT1	0.552901	0.0425072	0.0396294	Fibroblast	CD8T
CADM3	0.549009	0.0352542	0.026845	Fibroblast	CD8T
CXCL12	0.413769	0.00488132	0.0052357	Fibroblast	DC
CCL13	0.458791	0.00916341	0.00545164	Fibroblast	DC
IL6	0.422464	0.0080806	0.0303108	Fibroblast	DC
TNFSF10	0.407016	0.00378072	0.00701811	Fibroblast	DC
TGFB1	0.465373	0.00339567	0.0163828	Fibroblast	DC
IL18	0.461722	0.00292395	0.000654395	Fibroblast	DC
APOE	0.471319	0.010459	0.054194	Fibroblast	DC
LAMA2	0.4443	0.00716797	0.0043886	Fibroblast	DC
PLAT	0.427872	0.00878309	0.0137262	Fibroblast	DC
PTGS2	0.44546	0.0179687	0.0458515	Fibroblast	DC
CXCL12	0.642723	0.149521	0.14859	Fibroblast	Endothelial
IL6	0.638792	0.140818	0.124465	Fibroblast	Endothelial
IL11	0.63737	0.143833	0.141546	Fibroblast	Endothelial
PDGFC	0.624636	0.142393	0.133098	Fibroblast	Endothelial
CSF1	0.63351	0.137745	0.115423	Fibroblast	Endothelial
KITLG	0.634658	0.140569	0.135232	Fibroblast	Endothelial
TNFSF10	0.621526	0.131422	0.0951283	Fibroblast	Endothelial
TNFSF12	0.6327	0.135286	0.131692	Fibroblast	Endothelial
TGFB1	0.641936	0.148717	0.142697	Fibroblast	Endothelial
TGFB3	0.635797	0.145284	0.140936	Fibroblast	Endothelial
INHBA	0.62665	0.142932	0.141165	Fibroblast	Endothelial
IL18	0.624654	0.13382	0.124931	Fibroblast	Endothelial
ICAM1	0.64361	0.145944	0.143649	Fibroblast	Endothelial
ITGB1	0.642179	0.148629	0.143787	Fibroblast	Endothelial
JAM2	0.636386	0.141898	0.136934	Fibroblast	Endothelial
CD34	0.612278	0.135538	0.120602	Fibroblast	Endothelial
CADM3	0.637616	0.126877	0.107468	Fibroblast	Endothelial
NFASC	0.627517	0.142893	0.132413	Fibroblast	Endothelial
CLDN11	0.63045	0.143148	0.136304	Fibroblast	Endothelial
COL1A1	0.627007	0.139767	0.134322	Fibroblast	Endothelial
COMP	0.623752	0.137675	0.12919	Fibroblast	Endothelial
FN1	0.642623	0.147938	0.133445	Fibroblast	Endothelial
SPP1	0.638942	0.143104	0.127705	Fibroblast	Endothelial
TNC	0.644263	0.147503	0.148966	Fibroblast	Endothelial
HSPG2	0.634706	0.148833	0.142995	Fibroblast	Endothelial
C3	0.638231	0.146276	0.14578	Fibroblast	Endothelial
RARRES2	0.633547	0.142215	0.138875	Fibroblast	Endothelial
ANXA1	0.64424	0.145471	0.130977	Fibroblast	Endothelial
RPS19	0.63544	0.142928	0.138823	Fibroblast	Endothelial
IGF1	0.631395	0.122165	0.0587819	Fibroblast	Endothelial
PROS1	0.634502	0.14564	0.140487	Fibroblast	Endothelial
WNT5A	0.632756	0.142776	0.135996	Fibroblast	Endothelial
A2M	0.636768	0.148221	0.142543	Fibroblast	Endothelial
ADAM12	0.629526	0.143332	0.13702	Fibroblast	Endothelial
ADM	0.631861	0.143733	0.13544	Fibroblast	Endothelial
ANGPTL1	0.62587	0.13348	0.124623	Fibroblast	Endothelial
APOE	0.644537	0.146173	0.106537	Fibroblast	Endothelial
BMP4	0.639822	0.145222	0.14077	Fibroblast	Endothelial
CALR	0.636398	0.127622	0.0404781	Fibroblast	Endothelial
CCL11	0.6305	0.145683	0.137983	Fibroblast	Endothelial
CCL13	0.648555	0.151793	0.155805	Fibroblast	Endothelial
CCL2	0.643261	0.14543	0.138731	Fibroblast	Endothelial
CFH	0.626162	0.136229	0.132478	Fibroblast	Endothelial
CLEC11A	0.619813	0.139763	0.126459	Fibroblast	Endothelial
COL18A1	0.638161	0.145877	0.142199	Fibroblast	Endothelial
COL4A1	0.642748	0.152533	0.151297	Fibroblast	Endothelial
CTGF	0.63775	0.147333	0.148644	Fibroblast	Endothelial
CYR61	0.619916	0.138793	0.125209	Fibroblast	Endothelial
FGF13	0.628554	0.140923	0.133207	Fibroblast	Endothelial
FGF9	0.637419	0.146922	0.142382	Fibroblast	Endothelial
HLA-E	0.633387	0.146263	0.139832	Fibroblast	Endothelial
LAMA2	0.624066	0.116007	0.0197794	Fibroblast	Endothelial
LAMB1	0.623356	0.140233	0.128697	Fibroblast	Endothelial
LRPAP1	0.62734	0.146307	0.13504	Fibroblast	Endothelial
MDK	0.624058	0.134814	0.120888	Fibroblast	Endothelial
NAMPT	0.635773	0.145291	0.142182	Fibroblast	Endothelial
NID1	0.609873	0.132429	0.116785	Fibroblast	Endothelial
PLAT	0.635236	0.14771	0.144085	Fibroblast	Endothelial
PLAU	0.60501	0.12559	0.11132	Fibroblast	Endothelial
PSAP	0.610631	0.128735	0.114092	Fibroblast	Endothelial
PTN	0.627559	0.135559	0.120523	Fibroblast	Endothelial
RGMA	0.63175	0.141407	0.136732	Fibroblast	Endothelial
SEMA3B	0.635847	0.142744	0.139461	Fibroblast	Endothelial
SEMA3C	0.606283	0.125631	0.110641	Fibroblast	Endothelial
SEMA3E	0.634338	0.146278	0.140515	Fibroblast	Endothelial
SERPINE1	0.613124	0.136142	0.121728	Fibroblast	Endothelial
SERPINE2	0.634962	0.146244	0.141442	Fibroblast	Endothelial
SERPING1	0.634901	0.138987	0.137375	Fibroblast	Endothelial
SLIT2	0.594084	0.128122	0.104868	Fibroblast	Endothelial
TFPI	0.644879	0.154585	0.154557	Fibroblast	Endothelial
THBS1	0.630021	0.142158	0.133372	Fibroblast	Endothelial
THBS2	0.630958	0.129307	0.127884	Fibroblast	Endothelial
APP	0.60168	0.102984	0.0167451	Fibroblast	Endothelial
RSPO3	0.6007	0.132481	0.1085	Fibroblast	Endothelial
FGF7	0.630286	0.137602	0.119426	Fibroblast	Endothelial
HLA-A	0.6381	0.151024	0.146857	Fibroblast	Endothelial
PTHLH	0.626031	0.141492	0.131798	Fibroblast	Endothelial
CXCL2	0.640304	0.148092	0.147103	Fibroblast	Endothelial
CXCL3	0.632968	0.145214	0.140873	Fibroblast	Endothelial
CXCL6	0.638876	0.14741	0.144472	Fibroblast	Endothelial
PTGS2	0.637467	0.143923	0.134168	Fibroblast	Endothelial
NTN4	0.629391	0.140843	0.136488	Fibroblast	Endothelial
CDH2	0.631851	0.139271	0.132733	Fibroblast	Endothelial
IL34	0.642627	0.145473	0.141718	Fibroblast	Endothelial
WNT2	0.626816	0.142331	0.135742	Fibroblast	Endothelial
GPNMB	0.611749	0.131169	0.118953	Fibroblast	Endothelial
WISP2	0.578653	0.108023	0.0779125	Fibroblast	Endothelial
HMGB2	0.631553	0.128081	0.0563754	Fibroblast	Endothelial
TIMP1	0.642011	0.14444	0.142875	Fibroblast	Endothelial
MIF	0.627466	0.121473	0.0485388	Fibroblast	Endothelial
LGALS3	0.635502	0.142065	0.123326	Fibroblast	Endothelial
GRN	0.622367	0.13911	0.12833	Fibroblast	Endothelial
IL33	0.637321	0.143717	0.135169	Fibroblast	Endothelial
FBN1	0.6244	0.144578	0.134025	Fibroblast	Endothelial
GREM1	0.618184	0.131016	0.115201	Fibroblast	Endothelial
THBS4	0.635952	0.139922	0.13744	Fibroblast	Endothelial
NENF	0.624039	0.139253	0.128894	Fibroblast	Endothelial
MANF	0.615722	0.132048	0.119647	Fibroblast	Endothelial
SFRP2	0.615106	0.132268	0.12236	Fibroblast	Endothelial
DSG2	0.637276	0.148883	0.143312	Fibroblast	Endothelial
PLXNB2	0.643411	0.150473	0.148944	Fibroblast	Endothelial
PCDH9	0.63187	0.142022	0.138327	Fibroblast	Endothelial
FAT1	0.633682	0.139677	0.133787	Fibroblast	Endothelial
CXCL12	0.596398	0.149928	0.108383	Fibroblast	Epithelial
IL6	0.590196	0.143643	0.0909655	Fibroblast	Epithelial
IL11	0.586028	0.141669	0.0953315	Fibroblast	Epithelial
PDGFC	0.578272	0.141607	0.0910317	Fibroblast	Epithelial
CSF1	0.581135	0.141887	0.0899371	Fibroblast	Epithelial
KITLG	0.585477	0.141249	0.0947184	Fibroblast	Epithelial
TNFSF10	0.573368	0.137615	0.0740813	Fibroblast	Epithelial
TNFSF12	0.58174	0.13925	0.0914471	Fibroblast	Epithelial
TGFB1	0.584481	0.145604	0.0990252	Fibroblast	Epithelial
TGFB3	0.574315	0.142454	0.0928404	Fibroblast	Epithelial
INHBA	0.566268	0.134795	0.078291	Fibroblast	Epithelial
ICAM1	0.596885	0.148089	0.107433	Fibroblast	Epithelial
ITGB1	0.590159	0.147055	0.0998745	Fibroblast	Epithelial
JAM2	0.57231	0.136701	0.0826345	Fibroblast	Epithelial
COL1A1	0.578517	0.144109	0.0971123	Fibroblast	Epithelial
COMP	0.580476	0.141652	0.0925131	Fibroblast	Epithelial
FN1	0.587876	0.14815	0.0951702	Fibroblast	Epithelial
SPP1	0.585619	0.146394	0.0899164	Fibroblast	Epithelial
TNC	0.590502	0.147739	0.104899	Fibroblast	Epithelial
HSPG2	0.587942	0.150598	0.105732	Fibroblast	Epithelial
RSPO3	0.560385	0.138409	0.0753995	Fibroblast	Epithelial
CCL13	0.59172	0.147233	0.106603	Fibroblast	Epithelial
CCL11	0.575751	0.141732	0.0914068	Fibroblast	Epithelial
IGF1	0.587839	0.133463	0.0505787	Fibroblast	Epithelial
PROS1	0.582081	0.146495	0.0978917	Fibroblast	Epithelial
WNT5A	0.587992	0.148054	0.101723	Fibroblast	Epithelial
A2M	0.586219	0.147375	0.101049	Fibroblast	Epithelial
ADAM12	0.584275	0.143676	0.097339	Fibroblast	Epithelial
ADM	0.583341	0.142828	0.0932539	Fibroblast	Epithelial
APOE	0.599175	0.150296	0.0845809	Fibroblast	Epithelial
BMP4	0.58132	0.144674	0.0981221	Fibroblast	Epithelial
C3	0.597797	0.150778	0.112747	Fibroblast	Epithelial
CLEC11A	0.58109	0.144184	0.0948306	Fibroblast	Epithelial
COL18A1	0.587866	0.147054	0.102686	Fibroblast	Epithelial
COL4A1	0.590588	0.147802	0.10348	Fibroblast	Epithelial
CTGF	0.582973	0.14615	0.102858	Fibroblast	Epithelial
CYR61	0.579911	0.145891	0.0955948	Fibroblast	Epithelial
FGF13	0.595643	0.150656	0.109018	Fibroblast	Epithelial
[truncated: 2,355 more rows]

## Sheet: S3. Liver
test_ligand	auroc	aupr	pearson	Sender	Target
TIMP1	0.628837	0.150951	0.14584	B	DC
TIMP1	0.645022	0.186944	0.169066	B	Endothelial
TIMP1	0.62564	0.276792	0.176127	B	Epithelial
TIMP1	0.631271	0.237675	0.174959	B	Fibroblast
TIMP1	0.615872	0.120108	0.118955	B	Macrophage
TIMP1	0.679637	0.0113347	0.0452144	B	Monocyte
TIMP1	0.668819	0.00755057	0.0352556	B	NKT
TIMP1	0.593089	0.0688234	0.0783454	B	Pericyte
TIMP1	0.629677	0.160252	0.150921	B	Plasma
CCL20	0.634886	0.00156421	0.0143137	CD4T	B
CCL5	0.591541	0.00140549	0.00966829	CD4T	B
IFNG	0.606325	0.00277178	0.032194	CD4T	B
LTB	0.582092	0.00114631	0.0100346	CD4T	B
CD40LG	0.579666	0.00123266	0.00684175	CD4T	B
CD70	0.640008	0.0011328	0.0106127	CD4T	B
TGFB1	0.625107	0.00388205	0.0323805	CD4T	B
HLA-A	0.634381	0.00178686	0.0166503	CD4T	B
ITGB2	0.634245	0.00175154	0.016127	CD4T	B
CD28	0.58409	0.00122634	0.00868388	CD4T	B
ITGB1	0.600563	0.00146114	0.011777	CD4T	B
PTPRC	0.609585	0.00115679	0.0100951	CD4T	B
COL1A1	0.55031	0.00135634	0.00865815	CD4T	B
FN1	0.694626	0.0168731	0.092004	CD4T	B
SPP1	0.655336	0.0122676	0.0648496	CD4T	B
ALOX5AP	0.546799	0.000801084	0.00238865	CD4T	B
CCL4	0.568316	0.000899628	0.00494917	CD4T	B
APOE	0.66754	0.0031218	0.0399097	CD4T	B
GZMB	0.549166	0.000994401	0.00628516	CD4T	B
HLA-E	0.647284	0.00132902	0.0134506	CD4T	B
CALM1	0.572138	0.00145044	0.0104351	CD4T	B
SAA1	0.626193	0.00172392	0.0161389	CD4T	B
CXCL2	0.612049	0.00127397	0.0118187	CD4T	B
CXCL3	0.615425	0.00179604	0.0157389	CD4T	B
RTN4	0.633644	0.00127303	0.0112962	CD4T	B
XCL2	0.640473	0.0018655	0.0165594	CD4T	B
CD2	0.618122	0.0134675	0.0381578	CD4T	B
CD6	0.553919	0.000737155	0.0022818	CD4T	B
LGALS3	0.613097	0.00135894	0.010338	CD4T	B
APOA1	0.609565	0.00114423	0.00798151	CD4T	B
NENF	0.630384	0.00135162	0.0134239	CD4T	B
CCL20	0.632691	0.154198	0.152152	CD4T	CD4T
CCL5	0.629216	0.156897	0.15265	CD4T	CD4T
IFNG	0.65898	0.163494	0.168346	CD4T	CD4T
LTB	0.609213	0.132676	0.114884	CD4T	CD4T
CD40LG	0.640696	0.150158	0.143504	CD4T	CD4T
CD70	0.613704	0.143648	0.133264	CD4T	CD4T
TGFB1	0.648599	0.155576	0.154645	CD4T	CD4T
HLA-A	0.638546	0.155872	0.149121	CD4T	CD4T
ITGB2	0.637146	0.152947	0.152859	CD4T	CD4T
ITGB1	0.630866	0.155201	0.151211	CD4T	CD4T
COL1A1	0.621559	0.153505	0.145563	CD4T	CD4T
FN1	0.626441	0.151297	0.131338	CD4T	CD4T
SPP1	0.629018	0.152016	0.136542	CD4T	CD4T
CCL4	0.634428	0.152392	0.152667	CD4T	CD4T
APOE	0.629121	0.153536	0.125552	CD4T	CD4T
GZMB	0.633874	0.152319	0.149618	CD4T	CD4T
HLA-E	0.632949	0.153941	0.150571	CD4T	CD4T
CALM1	0.620419	0.149924	0.136353	CD4T	CD4T
SAA1	0.625891	0.160754	0.158253	CD4T	CD4T
CXCL2	0.632865	0.154432	0.153425	CD4T	CD4T
CXCL3	0.619892	0.15391	0.145497	CD4T	CD4T
RTN4	0.613411	0.144782	0.123899	CD4T	CD4T
XCL2	0.628112	0.154024	0.149496	CD4T	CD4T
PTPRC	0.650068	0.155116	0.163748	CD4T	CD4T
CD28	0.648375	0.163847	0.171963	CD4T	CD4T
CD2	0.631055	0.146408	0.143756	CD4T	CD4T
CD6	0.578148	0.114991	0.0863972	CD4T	CD4T
LGALS3	0.61867	0.149601	0.129972	CD4T	CD4T
APOA1	0.623343	0.143439	0.120528	CD4T	CD4T
NENF	0.604383	0.141707	0.121302	CD4T	CD4T
TIGIT	0.606013	0.137621	0.122356	CD4T	CD4T
CCL20	0.582695	0.163236	0.101633	CD4T	CD8T
CCL5	0.581739	0.163052	0.0941819	CD4T	CD8T
IFNG	0.594425	0.167638	0.0879229	CD4T	CD8T
CD70	0.588623	0.160824	0.100328	CD4T	CD8T
TGFB1	0.590265	0.162159	0.0741826	CD4T	CD8T
HLA-A	0.581237	0.162346	0.0926489	CD4T	CD8T
ITGB2	0.59482	0.166035	0.108152	CD4T	CD8T
ITGB1	0.591483	0.165862	0.106284	CD4T	CD8T
COL1A1	0.582887	0.159647	0.0971942	CD4T	CD8T
FN1	0.58674	0.163177	0.0854543	CD4T	CD8T
SPP1	0.587641	0.161776	0.0807483	CD4T	CD8T
CCL4	0.585973	0.164609	0.103947	CD4T	CD8T
APOE	0.590551	0.169225	0.0893805	CD4T	CD8T
GZMB	0.587682	0.163557	0.103227	CD4T	CD8T
HLA-E	0.591281	0.167899	0.112334	CD4T	CD8T
CALM1	0.58549	0.16235	0.0961379	CD4T	CD8T
SAA1	0.580451	0.161825	0.0976653	CD4T	CD8T
CXCL2	0.588876	0.163193	0.104143	CD4T	CD8T
CXCL3	0.577517	0.160794	0.0963756	CD4T	CD8T
CD40LG	0.586295	0.161296	0.0903477	CD4T	CD8T
LTB	0.581461	0.152217	0.0851541	CD4T	CD8T
RTN4	0.584713	0.163264	0.0925286	CD4T	CD8T
XCL2	0.583452	0.162697	0.09954	CD4T	CD8T
PTPRC	0.596893	0.16564	0.108472	CD4T	CD8T
CD28	0.592145	0.163139	0.0988566	CD4T	CD8T
CD2	0.583303	0.160764	0.0965372	CD4T	CD8T
LGALS3	0.589327	0.164183	0.0949381	CD4T	CD8T
APOA1	0.585238	0.160814	0.0863977	CD4T	CD8T
NENF	0.588304	0.165008	0.104047	CD4T	CD8T
TIGIT	0.586852	0.164838	0.105466	CD4T	CD8T
XCL2	0.629205	0.159848	0.152897	CD4T	DC
CCL20	0.625873	0.152494	0.144632	CD4T	DC
CCL5	0.626335	0.148841	0.135125	CD4T	DC
IFNG	0.650842	0.159474	0.152865	CD4T	DC
LTB	0.610892	0.12673	0.111209	CD4T	DC
CD40LG	0.640193	0.155483	0.151133	CD4T	DC
CD70	0.609084	0.14571	0.128383	CD4T	DC
TGFB1	0.633241	0.148497	0.137763	CD4T	DC
HLA-A	0.634111	0.157103	0.146008	CD4T	DC
ITGB2	0.630081	0.151753	0.146486	CD4T	DC
CD28	0.64526	0.156799	0.155525	CD4T	DC
ITGB1	0.625305	0.153313	0.144664	CD4T	DC
PTPRC	0.648991	0.158673	0.163374	CD4T	DC
COL1A1	0.617548	0.14858	0.139145	CD4T	DC
FN1	0.626754	0.1535	0.137242	CD4T	DC
SPP1	0.632038	0.158827	0.15068	CD4T	DC
CALM1	0.620132	0.147476	0.133787	CD4T	DC
ALOX5AP	0.608272	0.135304	0.122926	CD4T	DC
CCL4	0.637447	0.15559	0.155143	CD4T	DC
APOE	0.631583	0.155188	0.122956	CD4T	DC
CXCL2	0.633449	0.157545	0.153858	CD4T	DC
GZMB	0.617187	0.14404	0.133596	CD4T	DC
HLA-E	0.632821	0.153743	0.148847	CD4T	DC
PLAT	0.623097	0.149567	0.139071	CD4T	DC
RTN4	0.61326	0.1473	0.126694	CD4T	DC
SAA1	0.630314	0.160835	0.154965	CD4T	DC
CXCL3	0.621967	0.160496	0.147924	CD4T	DC
CD2	0.623715	0.146386	0.140586	CD4T	DC
CD6	0.580534	0.120201	0.0914255	CD4T	DC
TIMP1	0.628837	0.150951	0.14584	CD4T	DC
LGALS3	0.615725	0.149274	0.13144	CD4T	DC
APOA1	0.621852	0.146544	0.124228	CD4T	DC
NENF	0.604822	0.141639	0.121063	CD4T	DC
TIGIT	0.601758	0.134671	0.11468	CD4T	DC
CCL20	0.641593	0.191285	0.172431	CD4T	Endothelial
CCL5	0.640205	0.185852	0.156897	CD4T	Endothelial
IFNG	0.648949	0.187287	0.15298	CD4T	Endothelial
LTB	0.604912	0.163839	0.117695	CD4T	Endothelial
CD40LG	0.632649	0.1756	0.146324	CD4T	Endothelial
CD70	0.620188	0.170784	0.14309	CD4T	Endothelial
TGFB1	0.645867	0.191603	0.167597	CD4T	Endothelial
HLA-A	0.648216	0.19175	0.169518	CD4T	Endothelial
ITGB2	0.640183	0.190873	0.169646	CD4T	Endothelial
ITGB1	0.640182	0.19111	0.168296	CD4T	Endothelial
PTPRC	0.639463	0.178547	0.160017	CD4T	Endothelial
COL1A1	0.620982	0.178387	0.151166	CD4T	Endothelial
FN1	0.638273	0.184525	0.137362	CD4T	Endothelial
SPP1	0.638426	0.190798	0.160256	CD4T	Endothelial
CALM1	0.636812	0.187088	0.164832	CD4T	Endothelial
ALOX5AP	0.619471	0.16473	0.13872	CD4T	Endothelial
CCL4	0.636954	0.182059	0.160983	CD4T	Endothelial
APOE	0.646894	0.185855	0.118898	CD4T	Endothelial
GZMB	0.628939	0.178771	0.153163	CD4T	Endothelial
HLA-E	0.637914	0.185186	0.161826	CD4T	Endothelial
PLAT	0.636405	0.187914	0.162485	CD4T	Endothelial
RTN4	0.636098	0.184203	0.153672	CD4T	Endothelial
SAA1	0.639014	0.192643	0.173322	CD4T	Endothelial
CXCL2	0.636967	0.189023	0.16749	CD4T	Endothelial
CXCL3	0.635177	0.19092	0.166206	CD4T	Endothelial
XCL2	0.643662	0.194916	0.176095	CD4T	Endothelial
CD28	0.644258	0.186717	0.165599	CD4T	Endothelial
CD2	0.636271	0.184619	0.164614	CD4T	Endothelial
CD6	0.58648	0.15042	0.103939	CD4T	Endothelial
TIMP1	0.645022	0.186944	0.169066	CD4T	Endothelial
LGALS3	0.637254	0.196841	0.171538	CD4T	Endothelial
APOA1	0.638833	0.186794	0.156258	CD4T	Endothelial
NENF	0.626023	0.179673	0.150929	CD4T	Endothelial
TIGIT	0.614321	0.164259	0.133705	CD4T	Endothelial
CCL20	0.616881	0.271678	0.16619	CD4T	Epithelial
CCL5	0.616299	0.274236	0.164102	CD4T	Epithelial
IFNG	0.627221	0.280978	0.14955	CD4T	Epithelial
LTB	0.592565	0.242436	0.120324	CD4T	Epithelial
CD40LG	0.616922	0.27459	0.162948	CD4T	Epithelial
CD70	0.608732	0.264254	0.156746	CD4T	Epithelial
TGFB1	0.62564	0.281645	0.154811	CD4T	Epithelial
HLA-A	0.617682	0.277601	0.169468	CD4T	Epithelial
ITGB2	0.62097	0.277619	0.174948	CD4T	Epithelial
ITGB1	0.6154	0.275001	0.166613	CD4T	Epithelial
PTPRC	0.622823	0.277378	0.175679	CD4T	Epithelial
COL1A1	0.608373	0.267792	0.159862	CD4T	Epithelial
FN1	0.611103	0.270021	0.134034	CD4T	Epithelial
SPP1	0.619024	0.279227	0.156768	CD4T	Epithelial
CALM1	0.609623	0.266371	0.150539	CD4T	Epithelial
ALOX5AP	0.605815	0.26082	0.151653	CD4T	Epithelial
CCL4	0.623014	0.277554	0.174389	CD4T	Epithelial
APOE	0.627485	0.280802	0.129473	CD4T	Epithelial
GZMB	0.617553	0.275883	0.171624	CD4T	Epithelial
HLA-E	0.618711	0.275207	0.170973	CD4T	Epithelial
PLAT	0.614811	0.270616	0.161583	CD4T	Epithelial
RTN4	0.612609	0.270391	0.153689	CD4T	Epithelial
SAA1	0.618475	0.276301	0.173976	CD4T	Epithelial
CXCL2	0.613521	0.270632	0.165597	CD4T	Epithelial
CXCL3	0.615671	0.273891	0.169265	CD4T	Epithelial
XCL2	0.618519	0.274336	0.172506	CD4T	Epithelial
CD28	0.628453	0.283444	0.179743	CD4T	Epithelial
CD2	0.62081	0.273124	0.169491	CD4T	Epithelial
CD6	0.583304	0.241218	0.117656	CD4T	Epithelial
TIMP1	0.62564	0.276792	0.176127	CD4T	Epithelial
LGALS3	0.615076	0.272271	0.157244	CD4T	Epithelial
APOA1	0.626181	0.275738	0.16461	CD4T	Epithelial
NENF	0.604301	0.263229	0.151599	CD4T	Epithelial
TIGIT	0.607511	0.264173	0.15555	CD4T	Epithelial
CCL20	0.623144	0.234337	0.169018	CD4T	Fibroblast
CCL5	0.625376	0.232077	0.153338	CD4T	Fibroblast
IFNG	0.634331	0.238143	0.150893	CD4T	Fibroblast
LTB	0.604574	0.210737	0.130188	CD4T	Fibroblast
CD40LG	0.620863	0.225408	0.147697	CD4T	Fibroblast
CD70	0.607575	0.216018	0.144452	CD4T	Fibroblast
TGFB1	0.634142	0.25031	0.17609	CD4T	Fibroblast
HLA-A	0.62869	0.238826	0.170583	CD4T	Fibroblast
ITGB2	0.625203	0.233693	0.168489	CD4T	Fibroblast
ITGB1	0.621937	0.232582	0.161004	CD4T	Fibroblast
PTPRC	0.627468	0.230262	0.16654	CD4T	Fibroblast
COL1A1	0.612493	0.226334	0.155692	CD4T	Fibroblast
FN1	0.621297	0.230096	0.144375	CD4T	Fibroblast
SPP1	0.625772	0.233969	0.149686	CD4T	Fibroblast
CALM1	0.620648	0.228788	0.15688	CD4T	Fibroblast
ALOX5AP	0.602852	0.207786	0.133178	CD4T	Fibroblast
CCL4	0.624393	0.232157	0.166805	CD4T	Fibroblast
APOE	0.631093	0.23182	0.110297	CD4T	Fibroblast
GZMB	0.621893	0.230104	0.163863	CD4T	Fibroblast
HLA-E	0.621995	0.232306	0.164702	CD4T	Fibroblast
PLAT	0.619506	0.23167	0.160043	CD4T	Fibroblast
RTN4	0.623855	0.233057	0.163613	CD4T	Fibroblast
SAA1	0.619128	0.230683	0.16345	CD4T	Fibroblast
CXCL2	0.621411	0.229121	0.162628	CD4T	Fibroblast
CXCL3	0.620247	0.232293	0.164194	CD4T	Fibroblast
XCL2	0.625308	0.237249	0.172799	CD4T	Fibroblast
CD28	0.630708	0.233546	0.162228	CD4T	Fibroblast
CD2	0.621106	0.226648	0.160842	CD4T	Fibroblast
CD6	0.580733	0.195394	0.106919	CD4T	Fibroblast
TIMP1	0.631271	0.237675	0.174959	CD4T	Fibroblast
LGALS3	0.620096	0.232156	0.156505	CD4T	Fibroblast
APOA1	0.619599	0.227712	0.148538	CD4T	Fibroblast
NENF	0.607775	0.220274	0.145529	CD4T	Fibroblast
TIGIT	0.605345	0.215513	0.142114	CD4T	Fibroblast
CCL20	0.60249	0.117642	0.11046	CD4T	Macrophage
CCL5	0.602271	0.114545	0.096559	CD4T	Macrophage
IFNG	0.634144	0.147921	0.170424	CD4T	Macrophage
LTB	0.595562	0.106766	0.0939003	CD4T	Macrophage
CD40LG	0.608524	0.12501	0.126616	CD4T	Macrophage
CD70	0.586761	0.105216	0.0898384	CD4T	Macrophage
TGFB1	0.617038	0.131725	0.143506	CD4T	Macrophage
HLA-A	0.611599	0.119543	0.111755	CD4T	Macrophage
ITGB2	0.602948	0.117977	0.111981	CD4T	Macrophage
CD28	0.619103	0.124079	0.123564	CD4T	Macrophage
ITGB1	0.602074	0.116282	0.107356	CD4T	Macrophage
PTPRC	0.615361	0.120886	0.122258	CD4T	Macrophage
COL1A1	0.596665	0.113192	0.103962	CD4T	Macrophage
FN1	0.594966	0.111304	0.0825213	CD4T	Macrophage
SPP1	0.604387	0.127204	0.130455	CD4T	Macrophage
CALM1	0.590872	0.11121	0.0951646	CD4T	Macrophage
ALOX5AP	0.596731	0.112165	0.100283	CD4T	Macrophage
SAA1	0.605452	0.124627	0.120101	CD4T	Macrophage
CCL4	0.61502	0.124456	0.124677	CD4T	Macrophage
APOE	0.613026	0.128186	0.117848	CD4T	Macrophage
GZMB	0.593331	0.108926	0.0973335	CD4T	Macrophage
HLA-E	0.604091	0.117246	0.109607	CD4T	Macrophage
PLAT	0.60255	0.114728	0.100528	CD4T	Macrophage
RTN4	0.590899	0.109499	0.089749	CD4T	Macrophage
CXCL2	0.605737	0.11902	0.113658	CD4T	Macrophage
CXCL3	0.598378	0.121856	0.111087	CD4T	Macrophage
XCL2	0.6067	0.12417	0.11739	CD4T	Macrophage
CD2	0.599585	0.113891	0.106963	CD4T	Macrophage
CD6	0.545229	0.090406	0.0512235	CD4T	Macrophage
TIMP1	0.615872	0.120108	0.118955	CD4T	Macrophage
LGALS3	0.595384	0.119372	0.108771	CD4T	Macrophage
APOA1	0.606121	0.122877	0.120825	CD4T	Macrophage
NENF	0.574611	0.103372	0.0792704	CD4T	Macrophage
TIGIT	0.570232	0.100462	0.0742942	CD4T	Macrophage
CCL20	0.688191	0.0125965	0.0490776	CD4T	Monocyte
CCL5	0.699782	0.013365	0.0461974	CD4T	Monocyte
IFNG	0.735135	0.025704	0.0938345	CD4T	Monocyte
LTB	0.669594	0.0118117	0.0448752	CD4T	Monocyte
CD40LG	0.703964	0.0116973	0.0400827	CD4T	Monocyte
CD70	0.683335	0.010952	0.043479	CD4T	Monocyte
TGFB1	0.6741	0.0126265	0.048172	CD4T	Monocyte
HLA-A	0.730276	0.0137271	0.0584133	CD4T	Monocyte
ITGB2	0.701191	0.0133374	0.0524117	CD4T	Monocyte
PTPRC	0.690861	0.0107554	0.0440496	CD4T	Monocyte
COL1A1	0.67395	0.0149231	0.0552112	CD4T	Monocyte
FN1	0.703248	0.0135939	0.0438396	CD4T	Monocyte
SPP1	0.697015	0.0132527	0.0483835	CD4T	Monocyte
ALOX5AP	0.649893	0.00941537	0.0367458	CD4T	Monocyte
SAA1	0.692499	0.0144005	0.0558675	CD4T	Monocyte
CCL4	0.665355	0.010272	0.0384255	CD4T	Monocyte
APOE	0.706021	0.0149884	0.0535268	CD4T	Monocyte
GZMB	0.657011	0.00986697	0.0360255	CD4T	Monocyte
HLA-E	0.690713	0.0120894	0.0501656	CD4T	Monocyte
PLAT	0.656292	0.0104276	0.0362436	CD4T	Monocyte
CALM1	0.681124	0.0123541	0.0477801	CD4T	Monocyte
CXCL2	0.669036	0.0109977	0.0413402	CD4T	Monocyte
CXCL3	0.662512	0.0116519	0.0443781	CD4T	Monocyte
RTN4	0.660052	0.0110727	0.0397149	CD4T	Monocyte
XCL2	0.692661	0.0131194	0.0531291	CD4T	Monocyte
ITGB1	0.697899	0.0135892	0.0521159	CD4T	Monocyte
CD28	0.726327	0.0130522	0.0486283	CD4T	Monocyte
CD2	0.69208	0.0115205	0.0445404	CD4T	Monocyte
CD6	0.55205	0.00679869	0.0127786	CD4T	Monocyte
TIMP1	0.679637	0.0113347	0.0452144	CD4T	Monocyte
LGALS3	0.689685	0.0157253	0.0664937	CD4T	Monocyte
APOA1	0.676243	0.0105552	0.0328461	CD4T	Monocyte
NENF	0.646034	0.0107974	0.0391325	CD4T	Monocyte
CCL20	0.591679	0.102259	0.098401	CD4T	NK
CCL5	0.593207	0.0981806	0.0873961	CD4T	NK
IFNG	0.599468	0.0978601	0.0796224	CD4T	NK
LTB	0.588046	0.0894538	0.0769025	CD4T	NK
CD70	0.590415	0.0968271	0.089513	CD4T	NK
TGFB1	0.601302	0.106368	0.10256	CD4T	NK
HLA-A	0.59681	0.100942	0.0916937	CD4T	NK
ITGB2	0.597431	0.0998163	0.0969977	CD4T	NK
ITGB1	0.595826	0.0999865	0.0963855	CD4T	NK
COL1A1	0.588128	0.0971094	0.0898702	CD4T	NK
FN1	0.588733	0.0989111	0.0815636	CD4T	NK
SPP1	0.595656	0.100443	0.0933777	CD4T	NK
CCL4	0.594959	0.0982328	0.0936657	CD4T	NK
APOE	0.590283	0.0963929	0.0590887	CD4T	NK
GZMB	0.590858	0.0964695	0.0900949	CD4T	NK
HLA-C	0.592454	0.101024	0.0950033	CD4T	NK
HLA-E	0.596003	0.0988885	0.0942757	CD4T	NK
CALM1	0.591642	0.0985164	0.0891664	CD4T	NK
SAA1	0.584938	0.0992528	0.091437	CD4T	NK
CXCL2	0.594004	0.100474	0.0952679	CD4T	NK
CXCL3	0.587776	0.0990264	0.0908755	CD4T	NK
CD40LG	0.594736	0.10298	0.102036	CD4T	NK
RTN4	0.587591	0.0975872	0.0833511	CD4T	NK
XCL2	0.589893	0.0997102	0.0925652	CD4T	NK
PTPRC	0.600713	0.0984007	0.0960306	CD4T	NK
CD28	0.597824	0.097643	0.0862748	CD4T	NK
CD2	0.593801	0.0971155	0.092649	CD4T	NK
LGALS3	0.589079	0.0976215	0.0826033	CD4T	NK
APOA1	0.592609	0.097623	0.0836171	CD4T	NK
NENF	0.585383	0.0998352	0.0877761	CD4T	NK
TIGIT	0.587694	0.0932564	0.0845036	CD4T	NK
XCL2	0.707216	0.00980731	0.0464377	CD4T	NKT
CCL20	0.698818	0.00902195	0.0430362	CD4T	NKT
CCL5	0.674824	0.00839672	0.0342861	CD4T	NKT
IFNG	0.700656	0.0128385	0.0638247	CD4T	NKT
LTB	0.711249	0.00906634	0.0467464	CD4T	NKT
CD40LG	0.704892	0.0131567	0.0604327	CD4T	NKT
CD70	0.67984	0.00733578	0.0349219	CD4T	NKT
TGFB1	0.700651	0.012553	0.0527478	CD4T	NKT
HLA-A	0.728628	0.00915159	0.0458851	CD4T	NKT
ITGB2	0.70467	0.00939121	0.0441322	CD4T	NKT
CD28	0.706365	0.00844185	0.0371744	CD4T	NKT
ITGB1	0.705725	0.00905968	0.0415856	CD4T	NKT
COL1A1	0.674909	0.00957142	0.0437594	CD4T	NKT
FN1	0.686967	0.00949181	0.0363605	CD4T	NKT
SPP1	0.704236	0.0165913	0.0617184	CD4T	NKT
ALOX5AP	0.624616	0.00601897	0.0243343	CD4T	NKT
SAA1	0.705694	0.00979125	0.0468097	CD4T	NKT
CCL4	0.672069	0.00732668	0.0327804	CD4T	NKT
APOE	0.696884	0.00883318	0.0297264	CD4T	NKT
CXCL2	0.679544	0.00752113	0.0357534	CD4T	NKT
GZMB	0.656451	0.00680105	0.0298966	CD4T	NKT
HLA-C	0.663374	0.0075696	0.0351172	CD4T	NKT
HLA-E	0.677332	0.00765014	0.0372167	CD4T	NKT
PLAT	0.661352	0.00712309	0.0303554	CD4T	NKT
RTN4	0.670368	0.00823976	0.0366627	CD4T	NKT
CALM1	0.666099	0.00825546	0.0375603	CD4T	NKT
CXCL3	0.680871	0.0085104	0.0401223	CD4T	NKT
PTPRC	0.679145	0.00705953	0.0325573	CD4T	NKT
CD2	0.68103	0.00761772	0.0353076	CD4T	NKT
CD6	0.526986	0.00456562	0.00645104	CD4T	NKT
TIMP1	0.668819	0.00755057	0.0352556	CD4T	NKT
LGALS3	0.668486	0.00859992	0.0330019	CD4T	NKT
APOA1	0.686184	0.00697523	0.0273482	CD4T	NKT
NENF	0.64105	0.00741211	0.0316345	CD4T	NKT
TIGIT	0.598443	0.00532744	0.0181358	CD4T	NKT
IFNG	0.595752	0.0673751	0.0613922	CD4T	Pericyte
LTB	0.579507	0.0634848	0.0600174	CD4T	Pericyte
CD40LG	0.581908	0.0632842	0.0573692	CD4T	Pericyte
CD70	0.582235	0.0638373	0.0669436	CD4T	Pericyte
TGFB1	0.592918	0.0695917	0.0716034	CD4T	Pericyte
HLA-A	0.588461	0.0655745	0.068991	CD4T	Pericyte
ITGB2	0.587683	0.0665898	0.0719937	CD4T	Pericyte
ITGB1	0.5846	0.0657888	0.0667943	CD4T	Pericyte
COL1A1	0.571731	0.0625062	0.0604463	CD4T	Pericyte
FN1	0.58805	0.068885	0.0796735	CD4T	Pericyte
SPP1	0.591215	0.0732215	0.0884314	CD4T	Pericyte
CALM1	0.587572	0.0659611	0.0683624	CD4T	Pericyte
CCL20	0.589716	0.068285	0.0774769	CD4T	Pericyte
CCL5	0.596859	0.0667175	0.0702768	CD4T	Pericyte
APOE	0.599828	0.0671654	0.0473774	CD4T	Pericyte
GZMB	0.579749	0.0639628	0.0658739	CD4T	Pericyte
HLA-E	0.584921	0.0654331	0.0696656	CD4T	Pericyte
PLAT	0.588662	0.0680817	0.0773192	CD4T	Pericyte
RTN4	0.592912	0.0672235	0.0677027	CD4T	Pericyte
SAA1	0.588901	0.0687824	0.0764587	CD4T	Pericyte
CXCL2	0.586459	0.0667966	0.0713317	CD4T	Pericyte
CXCL3	0.593359	0.0703653	0.0799889	CD4T	Pericyte
XCL2	0.595774	0.0705643	0.0813203	CD4T	Pericyte
PTPRC	0.58805	0.0638783	0.0681456	CD4T	Pericyte
CD28	0.59005	0.0658638	0.0709729	CD4T	Pericyte
CD2	0.588729	0.0680574	0.0757126	CD4T	Pericyte
CD6	0.561674	0.0586739	0.0494779	CD4T	Pericyte
TIMP1	0.593089	0.0688234	0.0783454	CD4T	Pericyte
LGALS3	0.586125	0.0677394	0.0738563	CD4T	Pericyte
APOA1	0.59447	0.0687142	0.071055	CD4T	Pericyte
NENF	0.58053	0.0651975	0.0680682	CD4T	Pericyte
TIGIT	0.58344	0.0629909	0.0652455	CD4T	Pericyte
XCL2	0.625097	0.165569	0.152476	CD4T	Plasma
CCL20	0.622235	0.162324	0.149033	CD4T	Plasma
CCL5	0.62629	0.16227	0.139861	CD4T	Plasma
IFNG	0.642643	0.167254	0.150019	CD4T	Plasma
LTB	0.614397	0.135766	0.119272	CD4T	Plasma
CD40LG	0.63573	0.163161	0.150738	CD4T	Plasma
CD70	0.616676	0.1562	0.140711	CD4T	Plasma
TGFB1	0.635953	0.165049	0.14933	CD4T	Plasma
HLA-A	0.63242	0.165719	0.149679	CD4T	Plasma
ITGB2	0.629457	0.164312	0.15489	CD4T	Plasma
ITGB1	0.627314	0.163631	0.151466	CD4T	Plasma
COL1A1	0.627219	0.157401	0.147957	CD4T	Plasma
FN1	0.629036	0.161436	0.129333	CD4T	Plasma
SPP1	0.63731	0.175216	0.166757	CD4T	Plasma
CALM1	0.621167	0.161713	0.143093	CD4T	Plasma
ALOX5AP	0.616758	0.149926	0.135432	CD4T	Plasma
CCL4	0.632479	0.164665	0.157232	CD4T	Plasma
APOE	0.638024	0.169564	0.129622	CD4T	Plasma
CXCL2	0.625167	0.162537	0.151728	CD4T	Plasma
GZMB	0.626316	0.159755	0.147292	CD4T	Plasma
HLA-E	0.628127	0.162295	0.150671	CD4T	Plasma
PLAT	0.615653	0.162503	0.1466	CD4T	Plasma
RTN4	0.620533	0.157808	0.13701	CD4T	Plasma
SAA1	0.626197	0.165225	0.15483	CD4T	Plasma
CXCL3	0.621886	0.162672	0.148593	CD4T	Plasma
PTPRC	0.636972	0.162487	0.157809	CD4T	Plasma
CD28	0.638561	0.16469	0.151399	CD4T	Plasma
CD2	0.626676	0.161147	0.151794	CD4T	Plasma
CD6	0.589674	0.12656	0.0973993	CD4T	Plasma
TIMP1	0.629677	0.160252	0.150921	CD4T	Plasma
LGALS3	0.624235	0.164532	0.147219	CD4T	Plasma
APOA1	0.624839	0.15829	0.13134	CD4T	Plasma
NENF	0.610473	0.152147	0.131483	CD4T	Plasma
TIGIT	0.606444	0.13951	0.119621	CD4T	Plasma
CXCL13	0.626834	0.00143019	0.0130827	CD8T	B
CSF1	0.58508	0.00113097	0.00619089	CD8T	B
TNFSF10	0.623399	0.00120469	0.00674279	CD8T	B
CD70	0.640008	0.0011328	0.0106127	CD8T	B
TNFSF4	0.651281	0.00191693	0.0180692	CD8T	B
TGFB1	0.625107	0.00388205	0.0323805	CD8T	B
HLA-DMA	0.669771	0.00104855	0.0111942	CD8T	B
ITGB2	0.634245	0.00175154	0.016127	CD8T	B
ITGB1	0.600563	0.00146114	0.011777	CD8T	B
ICAM3	0.616143	0.00123844	0.0108945	CD8T	B
SPP1	0.655336	0.0122676	0.0648496	CD8T	B
ALOX5AP	0.546799	0.000801084	0.00238865	CD8T	B
APOE	0.66754	0.0031218	0.0399097	CD8T	B
C3	0.620392	0.00149314	0.0131639	CD8T	B
CYR61	0.684924	0.00164634	0.0172458	CD8T	B
DUSP18	0.650019	0.00116863	0.0107711	CD8T	B
GZMB	0.549166	0.000994401	0.00628516	CD8T	B
NAMPT	0.598118	0.00114303	0.0083765	CD8T	B
CALR	0.688203	0.00242294	0.0289675	CD8T	B
CXCL2	0.612049	0.00127397	0.0118187	CD8T	B
COPA	0.65	0.00152611	0.015638	CD8T	B
NPW	0.657916	0.00179911	0.0172897	CD8T	B
RTN4	0.633644	0.00127303	0.0112962	CD8T	B
CD6	0.553919	0.000737155	0.0022818	CD8T	B
LGALS3	0.613097	0.00135894	0.010338	CD8T	B
NENF	0.630384	0.00135162	0.0134239	CD8T	B
HDGF	0.653551	0.0021835	0.0156771	CD8T	B
PTPRF	0.621149	0.0012104	0.011422	CD8T	B
CSF1	0.638514	0.148707	0.13726	CD8T	CD4T
TNFSF10	0.629223	0.141684	0.11872	CD8T	CD4T
CD70	0.613704	0.143648	0.133264	CD8T	CD4T
TNFSF4	0.644311	0.161179	0.167665	CD8T	CD4T
TGFB1	0.648599	0.155576	0.154645	CD8T	CD4T
HLA-DMA	0.61175	0.132938	0.119941	CD8T	CD4T
ITGB2	0.637146	0.152947	0.152859	CD8T	CD4T
ITGB1	0.630866	0.155201	0.151211	CD8T	CD4T
ICAM3	0.622307	0.131852	0.129681	CD8T	CD4T
SPP1	0.629018	0.152016	0.136542	CD8T	CD4T
C3	0.629011	0.153972	0.150996	CD8T	CD4T
APOE	0.629121	0.153536	0.125552	CD8T	CD4T
CYR61	0.604318	0.139203	0.122987	CD8T	CD4T
DUSP18	0.619561	0.145143	0.140155	CD8T	CD4T
GZMB	0.633874	0.152319	0.149618	CD8T	CD4T
CALR	0.6097	0.120676	0.0373529	CD8T	CD4T
CXCL13	0.629853	0.153512	0.151254	CD8T	CD4T
CXCL2	0.632865	0.154432	0.153425	CD8T	CD4T
COPA	0.611598	0.144443	0.130959	CD8T	CD4T
NPW	0.628307	0.156043	0.153723	CD8T	CD4T
RTN4	0.613411	0.144782	0.123899	CD8T	CD4T
CD6	0.578148	0.114991	0.0863972	CD8T	CD4T
LGALS3	0.61867	0.149601	0.129972	CD8T	CD4T
NAMPT	0.625653	0.148607	0.144741	CD8T	CD4T
NENF	0.604383	0.141707	0.121302	CD8T	CD4T
HDGF	0.604488	0.139174	0.0992408	CD8T	CD4T
PTPRF	0.63037	0.145182	0.14284	CD8T	CD4T
TIGIT	0.606013	0.137621	0.122356	CD8T	CD4T
TNFSF10	0.58748	0.16485	0.0871449	CD8T	CD8T
CD70	0.588623	0.160824	0.100328	CD8T	CD8T
TNFSF4	0.59358	0.164158	0.105758	CD8T	CD8T
TGFB1	0.590265	0.162159	0.0741826	CD8T	CD8T
HLA-DMA	0.592622	0.165431	0.109563	CD8T	CD8T
ITGB2	0.59482	0.166035	0.108152	CD8T	CD8T
ITGB1	0.591483	0.165862	0.106284	CD8T	CD8T
ICAM3	0.588493	0.15858	0.0955325	CD8T	CD8T
SPP1	0.587641	0.161776	0.0807483	CD8T	CD8T
C3	0.584553	0.162632	0.102098	CD8T	CD8T
APOE	0.590551	0.169225	0.0893805	CD8T	CD8T
CYR61	0.588323	0.162785	0.0957118	CD8T	CD8T
DUSP18	0.588824	0.163117	0.101674	CD8T	CD8T
GZMB	0.587682	0.163557	0.103227	CD8T	CD8T
CALR	0.586635	0.155456	0.0272476	CD8T	CD8T
CXCL13	0.585509	0.161554	0.0999449	CD8T	CD8T
CXCL2	0.588876	0.163193	0.104143	CD8T	CD8T
COPA	0.586839	0.16495	0.103685	CD8T	CD8T
NPW	0.584006	0.162469	0.101598	CD8T	CD8T
RTN4	0.584713	0.163264	0.0925286	CD8T	CD8T
LGALS3	0.589327	0.164183	0.0949381	CD8T	CD8T
NAMPT	0.587945	0.163126	0.0988723	CD8T	CD8T
NENF	0.588304	0.165008	0.104047	CD8T	CD8T
HDGF	0.584259	0.163898	0.0765665	CD8T	CD8T
PTPRF	0.595088	0.166188	0.110294	CD8T	CD8T
TIGIT	0.586852	0.164838	0.105466	CD8T	CD8T
CSF1	0.639627	0.154804	0.148821	CD8T	DC
TNFSF10	0.626835	0.143102	0.119694	CD8T	DC
CD70	0.609084	0.14571	0.128383	CD8T	DC
TNFSF4	0.638624	0.157677	0.15741	CD8T	DC
TGFB1	0.633241	0.148497	0.137763	CD8T	DC
HLA-DMA	0.623224	0.13909	0.131149	CD8T	DC
ITGB2	0.630081	0.151753	0.146486	CD8T	DC
ITGB1	0.625305	0.153313	0.144664	CD8T	DC
ICAM3	0.61315	0.127712	0.117106	CD8T	DC
SPP1	0.632038	0.158827	0.15068	CD8T	DC
C3	0.628042	0.159878	0.150468	CD8T	DC
ALOX5AP	0.608272	0.135304	0.122926	CD8T	DC
APOE	0.631583	0.155188	0.122956	CD8T	DC
CALR	0.6093	0.123956	0.0377036	CD8T	DC
CXCL2	0.633449	0.157545	0.153858	CD8T	DC
CYR61	0.605252	0.137898	0.117888	CD8T	DC
DUSP18	0.62201	0.14436	0.139231	CD8T	DC
GZMB	0.617187	0.14404	0.133596	CD8T	DC
NAMPT	0.629695	0.147641	0.139126	CD8T	DC
PSAP	0.604899	0.140116	0.124342	CD8T	DC
RTN4	0.61326	0.1473	0.126694	CD8T	DC
CXCL13	0.627434	0.150467	0.146047	CD8T	DC
COPA	0.606421	0.140268	0.122843	CD8T	DC
NPW	0.627994	0.157138	0.150477	CD8T	DC
CD6	0.580534	0.120201	0.0914255	CD8T	DC
LGALS3	0.615725	0.149274	0.13144	CD8T	DC
NENF	0.604822	0.141639	0.121063	CD8T	DC
HDGF	0.605511	0.136778	0.0986501	CD8T	DC
PTPRF	0.6258	0.151186	0.142018	CD8T	DC
TIGIT	0.601758	0.134671	0.11468	CD8T	DC
CSF1	0.638217	0.181107	0.149191	CD8T	Endothelial
TNFSF10	0.622936	0.171061	0.122236	CD8T	Endothelial
CD70	0.620188	0.170784	0.14309	CD8T	Endothelial
TNFSF4	0.639678	0.18312	0.165684	CD8T	Endothelial
TGFB1	0.645867	0.191603	0.167597	CD8T	Endothelial
HLA-DMA	0.622079	0.169851	0.141219	CD8T	Endothelial
ITGB2	0.640183	0.190873	0.169646	CD8T	Endothelial
ITGB1	0.640182	0.19111	0.168296	CD8T	Endothelial
ICAM3	0.629379	0.167425	0.145594	CD8T	Endothelial
SPP1	0.638426	0.190798	0.160256	CD8T	Endothelial
C3	0.641585	0.191939	0.171983	CD8T	Endothelial
RARRES2	0.633143	0.186122	0.163872	CD8T	Endothelial
ALOX5AP	0.619471	0.16473	0.13872	CD8T	Endothelial
APOE	0.646894	0.185855	0.118898	CD8T	Endothelial
CALR	0.63674	0.164648	0.0563465	CD8T	Endothelial
CYR61	0.621373	0.178214	0.145227	CD8T	Endothelial
DUSP18	0.626807	0.178799	0.155203	CD8T	Endothelial
GZMB	0.628939	0.178771	0.153163	CD8T	Endothelial
NAMPT	0.636093	0.185231	0.163322	CD8T	Endothelial
PSAP	0.621326	0.173586	0.145747	CD8T	Endothelial
RTN4	0.636098	0.184203	0.153672	CD8T	Endothelial
CXCL13	0.640444	0.18918	0.169351	CD8T	Endothelial
CXCL2	0.636967	0.189023	0.16749	CD8T	Endothelial
COPA	0.637601	0.187078	0.162888	CD8T	Endothelial
NPW	0.642772	0.192997	0.173444	CD8T	Endothelial
CD6	0.58648	0.15042	0.103939	CD8T	Endothelial
LGALS3	0.637254	0.196841	0.171538	CD8T	Endothelial
NENF	0.626023	0.179673	0.150929	CD8T	Endothelial
HDGF	0.629093	0.178621	0.122901	CD8T	Endothelial
CMTM6	0.632373	0.1872	0.16088	CD8T	Endothelial
PTPRF	0.635964	0.18298	0.161808	CD8T	Endothelial
TIGIT	0.614321	0.164259	0.133705	CD8T	Endothelial
CSF1	0.616523	0.268829	0.148199	CD8T	Epithelial
TNFSF10	0.615722	0.269531	0.139667	CD8T	Epithelial
CD70	0.608732	0.264254	0.156746	CD8T	Epithelial
TNFSF4	0.624213	0.277957	0.175551	CD8T	Epithelial
TGFB1	0.62564	0.281645	0.154811	CD8T	Epithelial
HLA-DMA	0.596239	0.255273	0.140171	CD8T	Epithelial
ITGB2	0.62097	0.277619	0.174948	CD8T	Epithelial
ITGB1	0.6154	0.275001	0.166613	CD8T	Epithelial
ICAM3	0.611434	0.263028	0.157148	CD8T	Epithelial
SPP1	0.619024	0.279227	0.156768	CD8T	Epithelial
C3	0.62341	0.277893	0.178131	CD8T	Epithelial
ALOX5AP	0.605815	0.26082	0.151653	CD8T	Epithelial
PSAP	0.605868	0.264615	0.155351	CD8T	Epithelial
APOE	0.627485	0.280802	0.129473	CD8T	Epithelial
CYR61	0.602871	0.263193	0.148721	CD8T	Epithelial
DUSP18	0.614943	0.272849	0.166848	CD8T	Epithelial
GZMB	0.617553	0.275883	0.171624	CD8T	Epithelial
NAMPT	0.621466	0.274308	0.168019	CD8T	Epithelial
RTN4	0.612609	0.270391	0.153689	CD8T	Epithelial
CALR	0.603637	0.246375	0.0345824	CD8T	Epithelial
CXCL13	0.621307	0.2777	0.176446	CD8T	Epithelial
CXCL2	0.613521	0.270632	0.165597	CD8T	Epithelial
COPA	0.601898	0.261923	0.149677	CD8T	Epithelial
NPW	0.61815	0.274907	0.172236	CD8T	Epithelial
CD6	0.583304	0.241218	0.117656	CD8T	Epithelial
LGALS3	0.615076	0.272271	0.157244	CD8T	Epithelial
NENF	0.604301	0.263229	0.151599	CD8T	Epithelial
HDGF	0.604436	0.262564	0.125541	CD8T	Epithelial
CMTM6	0.613193	0.272439	0.165677	CD8T	Epithelial
PTPRF	0.616645	0.272057	0.168001	CD8T	Epithelial
TIGIT	0.607511	0.264173	0.15555	CD8T	Epithelial
CSF1	0.627041	0.231306	0.153315	CD8T	Fibroblast
TNFSF10	0.616968	0.223099	0.136816	CD8T	Fibroblast
CD70	0.607575	0.216018	0.144452	CD8T	Fibroblast
TNFSF4	0.626671	0.230236	0.166987	CD8T	Fibroblast
TGFB1	0.634142	0.25031	0.17609	CD8T	Fibroblast
HLA-DMA	0.601214	0.210488	0.13432	CD8T	Fibroblast
ITGB2	0.625203	0.233693	0.168489	CD8T	Fibroblast
ITGB1	0.621937	0.232582	0.161004	CD8T	Fibroblast
ICAM3	0.618882	0.222034	0.155291	CD8T	Fibroblast
SPP1	0.625772	0.233969	0.149686	CD8T	Fibroblast
C3	0.6211	0.233735	0.167246	CD8T	Fibroblast
RARRES2	0.620468	0.230185	0.163923	CD8T	Fibroblast
ALOX5AP	0.602852	0.207786	0.133178	CD8T	Fibroblast
APOE	0.631093	0.23182	0.110297	CD8T	Fibroblast
CALR	0.619879	0.211784	0.050519	CD8T	Fibroblast
CYR61	0.611635	0.223649	0.150279	CD8T	Fibroblast
DUSP18	0.620882	0.224957	0.159132	CD8T	Fibroblast
GZMB	0.621893	0.230104	0.163863	CD8T	Fibroblast
NAMPT	0.623078	0.229242	0.157529	CD8T	Fibroblast
PSAP	0.611569	0.218853	0.147896	CD8T	Fibroblast
RTN4	0.623855	0.233057	0.163613	CD8T	Fibroblast
CXCL13	0.626867	0.234968	0.170904	CD8T	Fibroblast
CXCL2	0.621411	0.229121	0.162628	CD8T	Fibroblast
COPA	0.618247	0.22843	0.159314	CD8T	Fibroblast
NPW	0.62481	0.235375	0.170683	CD8T	Fibroblast
CD6	0.580733	0.195394	0.106919	CD8T	Fibroblast
LGALS3	0.620096	0.232156	0.156505	CD8T	Fibroblast
NENF	0.607775	0.220274	0.145529	CD8T	Fibroblast
HDGF	0.613449	0.221169	0.128944	CD8T	Fibroblast
CMTM6	0.618181	0.230207	0.161175	CD8T	Fibroblast
PTPRF	0.619876	0.227169	0.160104	CD8T	Fibroblast
TIGIT	0.605345	0.215513	0.142114	CD8T	Fibroblast
CSF1	0.60703	0.120005	0.112105	CD8T	Macrophage
TNFSF10	0.590874	0.108158	0.0830082	CD8T	Macrophage
CD70	0.586761	0.105216	0.0898384	CD8T	Macrophage
TNFSF4	0.614216	0.121879	0.123747	CD8T	Macrophage
TGFB1	0.617038	0.131725	0.143506	CD8T	Macrophage
HLA-DMA	0.596165	0.111296	0.0978563	CD8T	Macrophage
ITGB2	0.602948	0.117977	0.111981	CD8T	Macrophage
ITGB1	0.602074	0.116282	0.107356	CD8T	Macrophage
ICAM3	0.584954	0.102347	0.087336	CD8T	Macrophage
SPP1	0.604387	0.127204	0.130455	CD8T	Macrophage
C3	0.60371	0.122851	0.115208	CD8T	Macrophage
RARRES2	0.595944	0.11257	0.103404	CD8T	Macrophage
ALOX5AP	0.596731	0.112165	0.100283	CD8T	Macrophage
APOE	0.613026	0.128186	0.117848	CD8T	Macrophage
CALR	0.586722	0.0983616	0.0276454	CD8T	Macrophage
CYR61	0.577257	0.111799	0.0907288	CD8T	Macrophage
DUSP18	0.592938	0.111259	0.10193	CD8T	Macrophage
GZMB	0.593331	0.108926	0.0973335	CD8T	Macrophage
NAMPT	0.601799	0.11805	0.115688	CD8T	Macrophage
PSAP	0.583326	0.110645	0.0951001	CD8T	Macrophage
RTN4	0.590899	0.109499	0.089749	CD8T	Macrophage
CXCL13	0.605383	0.11816	0.112275	CD8T	Macrophage
CXCL2	0.605737	0.11902	0.113658	CD8T	Macrophage
COPA	0.583245	0.106239	0.0881308	CD8T	Macrophage
NPW	0.603572	0.120643	0.114071	CD8T	Macrophage
CD6	0.545229	0.090406	0.0512235	CD8T	Macrophage
LGALS3	0.595384	0.119372	0.108771	CD8T	Macrophage
NENF	0.574611	0.103372	0.0792704	CD8T	Macrophage
HDGF	0.578256	0.105918	0.07123	CD8T	Macrophage
CMTM6	0.590523	0.111685	0.0981199	CD8T	Macrophage
PTPRF	0.593336	0.106447	0.0938766	CD8T	Macrophage
TIGIT	0.570232	0.100462	0.0742942	CD8T	Macrophage
CSF1	0.679304	0.0107426	0.0301523	CD8T	Monocyte
TNFSF10	0.658983	0.0101534	0.0243935	CD8T	Monocyte
CD70	0.683335	0.010952	0.043479	CD8T	Monocyte
TNFSF4	0.726248	0.0141677	0.0555573	CD8T	Monocyte
TGFB1	0.6741	0.0126265	0.048172	CD8T	Monocyte
HLA-DMA	0.669801	0.00961862	0.0408601	CD8T	Monocyte
ITGB2	0.701191	0.0133374	0.0524117	CD8T	Monocyte
ICAM3	0.63873	0.0093384	0.0313161	CD8T	Monocyte
SPP1	0.697015	0.0132527	0.0483835	CD8T	Monocyte
C3	0.682748	0.0120763	0.0479035	CD8T	Monocyte
RARRES2	0.66962	0.0110272	0.0434698	CD8T	Monocyte
ALOX5AP	0.649893	0.00941537	0.0367458	CD8T	Monocyte
APOE	0.706021	0.0149884	0.0535268	CD8T	Monocyte
CALR	0.669133	0.0113014	0.0211358	CD8T	Monocyte
CYR61	0.64159	0.0113623	0.0373562	CD8T	Monocyte
DUSP18	0.671271	0.00962561	0.036241	CD8T	Monocyte
GZMB	0.657011	0.00986697	0.0360255	CD8T	Monocyte
NAMPT	0.681761	0.0108878	0.0375726	CD8T	Monocyte
PSAP	0.651375	0.0105721	0.0389651	CD8T	Monocyte
CXCL13	0.682328	0.0119615	0.0473301	CD8T	Monocyte
CXCL2	0.669036	0.0109977	0.0413402	CD8T	Monocyte
COPA	0.660229	0.0116172	0.0440251	CD8T	Monocyte
NPW	0.689417	0.0126214	0.0513594	CD8T	Monocyte
RTN4	0.660052	0.0110727	0.0397149	CD8T	Monocyte
ITGB1	0.697899	0.0135892	0.0521159	CD8T	Monocyte
CD6	0.55205	0.00679869	0.0127786	CD8T	Monocyte
LGALS3	0.689685	0.0157253	0.0664937	CD8T	Monocyte
NENF	0.646034	0.0107974	0.0391325	CD8T	Monocyte
HDGF	0.656207	0.0117654	0.0325302	CD8T	Monocyte
PTPRF	0.675198	0.0116578	0.0458908	CD8T	Monocyte
CSF1	0.596448	0.096707	0.0829668	CD8T	NK
TNFSF10	0.591647	0.093764	0.0687619	CD8T	NK
CD70	0.590415	0.0968271	0.089513	CD8T	NK
TNFSF4	0.599581	0.0984167	0.0951606	CD8T	NK
TGFB1	0.601302	0.106368	0.10256	CD8T	NK
HLA-DMA	0.578761	0.0912194	0.0776577	CD8T	NK
ITGB2	0.597431	0.0998163	0.0969977	CD8T	NK
ITGB1	0.595826	0.0999865	0.0963855	CD8T	NK
ICAM3	0.58958	0.0893675	0.07865	CD8T	NK
SPP1	0.595656	0.100443	0.0933777	CD8T	NK
C3	0.588745	0.100509	0.0933186	CD8T	NK
APOE	0.590283	0.0963929	0.0590887	CD8T	NK
CYR61	0.586677	0.0940796	0.0822664	CD8T	NK
DUSP18	0.592745	0.0991804	0.094111	CD8T	NK
GZMB	0.590858	0.0964695	0.0900949	CD8T	NK
HLA-C	0.592454	0.101024	0.0950033	CD8T	NK
CALR	0.58464	0.0891372	0.0219931	CD8T	NK
CXCL13	0.594045	0.0988328	0.0944408	CD8T	NK
CXCL2	0.594004	0.100474	0.0952679	CD8T	NK
COPA	0.587619	0.0963548	0.0874548	CD8T	NK
NPW	0.589048	0.0998194	0.0934521	CD8T	NK
RTN4	0.587591	0.0975872	0.0833511	CD8T	NK
LGALS3	0.589079	0.0976215	0.0826033	CD8T	NK
NAMPT	0.592167	0.0987203	0.0910311	CD8T	NK
NENF	0.585383	0.0998352	0.0877761	CD8T	NK
HDGF	0.590184	0.0963626	0.0793373	CD8T	NK
PTPRF	0.596279	0.0980853	0.0954852	CD8T	NK
TIGIT	0.587694	0.0932564	0.0845036	CD8T	NK
CXCL13	0.708365	0.00896509	0.043856	CD8T	NKT
CSF1	0.695835	0.00773568	0.0279426	CD8T	NKT
TNFSF10	0.660887	0.00718853	0.021022	CD8T	NKT
CD70	0.67984	0.00733578	0.0349219	CD8T	NKT
TNFSF4	0.696546	0.00948586	0.0424889	CD8T	NKT
TGFB1	0.700651	0.012553	0.0527478	CD8T	NKT
HLA-DMA	0.635874	0.00558124	0.0238223	CD8T	NKT
ITGB2	0.70467	0.00939121	0.0441322	CD8T	NKT
ITGB1	0.705725	0.00905968	0.0415856	CD8T	NKT
ICAM3	0.632979	0.00644588	0.0246121	CD8T	NKT
SPP1	0.704236	0.0165913	0.0617184	CD8T	NKT
C3	0.71273	0.00878719	0.0444429	CD8T	NKT
RARRES2	0.685011	0.00788059	0.0381501	CD8T	NKT
ALOX5AP	0.624616	0.00601897	0.0243343	CD8T	NKT
APOE	0.696884	0.00883318	0.0297264	CD8T	NKT
CALR	0.668321	0.00829504	0.0220505	CD8T	NKT
CXCL2	0.679544	0.00752113	0.0357534	CD8T	NKT
CYR61	0.643212	0.00808419	0.0320134	CD8T	NKT
DUSP18	0.675975	0.0078589	0.0363366	CD8T	NKT
GZMB	0.656451	0.00680105	0.0298966	CD8T	NKT
HLA-C	0.663374	0.0075696	0.0351172	CD8T	NKT
NAMPT	0.690783	0.0100076	0.0507598	CD8T	NKT
PSAP	0.614784	0.0079308	0.0305653	CD8T	NKT
RTN4	0.670368	0.00823976	0.0366627	CD8T	NKT
COPA	0.656588	0.00775915	0.0346116	CD8T	NKT
NPW	0.700541	0.00933961	0.0453326	CD8T	NKT
CD6	0.526986	0.00456562	0.00645104	CD8T	NKT
LGALS3	0.668486	0.00859992	0.0330019	CD8T	NKT
NENF	0.64105	0.00741211	0.0316345	CD8T	NKT
HDGF	0.640195	0.00807485	0.0260197	CD8T	NKT
PTPRF	0.687447	0.00873328	0.0419969	CD8T	NKT
TIGIT	0.598443	0.00532744	0.0181358	CD8T	NKT
TNFSF10	0.582557	0.0643338	0.0579293	CD8T	Pericyte
CD70	0.582235	0.0638373	0.0669436	CD8T	Pericyte
TNFSF4	0.58634	0.0663116	0.071828	CD8T	Pericyte
TGFB1	0.592918	0.0695917	0.0716034	CD8T	Pericyte
HLA-DMA	0.561237	0.0576912	0.0485364	CD8T	Pericyte
ITGB2	0.587683	0.0665898	0.0719937	CD8T	Pericyte
ITGB1	0.5846	0.0657888	0.0667943	CD8T	Pericyte
ICAM3	0.586088	0.0627521	0.0667503	CD8T	Pericyte
SPP1	0.591215	0.0732215	0.0884314	CD8T	Pericyte
C3	0.592193	0.071415	0.0791006	CD8T	Pericyte
RARRES2	0.593836	0.0709907	0.0802656	CD8T	Pericyte
APOE	0.599828	0.0671654	0.0473774	CD8T	Pericyte
CALR	0.580066	0.0596025	0.0199565	CD8T	Pericyte
CYR61	0.575727	0.0636145	0.0601346	CD8T	Pericyte
DUSP18	0.589424	0.0649613	0.0709497	CD8T	Pericyte
GZMB	0.579749	0.0639628	0.0658739	CD8T	Pericyte
NAMPT	0.592727	0.0686724	0.076697	CD8T	Pericyte
PSAP	0.594246	0.0679833	0.0781039	CD8T	Pericyte
RTN4	0.592912	0.0672235	0.0677027	CD8T	Pericyte
CSF1	0.585174	0.063999	0.0594508	CD8T	Pericyte
CXCL13	0.596301	0.0678723	0.0778647	CD8T	Pericyte
CXCL2	0.586459	0.0667966	0.0713317	CD8T	Pericyte
COPA	0.586572	0.0645306	0.0691516	CD8T	Pericyte
NPW	0.59325	0.0699043	0.0781996	CD8T	Pericyte
CD6	0.561674	0.0586739	0.0494779	CD8T	Pericyte
LGALS3	0.586125	0.0677394	0.0738563	CD8T	Pericyte
NENF	0.58053	0.0651975	0.0680682	CD8T	Pericyte
HDGF	0.581683	0.0649739	0.0566291	CD8T	Pericyte
CMTM6	0.587773	0.0658207	0.0714149	CD8T	Pericyte
PTPRF	0.587398	0.0672935	0.0707913	CD8T	Pericyte
TIGIT	0.58344	0.0629909	0.0652455	CD8T	Pericyte
CSF1	0.629214	0.158509	0.135806	CD8T	Plasma
TNFSF10	0.626059	0.155382	0.126831	CD8T	Plasma
CD70	0.616676	0.1562	0.140711	CD8T	Plasma
TNFSF4	0.636846	0.167686	0.164129	CD8T	Plasma
TGFB1	0.635953	0.165049	0.14933	CD8T	Plasma
HLA-DMA	0.615098	0.144702	0.126282	CD8T	Plasma
ITGB2	0.629457	0.164312	0.15489	CD8T	Plasma
ITGB1	0.627314	0.163631	0.151466	CD8T	Plasma
ICAM3	0.621453	0.143908	0.133089	CD8T	Plasma
SPP1	0.63731	0.175216	0.166757	CD8T	Plasma
C3	0.630691	0.166488	0.157278	CD8T	Plasma
ALOX5AP	0.616758	0.149926	0.135432	CD8T	Plasma
APOE	0.638024	0.169564	0.129622	CD8T	Plasma
CALR	0.61727	0.139766	0.0484622	CD8T	Plasma
CXCL2	0.625167	0.162537	0.151728	CD8T	Plasma
CYR61	0.623284	0.156514	0.139778	CD8T	Plasma
DUSP18	0.621939	0.161382	0.149372	CD8T	Plasma
GZMB	0.626316	0.159755	0.147292	CD8T	Plasma
NAMPT	0.628973	0.160713	0.145234	CD8T	Plasma
PSAP	0.616461	0.157694	0.143819	CD8T	Plasma
RTN4	0.620533	0.157808	0.13701	CD8T	Plasma
CXCL13	0.62504	0.160974	0.150329	CD8T	Plasma
COPA	0.614099	0.155832	0.138007	CD8T	Plasma
NPW	0.623936	0.164343	0.153141	CD8T	Plasma
CD6	0.589674	0.12656	0.0973993	CD8T	Plasma
LGALS3	0.624235	0.164532	0.147219	CD8T	Plasma
NENF	0.610473	0.152147	0.131483	CD8T	Plasma
HDGF	0.613366	0.150996	0.109668	CD8T	Plasma
PTPRF	0.630062	0.156821	0.148168	CD8T	Plasma
TIGIT	0.606444	0.13951	0.119621	CD8T	Plasma
CCL5	0.591541	0.00140549	0.00966829	DC	B
VEGFA	0.590687	0.0014197	0.00644881	DC	B
IFNG	0.606325	0.00277178	0.032194	DC	B
TNFSF10	0.623399	0.00120469	0.00674279	DC	B
IL18	0.617423	0.00281092	0.0203029	DC	B
CD80	0.600175	0.00129778	0.0100837	DC	B
HLA-A	0.634381	0.00178686	0.0166503	DC	B
ITGB1	0.600563	0.00146114	0.011777	DC	B
ALCAM	0.552018	0.000769262	0.00246213	DC	B
ICAM2	0.646197	0.00108544	0.0103144	DC	B
COL1A1	0.55031	0.00135634	0.00865815	DC	B
FN1	0.694626	0.0168731	0.092004	DC	B
SPP1	0.655336	0.0122676	0.0648496	DC	B
ALOX5AP	0.546799	0.000801084	0.00238865	DC	B
CCL4	0.568316	0.000899628	0.00494917	DC	B
BTLA	0.623011	0.00184269	0.0159051	DC	B
APOE	0.66754	0.0031218	0.0399097	DC	B
C3	0.620392	0.00149314	0.0131639	DC	B
GSTP1	0.654288	0.00154195	0.014865	DC	B
HLA-E	0.647284	0.00132902	0.0134506	DC	B
IL16	0.580733	0.000851436	0.00535476	DC	B
NAMPT	0.598118	0.00114303	0.0083765	DC	B
PLAU	0.562029	0.000831971	0.00387808	DC	B
SEMA7A	0.663756	0.00142217	0.0156629	DC	B
THBS1	0.657742	0.00134775	0.0141691	DC	B
ICOSLG	0.56851	0.00105502	0.0076167	DC	B
CALR	0.688203	0.00242294	0.0289675	DC	B
HSP90B1	0.604404	0.00131418	0.0119128	DC	B
CALM1	0.572138	0.00145044	0.0104351	DC	B
CCL22	0.634148	0.00139776	0.0142435	DC	B
SAA1	0.626193	0.00172392	0.0161389	DC	B
CXCL2	0.612049	0.00127397	0.0118187	DC	B
CXCL3	0.615425	0.00179604	0.0157389	DC	B
RTN4	0.633644	0.00127303	0.0112962	DC	B
CLEC11A	0.623069	0.00110147	0.0108293	DC	B
AREG	0.590823	0.00111495	0.00854276	DC	B
HMGB2	0.583217	0.000899453	0.00123494	DC	B
APOA1	0.609565	0.00114423	0.00798151	DC	B
NENF	0.630384	0.00135162	0.0134239	DC	B
CCL22	0.61534	0.15317	0.14181	DC	CD4T
CCL5	0.629216	0.156897	0.15265	DC	CD4T
IFNG	0.65898	0.163494	0.168346	DC	CD4T
TNFSF10	0.629223	0.141684	0.11872	DC	CD4T
IL18	0.6479	0.162328	0.17113	DC	CD4T
CD80	0.645885	0.157915	0.156033	DC	CD4T
HLA-A	0.638546	0.155872	0.149121	DC	CD4T
ITGB1	0.630866	0.155201	0.151211	DC	CD4T
ALCAM	0.609813	0.144467	0.136	DC	CD4T
ICAM2	0.605271	0.129324	0.115343	DC	CD4T
COL1A1	0.621559	0.153505	0.145563	DC	CD4T
FN1	0.626441	0.151297	0.131338	DC	CD4T
SPP1	0.629018	0.152016	0.136542	DC	CD4T
C3	0.629011	0.153972	0.150996	DC	CD4T
CCL4	0.634428	0.152392	0.152667	DC	CD4T
BTLA	0.643621	0.156146	0.16275	DC	CD4T
APOE	0.629121	0.153536	0.125552	DC	CD4T
GSTP1	0.614424	0.147807	0.128538	DC	CD4T
HLA-E	0.632949	0.153941	0.150571	DC	CD4T
IL16	0.606293	0.137116	0.122138	DC	CD4T
PLAU	0.604856	0.126231	0.117527	DC	CD4T
SEMA7A	0.605543	0.142783	0.125458	DC	CD4T
THBS1	0.628514	0.142784	0.136575	DC	CD4T
ICOSLG	0.639352	0.149741	0.153109	DC	CD4T
CALR	0.6097	0.120676	0.0373529	DC	CD4T
HSP90B1	0.6085	0.144085	0.13036	DC	CD4T
CALM1	0.620419	0.149924	0.136353	DC	CD4T
SAA1	0.625891	0.160754	0.158253	DC	CD4T
CXCL2	0.632865	0.154432	0.153425	DC	CD4T
CXCL3	0.619892	0.15391	0.145497	DC	CD4T
RTN4	0.613411	0.144782	0.123899	DC	CD4T
VEGFA	0.630667	0.145452	0.129365	DC	CD4T
CLEC11A	0.611021	0.140916	0.126828	DC	CD4T
AREG	0.622395	0.143838	0.136591	DC	CD4T
HMGB2	0.620822	0.132281	0.0773637	DC	CD4T
APOA1	0.623343	0.143439	0.120528	DC	CD4T
NAMPT	0.625653	0.148607	0.144741	DC	CD4T
NENF	0.604383	0.141707	0.121302	DC	CD4T
CCL5	0.581739	0.163052	0.0941819	DC	CD8T
IFNG	0.594425	0.167638	0.0879229	DC	CD8T
TNFSF10	0.58748	0.16485	0.0871449	DC	CD8T
IL18	0.581338	0.161736	0.0898236	DC	CD8T
CD80	0.587321	0.163647	0.0919811	DC	CD8T
HLA-A	0.581237	0.162346	0.0926489	DC	CD8T
ITGB1	0.591483	0.165862	0.106284	DC	CD8T
ALCAM	0.58481	0.16	0.0964472	DC	CD8T
ICAM2	0.583458	0.156989	0.0934826	DC	CD8T
COL1A1	0.582887	0.159647	0.0971942	DC	CD8T
FN1	0.58674	0.163177	0.0854543	DC	CD8T
SPP1	0.587641	0.161776	0.0807483	DC	CD8T
C3	0.584553	0.162632	0.102098	DC	CD8T
CCL4	0.585973	0.164609	0.103947	DC	CD8T
BTLA	0.587751	0.164169	0.105303	DC	CD8T
APOE	0.590551	0.169225	0.0893805	DC	CD8T
GSTP1	0.590288	0.165157	0.0978263	DC	CD8T
HLA-E	0.591281	0.167899	0.112334	DC	CD8T
IL16	0.582925	0.160147	0.0962098	DC	CD8T
PLAU	0.577543	0.15342	0.0863301	DC	CD8T
SEMA7A	0.585859	0.163897	0.101663	DC	CD8T
THBS1	0.589911	0.161953	0.0994403	DC	CD8T
ICOSLG	0.593384	0.166178	0.110099	DC	CD8T
CALR	0.586635	0.155456	0.0272476	DC	CD8T
HSP90B1	0.585385	0.163656	0.101171	DC	CD8T
CALM1	0.58549	0.16235	0.0961379	DC	CD8T
CCL22	0.582964	0.162761	0.0992943	DC	CD8T
SAA1	0.580451	0.161825	0.0976653	DC	CD8T
CXCL2	0.588876	0.163193	0.104143	DC	CD8T
CXCL3	0.577517	0.160794	0.0963756	DC	CD8T
RTN4	0.584713	0.163264	0.0925286	DC	CD8T
CLEC11A	0.590663	0.164936	0.105944	DC	CD8T
AREG	0.583557	0.163338	0.0999129	DC	CD8T
HMGB2	0.587474	0.1582	0.0505938	DC	CD8T
APOA1	0.585238	0.160814	0.0863977	DC	CD8T
VEGFA	0.585689	0.166098	0.0918733	DC	CD8T
NAMPT	0.587945	0.163126	0.0988723	DC	CD8T
NENF	0.588304	0.165008	0.104047	DC	CD8T
CCL5	0.626335	0.148841	0.135125	DC	DC
VEGFA	0.631321	0.145738	0.121121	DC	DC
IFNG	0.650842	0.159474	0.152865	DC	DC
TNFSF10	0.626835	0.143102	0.119694	DC	DC
IL18	0.647432	0.158369	0.159498	DC	DC
CD80	0.635591	0.156358	0.14861	DC	DC
HLA-A	0.634111	0.157103	0.146008	DC	DC
ITGB1	0.625305	0.153313	0.144664	DC	DC
ALCAM	0.623411	0.157194	0.149882	DC	DC
ICAM2	0.598895	0.130906	0.112355	DC	DC
COL1A1	0.617548	0.14858	0.139145	DC	DC
FN1	0.626754	0.1535	0.137242	DC	DC
SPP1	0.632038	0.158827	0.15068	DC	DC
C3	0.628042	0.159878	0.150468	DC	DC
CALM1	0.620132	0.147476	0.133787	DC	DC
CALM2	0.622181	0.148302	0.136633	DC	DC
ALOX5AP	0.608272	0.135304	0.122926	DC	DC
CCL4	0.637447	0.15559	0.155143	DC	DC
BTLA	0.6335	0.154611	0.153782	DC	DC
APOE	0.631583	0.155188	0.122956	DC	DC
CALR	0.6093	0.123956	0.0377036	DC	DC
CXCL2	0.633449	0.157545	0.153858	DC	DC
GSTP1	0.614503	0.147647	0.126563	DC	DC
HLA-E	0.632821	0.153743	0.148847	DC	DC
HSP90B1	0.6116	0.143213	0.129055	DC	DC
IL16	0.610978	0.137179	0.122686	DC	DC
IL1RN	0.63844	0.162825	0.160558	DC	DC
NAMPT	0.629695	0.147641	0.139126	DC	DC
PLAT	0.623097	0.149567	0.139071	DC	DC
PLAU	0.61262	0.133452	0.124761	DC	DC
SEMA7A	0.615747	0.148305	0.13267	DC	DC
THBS1	0.623938	0.144068	0.134108	DC	DC
ICOSLG	0.63241	0.154731	0.149603	DC	DC
RTN4	0.61326	0.1473	0.126694	DC	DC
CCL22	0.616982	0.154966	0.139411	DC	DC
SAA1	0.630314	0.160835	0.154965	DC	DC
CXCL3	0.621967	0.160496	0.147924	DC	DC
CLEC11A	0.614621	0.146379	0.131744	DC	DC
AREG	0.621493	0.147547	0.136891	DC	DC
SELPLG	0.631636	0.150788	0.145405	DC	DC
HMGB2	0.608329	0.123672	0.0455057	DC	DC
TIMP1	0.628837	0.150951	0.14584	DC	DC
APOA1	0.621852	0.146544	0.124228	DC	DC
NENF	0.604822	0.141639	0.121063	DC	DC
CCL5	0.640205	0.185852	0.156897	DC	Endothelial
VEGFA	0.642154	0.190526	0.163625	DC	Endothelial
IFNG	0.648949	0.187287	0.15298	DC	Endothelial
TNFSF10	0.622936	0.171061	0.122236	DC	Endothelial
IL18	0.634198	0.174673	0.148072	DC	Endothelial
CD80	0.642017	0.183356	0.154793	DC	Endothelial
HLA-A	0.648216	0.19175	0.169518	DC	Endothelial
ITGB1	0.640182	0.19111	0.168296	DC	Endothelial
SELPLG	0.641385	0.193449	0.17418	DC	Endothelial
ALCAM	0.619928	0.173889	0.145208	DC	Endothelial
ICAM2	0.605467	0.16802	0.130694	DC	Endothelial
COL1A1	0.620982	0.178387	0.151166	DC	Endothelial
FN1	0.638273	0.184525	0.137362	DC	Endothelial
SPP1	0.638426	0.190798	0.160256	DC	Endothelial
C3	0.641585	0.191939	0.171983	DC	Endothelial
CALM1	0.636812	0.187088	0.164832	DC	Endothelial
CALM2	0.637014	0.188003	0.16561	DC	Endothelial
ALOX5AP	0.619471	0.16473	0.13872	DC	Endothelial
CCL4	0.636954	0.182059	0.160983	DC	Endothelial
BTLA	0.642494	0.184123	0.168318	DC	Endothelial
EREG	0.643347	0.191377	0.169833	DC	Endothelial
AREG	0.633927	0.183852	0.160743	DC	Endothelial
APOE	0.646894	0.185855	0.118898	DC	Endothelial
CALR	0.63674	0.164648	0.0563465	DC	Endothelial
CLEC11A	0.622325	0.177724	0.147328	DC	Endothelial
GSTP1	0.634999	0.184699	0.153861	DC	Endothelial
HLA-E	0.637914	0.185186	0.161826	DC	Endothelial
HSP90B1	0.631144	0.185432	0.159969	DC	Endothelial
IL16	0.611508	0.163484	0.13058	DC	Endothelial
IL1RN	0.634017	0.185598	0.162827	DC	Endothelial
NAMPT	0.636093	0.185231	0.163322	DC	Endothelial
PLAT	0.636405	0.187914	0.162485	DC	Endothelial
PLAU	0.606932	0.156311	0.123521	DC	Endothelial
RTN4	0.636098	0.184203	0.153672	DC	Endothelial
SEMA7A	0.636988	0.187779	0.163832	DC	Endothelial
THBS1	0.632305	0.17847	0.154991	DC	Endothelial
ICOSLG	0.642364	0.183754	0.166343	DC	Endothelial
CCL22	0.631798	0.185641	0.159923	DC	Endothelial
SAA1	0.639014	0.192643	0.173322	DC	Endothelial
CXCL2	0.636967	0.189023	0.16749	DC	Endothelial
CXCL3	0.635177	0.19092	0.166206	DC	Endothelial
HMGB2	0.627802	0.159498	0.0537768	DC	Endothelial
TIMP1	0.645022	0.186944	0.169066	DC	Endothelial
APOA1	0.638833	0.186794	0.156258	DC	Endothelial
NENF	0.626023	0.179673	0.150929	DC	Endothelial
CMTM6	0.632373	0.1872	0.16088	DC	Endothelial
CCL5	0.616299	0.274236	0.164102	DC	Epithelial
IFNG	0.627221	0.280978	0.14955	DC	Epithelial
TNFSF10	0.615722	0.269531	0.139667	DC	Epithelial
IL18	0.614232	0.271596	0.159066	DC	Epithelial
CD80	0.620325	0.276567	0.170452	DC	Epithelial
HLA-A	0.617682	0.277601	0.169468	DC	Epithelial
ITGB1	0.6154	0.275001	0.166613	DC	Epithelial
ALCAM	0.613321	0.267394	0.161429	DC	Epithelial
ICAM2	0.599966	0.261419	0.147809	DC	Epithelial
COL1A1	0.608373	0.267792	0.159862	DC	Epithelial
FN1	0.611103	0.270021	0.134034	DC	Epithelial
SPP1	0.619024	0.279227	0.156768	DC	Epithelial
C3	0.62341	0.277893	0.178131	DC	Epithelial
CALM1	0.609623	0.266371	0.150539	DC	Epithelial
CALM2	0.609791	0.26741	0.152673	DC	Epithelial
ALOX5AP	0.605815	0.26082	0.151653	DC	Epithelial
CCL4	0.623014	0.277554	0.174389	DC	Epithelial
BTLA	0.619515	0.273493	0.172145	DC	Epithelial
EREG	0.624147	0.278623	0.17464	DC	Epithelial
AREG	0.615428	0.270177	0.162874	DC	Epithelial
APOE	0.627485	0.280802	0.129473	DC	Epithelial
GSTP1	0.615149	0.27443	0.165838	DC	Epithelial
HLA-E	0.618711	0.275207	0.170973	DC	Epithelial
HSP90B1	0.609559	0.267925	0.159467	DC	Epithelial
IL16	0.60147	0.259868	0.146751	DC	Epithelial
IL1RN	0.622163	0.276262	0.162925	DC	Epithelial
NAMPT	0.621466	0.274308	0.168019	DC	Epithelial
PLAT	0.614811	0.270616	0.161583	DC	Epithelial
PLAU	0.597857	0.245694	0.127598	DC	Epithelial
RTN4	0.612609	0.270391	0.153689	DC	Epithelial
THBS1	0.612585	0.269556	0.162559	DC	Epithelial
VEGFA	0.617304	0.270682	0.141787	DC	Epithelial
ICOSLG	0.620552	0.274692	0.173402	DC	Epithelial
CALR	0.603637	0.246375	0.0345824	DC	Epithelial
CCL22	0.610889	0.272042	0.163778	DC	Epithelial
SAA1	0.618475	0.276301	0.173976	DC	Epithelial
SEMA7A	0.609483	0.270836	0.161857	DC	Epithelial
CXCL2	0.613521	0.270632	0.165597	DC	Epithelial
CXCL3	0.615671	0.273891	0.169265	DC	Epithelial
CLEC11A	0.605252	0.264746	0.152524	DC	Epithelial
SELPLG	0.624217	0.279488	0.17643	DC	Epithelial
HMGB2	0.613193	0.263757	0.105134	DC	Epithelial
TIMP1	0.62564	0.276792	0.176127	DC	Epithelial
APOA1	0.626181	0.275738	0.16461	DC	Epithelial
NENF	0.604301	0.263229	0.151599	DC	Epithelial
CMTM6	0.613193	0.272439	0.165677	DC	Epithelial
CCL5	0.625376	0.232077	0.153338	DC	Fibroblast
VEGFA	0.626567	0.23321	0.150473	DC	Fibroblast
IFNG	0.634331	0.238143	0.150893	DC	Fibroblast
TNFSF10	0.616968	0.223099	0.136816	DC	Fibroblast
IL18	0.620722	0.225553	0.151768	DC	Fibroblast
CD80	0.626061	0.231315	0.160439	DC	Fibroblast
HLA-A	0.62869	0.238826	0.170583	DC	Fibroblast
ITGB1	0.621937	0.232582	0.161004	DC	Fibroblast
SELPLG	0.622716	0.232567	0.165617	DC	Fibroblast
ALCAM	0.604275	0.215822	0.141579	DC	Fibroblast
ICAM2	0.603315	0.217296	0.141822	DC	Fibroblast
COL1A1	0.612493	0.226334	0.155692	DC	Fibroblast
FN1	0.621297	0.230096	0.144375	DC	Fibroblast
SPP1	0.625772	0.233969	0.149686	DC	Fibroblast
C3	0.6211	0.233735	0.167246	DC	Fibroblast
CALM1	0.620648	0.228788	0.15688	DC	Fibroblast
CALM2	0.621258	0.229885	0.159165	DC	Fibroblast
ALOX5AP	0.602852	0.207786	0.133178	DC	Fibroblast
CCL4	0.624393	0.232157	0.166805	DC	Fibroblast
BTLA	0.627729	0.233717	0.172193	DC	Fibroblast
EREG	0.63075	0.237386	0.169628	DC	Fibroblast
AREG	0.621531	0.232532	0.161199	DC	Fibroblast
APOE	0.631093	0.23182	0.110297	DC	Fibroblast
CALR	0.619879	0.211784	0.050519	DC	Fibroblast
GSTP1	0.619182	0.227966	0.15269	DC	Fibroblast
HLA-E	0.621995	0.232306	0.164702	DC	Fibroblast
HSP90B1	0.617139	0.226637	0.157414	DC	Fibroblast
IL16	0.610822	0.218463	0.147038	DC	Fibroblast
IL1RN	0.624848	0.227574	0.154852	DC	Fibroblast
NAMPT	0.623078	0.229242	0.157529	DC	Fibroblast
PLAT	0.619506	0.23167	0.160043	DC	Fibroblast
PLAU	0.607708	0.209702	0.135986	DC	Fibroblast
RTN4	0.623855	0.233057	0.163613	DC	Fibroblast
SEMA7A	0.61385	0.226834	0.154354	DC	Fibroblast
THBS1	0.619928	0.224509	0.154882	DC	Fibroblast
ICOSLG	0.627582	0.233045	0.170106	DC	Fibroblast
CCL22	0.616774	0.22829	0.158497	DC	Fibroblast
SAA1	0.619128	0.230683	0.16345	DC	Fibroblast
CXCL2	0.621411	0.229121	0.162628	DC	Fibroblast
CXCL3	0.620247	0.232293	0.164194	DC	Fibroblast
CLEC11A	0.609469	0.219479	0.146685	DC	Fibroblast
HMGB2	0.61322	0.206575	0.0421226	DC	Fibroblast
TIMP1	0.631271	0.237675	0.174959	DC	Fibroblast
APOA1	0.619599	0.227712	0.148538	DC	Fibroblast
NENF	0.607775	0.220274	0.145529	DC	Fibroblast
CMTM6	0.618181	0.230207	0.161175	DC	Fibroblast
CCL5	0.602271	0.114545	0.096559	DC	Macrophage
VEGFA	0.600904	0.111771	0.0881427	DC	Macrophage
IFNG	0.634144	0.147921	0.170424	DC	Macrophage
TNFSF10	0.590874	0.108158	0.0830082	DC	Macrophage
CD80	0.608692	0.116287	0.106455	DC	Macrophage
HLA-A	0.611599	0.119543	0.111755	DC	Macrophage
ITGB1	0.602074	0.116282	0.107356	DC	Macrophage
ALCAM	0.58511	0.113807	0.0997954	DC	Macrophage
ICAM2	0.571188	0.102934	0.0797711	DC	Macrophage
COL1A1	0.596665	0.113192	0.103962	DC	Macrophage
FN1	0.594966	0.111304	0.0825213	DC	Macrophage
SPP1	0.604387	0.127204	0.130455	DC	Macrophage
C3	0.60371	0.122851	0.115208	DC	Macrophage
CALM1	0.590872	0.11121	0.0951646	DC	Macrophage
CALM2	0.591825	0.112842	0.0980962	DC	Macrophage
ALOX5AP	0.596731	0.112165	0.100283	DC	Macrophage
SAA1	0.605452	0.124627	0.120101	DC	Macrophage
CCL4	0.61502	0.124456	0.124677	DC	Macrophage
BTLA	0.61108	0.118284	0.116758	DC	Macrophage
EREG	0.609256	0.117493	0.112462	DC	Macrophage
AREG	0.596899	0.11756	0.107286	DC	Macrophage
APOE	0.613026	0.128186	0.117848	DC	Macrophage
CALR	0.586722	0.0983616	0.0276454	DC	Macrophage
GSTP1	0.589464	0.113077	0.095648	DC	Macrophage
HLA-E	0.604091	0.117246	0.109607	DC	Macrophage
HSP90B1	0.582773	0.110596	0.0930892	DC	Macrophage
IL16	0.576846	0.10276	0.0816757	DC	Macrophage
IL1RN	0.603385	0.126935	0.127841	DC	Macrophage
NAMPT	0.601799	0.11805	0.115688	DC	Macrophage
PLAT	0.60255	0.114728	0.100528	DC	Macrophage
PLAU	0.57715	0.0980311	0.0783719	DC	Macrophage
SEMA7A	0.589129	0.112507	0.096903	DC	Macrophage
THBS1	0.600392	0.111027	0.100574	DC	Macrophage
ICOSLG	0.603962	0.115784	0.109641	DC	Macrophage
RTN4	0.590899	0.109499	0.089749	DC	Macrophage
CCL22	0.586198	0.11229	0.0952717	DC	Macrophage
CXCL2	0.605737	0.11902	0.113658	DC	Macrophage
CXCL3	0.598378	0.121856	0.111087	DC	Macrophage
CLEC11A	0.578534	0.108344	0.086334	DC	Macrophage
SELPLG	0.603459	0.116177	0.10752	DC	Macrophage
HMGB2	0.587677	0.0980081	0.0268544	DC	Macrophage
TIMP1	0.615872	0.120108	0.118955	DC	Macrophage
APOA1	0.606121	0.122877	0.120825	DC	Macrophage
IL18	0.617601	0.132091	0.140167	DC	Macrophage
NENF	0.574611	0.103372	0.0792704	DC	Macrophage
CMTM6	0.590523	0.111685	0.0981199	DC	Macrophage
CCL5	0.699782	0.013365	0.0461974	DC	Monocyte
VEGFA	0.680728	0.0121013	0.0397676	DC	Monocyte
IFNG	0.735135	0.025704	0.0938345	DC	Monocyte
TNFSF10	0.658983	0.0101534	0.0243935	DC	Monocyte
CD80	0.712984	0.0123837	0.045958	DC	Monocyte
HLA-A	0.730276	0.0137271	0.0584133	DC	Monocyte
ALCAM	0.630248	0.00929578	0.0323366	DC	Monocyte
ICAM2	0.612078	0.00846536	0.0258748	DC	Monocyte
COL1A1	0.67395	0.0149231	0.0552112	DC	Monocyte
FN1	0.703248	0.0135939	0.0438396	DC	Monocyte
SPP1	0.697015	0.0132527	0.0483835	DC	Monocyte
C3	0.682748	0.0120763	0.0479035	DC	Monocyte
ALOX5AP	0.649893	0.00941537	0.0367458	DC	Monocyte
SAA1	0.692499	0.0144005	0.0558675	DC	Monocyte
CCL4	0.665355	0.010272	0.0384255	DC	Monocyte
BTLA	0.705905	0.0122803	0.0506076	DC	Monocyte
APOE	0.706021	0.0149884	0.0535268	DC	Monocyte
CALR	0.669133	0.0113014	0.0211358	DC	Monocyte
HLA-E	0.690713	0.0120894	0.0501656	DC	Monocyte
HSP90B1	0.647508	0.0106893	0.0391292	DC	Monocyte
IL16	0.63159	0.00890537	0.0314512	DC	Monocyte
IL1RN	0.692883	0.0127147	0.0466008	DC	Monocyte
NAMPT	0.681761	0.0108878	0.0375726	DC	Monocyte
PLAT	0.656292	0.0104276	0.0362436	DC	Monocyte
PLAU	0.620077	0.00805135	0.0273378	DC	Monocyte
SEMA7A	0.658703	0.0110829	0.0424027	DC	Monocyte
THBS1	0.670098	0.0131856	0.0478799	DC	Monocyte
ICOSLG	0.693484	0.0116891	0.0474745	DC	Monocyte
GSTP1	0.663263	0.011346	0.0413901	DC	Monocyte
CALM1	0.681124	0.0123541	0.0477801	DC	Monocyte
CXCL2	0.669036	0.0109977	0.0413402	DC	Monocyte
CXCL3	0.662512	0.0116519	0.0443781	DC	Monocyte
RTN4	0.660052	0.0110727	0.0397149	DC	Monocyte
AREG	0.658633	0.0106808	0.0388474	DC	Monocyte
ITGB1	0.697899	0.0135892	0.0521159	DC	Monocyte
HMGB2	0.684836	0.0102044	0.0172873	DC	Monocyte
TIMP1	0.679637	0.0113347	0.0452144	DC	Monocyte
APOA1	0.676243	0.0105552	0.0328461	DC	Monocyte
IL18	0.720382	0.0130429	0.0512776	DC	Monocyte
NENF	0.646034	0.0107974	0.0391325	DC	Monocyte
CCL5	0.593207	0.0981806	0.0873961	DC	NK
IFNG	0.599468	0.0978601	0.0796224	DC	NK
TNFSF10	0.591647	0.093764	0.0687619	DC	NK
IL18	0.591416	0.0972749	0.0868795	DC	NK
CD80	0.596935	0.100054	0.0873796	DC	NK
HLA-A	0.59681	0.100942	0.0916937	DC	NK
ITGB1	0.595826	0.0999865	0.0963855	DC	NK
ALCAM	0.578186	0.0944655	0.0831249	DC	NK
ICAM2	0.579403	0.0913109	0.0784065	DC	NK
COL1A1	0.588128	0.0971094	0.0898702	DC	NK
FN1	0.588733	0.0989111	0.0815636	DC	NK
SPP1	0.595656	0.100443	0.0933777	DC	NK
C3	0.588745	0.100509	0.0933186	DC	NK
CCL4	0.594959	0.0982328	0.0936657	DC	NK
BTLA	0.593778	0.0976007	0.094413	DC	NK
APOE	0.590283	0.0963929	0.0590887	DC	NK
GSTP1	0.589952	0.0995779	0.0868506	DC	NK
HLA-C	0.592454	0.101024	0.0950033	DC	NK
HLA-E	0.596003	0.0988885	0.0942757	DC	NK
IL16	0.58472	0.0923401	0.0814741	DC	NK
PLAU	0.579271	0.0976409	0.0857267	DC	NK
SEMA7A	0.584192	0.0983217	0.0881371	DC	NK
THBS1	0.592599	0.0941762	0.0844594	DC	NK
ICOSLG	0.593351	0.100617	0.0966059	DC	NK
CALR	0.58464	0.0891372	0.0219931	DC	NK
HSP90B1	0.587596	0.101161	0.0934505	DC	NK
CALM1	0.591642	0.0985164	0.0891664	DC	NK
CCL22	0.58582	0.0987361	0.0903301	DC	NK
SAA1	0.584938	0.0992528	0.091437	DC	NK
CXCL2	0.594004	0.100474	0.0952679	DC	NK
CXCL3	0.587776	0.0990264	0.0908755	DC	NK
RTN4	0.587591	0.0975872	0.0833511	DC	NK
VEGFA	0.593249	0.0992108	0.0851517	DC	NK
CLEC11A	0.587178	0.0961579	0.0870611	DC	NK
AREG	0.586351	0.094554	0.0828804	DC	NK
HMGB2	0.588085	0.0902689	0.0501131	DC	NK
APOA1	0.592609	0.097623	0.0836171	DC	NK
NAMPT	0.592167	0.0987203	0.0910311	DC	NK
NENF	0.585383	0.0998352	0.0877761	DC	NK
CCL5	0.674824	0.00839672	0.0342861	DC	NKT
IFNG	0.700656	0.0128385	0.0638247	DC	NKT
TNFSF10	0.660887	0.00718853	0.021022	DC	NKT
IL18	0.705898	0.00930791	0.0436875	DC	NKT
CD80	0.710137	0.00864537	0.0389534	DC	NKT
HLA-A	0.728628	0.00915159	0.0458851	DC	NKT
ITGB1	0.705725	0.00905968	0.0415856	DC	NKT
ALCAM	0.616309	0.00629504	0.0241989	DC	NKT
ICAM2	0.634446	0.00620326	0.024904	DC	NKT
COL1A1	0.674909	0.00957142	0.0437594	DC	NKT
FN1	0.686967	0.00949181	0.0363605	DC	NKT
SPP1	0.704236	0.0165913	0.0617184	DC	NKT
C3	0.71273	0.00878719	0.0444429	DC	NKT
ALOX5AP	0.624616	0.00601897	0.0243343	DC	NKT
SAA1	0.705694	0.00979125	0.0468097	DC	NKT
CCL4	0.672069	0.00732668	0.0327804	DC	NKT
BTLA	0.703005	0.00837082	0.0414556	DC	NKT
APOE	0.696884	0.00883318	0.0297264	DC	NKT
CALR	0.668321	0.00829504	0.0220505	DC	NKT
CLEC11A	0.657022	0.00725331	0.0318527	DC	NKT
CXCL2	0.679544	0.00752113	0.0357534	DC	NKT
GSTP1	0.662179	0.00806253	0.036741	DC	NKT
HLA-C	0.663374	0.0075696	0.0351172	DC	NKT
HLA-E	0.677332	0.00765014	0.0372167	DC	NKT
HSP90B1	0.650844	0.00744749	0.0327706	DC	NKT
IL16	0.602833	0.00556454	0.0198379	DC	NKT
IL1RN	0.692299	0.0363425	0.0637871	DC	NKT
NAMPT	0.690783	0.0100076	0.0507598	DC	NKT
PLAT	0.661352	0.00712309	0.0303554	DC	NKT
PLAU	0.634671	0.0159336	0.0481794	DC	NKT
SEMA7A	0.668396	0.00807308	0.0369454	DC	NKT
THBS1	0.662745	0.00685614	0.0321257	DC	NKT
VEGFA	0.681184	0.0076501	0.0235208	DC	NKT
ICOSLG	0.711225	0.00900461	0.0440007	DC	NKT
RTN4	0.670368	0.00823976	0.0366627	DC	NKT
CALM1	0.666099	0.00825546	0.0375603	DC	NKT
CCL22	0.666766	0.00823241	0.0376381	DC	NKT
CXCL3	0.680871	0.0085104	0.0401223	DC	NKT
AREG	0.643248	0.00659706	0.0273213	DC	NKT
HMGB2	0.66556	0.00641639	0.00582294	DC	NKT
TIMP1	0.668819	0.00755057	0.0352556	DC	NKT
APOA1	0.686184	0.00697523	0.0273482	DC	NKT
NENF	0.64105	0.00741211	0.0316345	DC	NKT
VEGFA	0.59775	0.068858	0.0676174	DC	Pericyte
IFNG	0.595752	0.0673751	0.0613922	DC	Pericyte
TNFSF10	0.582557	0.0643338	0.0579293	DC	Pericyte
IL18	0.574492	0.0619109	0.0563165	DC	Pericyte
HLA-A	0.588461	0.0655745	0.068991	DC	Pericyte
ITGB1	0.5846	0.0657888	0.0667943	DC	Pericyte
ALCAM	0.576152	0.0651044	0.0668807	DC	Pericyte
ICAM2	0.579382	0.0628987	0.0638075	DC	Pericyte
COL1A1	0.571731	0.0625062	0.0604463	DC	Pericyte
FN1	0.58805	0.068885	0.0796735	DC	Pericyte
SPP1	0.591215	0.0732215	0.0884314	DC	Pericyte
C3	0.592193	0.071415	0.0791006	DC	Pericyte
CALM1	0.587572	0.0659611	0.0683624	DC	Pericyte
CALM2	0.585864	0.0661458	0.0688844	DC	Pericyte
CCL5	0.596859	0.0667175	0.0702768	DC	Pericyte
BTLA	0.590773	0.0657247	0.0728229	DC	Pericyte
EREG	0.591655	0.0653848	0.0709487	DC	Pericyte
AREG	0.595089	0.0702267	0.0794053	DC	Pericyte
APOE	0.599828	0.0671654	0.0473774	DC	Pericyte
CALR	0.580066	0.0596025	0.0199565	DC	Pericyte
GSTP1	0.590738	0.0676464	0.0713619	DC	Pericyte
HLA-E	0.584921	0.0654331	0.0696656	DC	Pericyte
HSP90B1	0.585088	0.0651298	0.0690047	DC	Pericyte
IL16	0.578608	0.0617631	0.0611776	DC	Pericyte
IL1RN	0.58682	0.0676615	0.0751512	DC	Pericyte
NAMPT	0.592727	0.0686724	0.076697	DC	Pericyte
PLAT	0.588662	0.0680817	0.0773192	DC	Pericyte
PLAU	0.58506	0.0642688	0.0681271	DC	Pericyte
RTN4	0.592912	0.0672235	0.0677027	DC	Pericyte
SEMA7A	0.585331	0.0660744	0.0709974	DC	Pericyte
THBS1	0.586109	0.0665839	0.0712525	DC	Pericyte
ICOSLG	0.59377	0.0684004	0.075395	DC	Pericyte
CCL22	0.588064	0.0672153	0.0736131	DC	Pericyte
SAA1	0.588901	0.0687824	0.0764587	DC	Pericyte
CXCL2	0.586459	0.0667966	0.0713317	DC	Pericyte
CXCL3	0.593359	0.0703653	0.0799889	DC	Pericyte
CLEC11A	0.574786	0.0640659	0.0632476	DC	Pericyte
CD80	0.588272	0.0649722	0.0649015	DC	Pericyte
SELPLG	0.590642	0.0687996	0.0773664	DC	Pericyte
HMGB2	0.581993	0.0615887	0.0276991	DC	Pericyte
TIMP1	0.593089	0.0688234	0.0783454	DC	Pericyte
APOA1	0.59447	0.0687142	0.071055	DC	Pericyte
NENF	0.58053	0.0651975	0.0680682	DC	Pericyte
CMTM6	0.587773	0.0658207	0.0714149	DC	Pericyte
CCL5	0.62629	0.16227	0.139861	DC	Plasma
VEGFA	0.627798	0.15884	0.135552	DC	Plasma
IFNG	0.642643	0.167254	0.150019	DC	Plasma
TNFSF10	0.626059	0.155382	0.126831	DC	Plasma
IL18	0.629089	0.158366	0.145363	DC	Plasma
CD80	0.629784	0.162195	0.145285	DC	Plasma
HLA-A	0.63242	0.165719	0.149679	DC	Plasma
ITGB1	0.627314	0.163631	0.151466	DC	Plasma
SELPLG	0.632121	0.167538	0.159079	DC	Plasma
ALCAM	0.623694	0.158231	0.148706	DC	Plasma
ICAM2	0.608417	0.14463	0.124658	DC	Plasma
COL1A1	0.627219	0.157401	0.147957	DC	Plasma
FN1	0.629036	0.161436	0.129333	DC	Plasma
SPP1	0.63731	0.175216	0.166757	DC	Plasma
C3	0.630691	0.166488	0.157278	DC	Plasma
CALM1	0.621167	0.161713	0.143093	DC	Plasma
CALM2	0.620738	0.159907	0.142714	DC	Plasma
ALOX5AP	0.616758	0.149926	0.135432	DC	Plasma
CCL4	0.632479	0.164665	0.157232	DC	Plasma
BTLA	0.628901	0.162402	0.155269	DC	Plasma
EREG	0.634144	0.165982	0.156812	DC	Plasma
AREG	0.619679	0.156957	0.140539	DC	Plasma
APOE	0.638024	0.169564	0.129622	DC	Plasma
CALR	0.61727	0.139766	0.0484622	DC	Plasma
CXCL2	0.625167	0.162537	0.151728	DC	Plasma
GSTP1	0.619905	0.158594	0.136902	DC	Plasma
HLA-E	0.628127	0.162295	0.150671	DC	Plasma
HSP90B1	0.616059	0.15487	0.138602	DC	Plasma
IL16	0.612652	0.150627	0.131643	DC	Plasma
IL1RN	0.641466	0.173823	0.168038	DC	Plasma
NAMPT	0.628973	0.160713	0.145234	DC	Plasma
PLAT	0.615653	0.162503	0.1466	DC	Plasma
PLAU	0.603742	0.134951	0.11578	DC	Plasma
SEMA7A	0.616957	0.15771	0.139791	DC	Plasma
THBS1	0.626964	0.153764	0.140622	DC	Plasma
ICOSLG	0.626452	0.16448	0.152619	DC	Plasma
RTN4	0.620533	0.157808	0.13701	DC	Plasma
CCL22	0.618828	0.163009	0.147656	DC	Plasma
SAA1	0.626197	0.165225	0.15483	DC	Plasma
CXCL3	0.621886	0.162672	0.148593	DC	Plasma
CLEC11A	0.624014	0.154481	0.142487	DC	Plasma
HMGB2	0.619259	0.140113	0.0487266	DC	Plasma
TIMP1	0.629677	0.160252	0.150921	DC	Plasma
APOA1	0.624839	0.15829	0.13134	DC	Plasma
NENF	0.610473	0.152147	0.131483	DC	Plasma
CXCL16	0.654385	0.00170579	0.0160988	Endothelial	B
CCL20	0.634886	0.00156421	0.0143137	Endothelial	B
CCL21	0.616977	0.00140415	0.0123242	Endothelial	B
CCL14	0.567016	0.00109019	0.00775001	Endothelial	B
CCL23	0.650931	0.00161055	0.0162175	Endothelial	B
IL6	0.594237	0.00186111	0.0144143	Endothelial	B
TNFSF10	0.623399	0.00120469	0.00674279	Endothelial	B
TGFB1	0.625107	0.00388205	0.0323805	Endothelial	B
BMP2	0.618083	0.00136838	0.0106603	Endothelial	B
HLA-DMA	0.669771	0.00104855	0.0111942	Endothelial	B
HLA-A	0.634381	0.00178686	0.0166503	Endothelial	B
ICAM1	0.645693	0.0181435	0.0737403	Endothelial	B
ITGB1	0.600563	0.00146114	0.011777	Endothelial	B
CD40	0.637214	0.00412861	0.0298464	Endothelial	B
F11R	0.601843	0.0012298	0.00993286	Endothelial	B
ICAM2	0.646197	0.00108544	0.0103144	Endothelial	B
CD34	0.537912	0.000695132	0.00129148	Endothelial	B
SELE	0.626678	0.00151945	0.0149742	Endothelial	B
COL1A1	0.55031	0.00135634	0.00865815	Endothelial	B
RELN	0.583508	0.00115575	0.00945993	Endothelial	B
FN1	0.694626	0.0168731	0.092004	Endothelial	B
VTN	0.626989	0.00187052	0.016872	Endothelial	B
ANXA1	0.664552	0.00169071	0.0150727	Endothelial	B
RPS19	0.636962	0.00165113	0.0158574	Endothelial	B
CCL2	0.596663	0.00779984	0.0566012	Endothelial	B
CCL4	0.568316	0.000899628	0.00494917	Endothelial	B
CCL3	0.535991	0.000860604	0.00342673	Endothelial	B
GAS6	0.620916	0.00128009	0.0122881	Endothelial	B
ADAM15	0.568374	0.000920798	0.00567027	Endothelial	B
CFH	0.586942	0.00150722	0.0116248	Endothelial	B
COL18A1	0.566123	0.0011283	0.00811327	Endothelial	B
COL4A1	0.601494	0.00149506	0.0128715	Endothelial	B
CTGF	0.643655	0.168589	0.0705176	Endothelial	B
CYR61	0.684924	0.00164634	0.0172458	Endothelial	B
FGA	0.662321	0.00197679	0.0180432	Endothelial	B
HLA-E	0.647284	0.00132902	0.0134506	Endothelial	B
HSPG2	0.5909	0.00125023	0.00964141	Endothelial	B
IGF2	0.639445	0.00753987	0.0316923	Endothelial	B
JAG1	0.675243	0.00146934	0.00387205	Endothelial	B
JAG2	0.603861	0.00102538	0.00901736	Endothelial	B
LAMB1	0.594373	0.00130899	0.0111207	Endothelial	B
LAMB2	0.602561	0.00132201	0.0102587	Endothelial	B
NAMPT	0.598118	0.00114303	0.0083765	Endothelial	B
NOV	0.686418	0.00149842	0.017394	Endothelial	B
PGF	0.613038	0.00125676	0.0116733	Endothelial	B
PLAU	0.562029	0.000831971	0.00387808	Endothelial	B
TF	0.637272	0.00145353	0.0134834	Endothelial	B
THBS1	0.657742	0.00134775	0.0141691	Endothelial	B
HLA-DRA	0.677299	0.00124687	0.0138293	Endothelial	B
HLA-F	0.611525	0.0010028	0.00925507	Endothelial	B
HBEGF	0.612553	0.0012571	0.0105712	Endothelial	B
CALR	0.688203	0.00242294	0.0289675	Endothelial	B
MDK	0.672468	0.00137856	0.012749	Endothelial	B
HSP90B1	0.604404	0.00131418	0.0119128	Endothelial	B
SAA1	0.626193	0.00172392	0.0161389	Endothelial	B
AGRN	0.528677	0.00083297	0.00267796	Endothelial	B
SERPINE1	0.580132	0.000975202	0.006439	Endothelial	B
NID1	0.64482	0.00138284	0.0143362	Endothelial	B
CXCL2	0.612049	0.00127397	0.0118187	Endothelial	B
CXCL3	0.615425	0.00179604	0.0157389	Endothelial	B
NTS	0.612185	0.00144938	0.0126312	Endothelial	B
PTHLH	0.628677	0.0180473	0.0674253	Endothelial	B
ADM	0.629938	0.0012651	0.0114958	Endothelial	B
PTPRM	0.590338	0.00108083	0.00911959	Endothelial	B
HMGB2	0.583217	0.000899453	0.00123494	Endothelial	B
LGALS3	0.613097	0.00135894	0.010338	Endothelial	B
APOA1	0.609565	0.00114423	0.00798151	Endothelial	B
FBN1	0.571537	0.00131775	0.00965597	Endothelial	B
IL33	0.599864	0.00124927	0.00829978	Endothelial	B
TTR	0.558401	0.00119555	0.00891611	Endothelial	B
SCGB3A1	0.657218	0.00261945	0.0234116	Endothelial	B
HAMP	0.607412	0.00154612	0.013526	Endothelial	B
EFEMP1	0.492336	0.00095969	0.00229325	Endothelial	B
PCDH1	0.686011	0.00253382	0.0231312	Endothelial	B
CEACAM1	0.554075	0.000907639	0.00420452	Endothelial	B
CXCL16	0.630655	0.157767	0.156029	Endothelial	CD4T
CCL20	0.632691	0.154198	0.152152	Endothelial	CD4T
CCL21	0.631203	0.15127	0.14797	Endothelial	CD4T
CCL2	0.638591	0.168735	0.166802	Endothelial	CD4T
CCL14	0.60657	0.143313	0.131244	Endothelial	CD4T
CCL23	0.628028	0.151797	0.149384	Endothelial	CD4T
IL6	0.647083	0.149095	0.139717	Endothelial	CD4T
TNFSF10	0.629223	0.141684	0.11872	Endothelial	CD4T
TGFB1	0.648599	0.155576	0.154645	Endothelial	CD4T
BMP2	0.631761	0.152789	0.157115	Endothelial	CD4T
HLA-DMA	0.61175	0.132938	0.119941	Endothelial	CD4T
HLA-A	0.638546	0.155872	0.149121	Endothelial	CD4T
ICAM1	0.637015	0.168994	0.172641	Endothelial	CD4T
ITGB1	0.630866	0.155201	0.151211	Endothelial	CD4T
CD40	0.649829	0.158425	0.169524	Endothelial	CD4T
F11R	0.621748	0.139241	0.132911	Endothelial	CD4T
ICAM2	0.605271	0.129324	0.115343	Endothelial	CD4T
JAM2	0.628172	0.14491	0.140391	Endothelial	CD4T
CD34	0.607815	0.143075	0.122919	Endothelial	CD4T
SELE	0.636424	0.157514	0.158151	Endothelial	CD4T
COL1A1	0.621559	0.153505	0.145563	Endothelial	CD4T
RELN	0.626287	0.151695	0.146864	Endothelial	CD4T
FN1	0.626441	0.151297	0.131338	Endothelial	CD4T
VTN	0.626582	0.150856	0.148207	Endothelial	CD4T
ANXA1	0.626386	0.154496	0.140135	Endothelial	CD4T
RPS19	0.611676	0.143519	0.129461	Endothelial	CD4T
CCL4	0.634428	0.152392	0.152667	Endothelial	CD4T
CCL3	0.643636	0.151692	0.159016	Endothelial	CD4T
ADAM15	0.595374	0.134723	0.115506	Endothelial	CD4T
CFH	0.614236	0.147426	0.136559	Endothelial	CD4T
COL18A1	0.64285	0.15786	0.159206	Endothelial	CD4T
COL4A1	0.638309	0.158405	0.158889	Endothelial	CD4T
CTGF	0.62735	0.1552	0.154511	Endothelial	CD4T
CYR61	0.604318	0.139203	0.122987	Endothelial	CD4T
FGA	0.627049	0.158694	0.154962	Endothelial	CD4T
HLA-E	0.632949	0.153941	0.150571	Endothelial	CD4T
IGF2	0.623869	0.149376	0.141124	Endothelial	CD4T
JAG1	0.616539	0.122857	0.0681434	Endothelial	CD4T
JAG2	0.617552	0.140426	0.13006	Endothelial	CD4T
LAMB1	0.612308	0.147596	0.134164	Endothelial	CD4T
LAMB2	0.621187	0.145809	0.139393	Endothelial	CD4T
NOV	0.63577	0.1507	0.156846	Endothelial	CD4T
PLAU	0.604856	0.126231	0.117527	Endothelial	CD4T
TF	0.620577	0.143058	0.130478	Endothelial	CD4T
THBS1	0.628514	0.142784	0.136575	Endothelial	CD4T
HLA-DRA	0.623802	0.153159	0.149145	Endothelial	CD4T
HLA-F	0.614014	0.143202	0.128602	Endothelial	CD4T
HBEGF	0.638682	0.1526	0.151762	Endothelial	CD4T
CALR	0.6097	0.120676	0.0373529	Endothelial	CD4T
RSPO3	0.613035	0.13667	0.12408	Endothelial	CD4T
MDK	0.624213	0.140533	0.127149	Endothelial	CD4T
HSP90B1	0.6085	0.144085	0.13036	Endothelial	CD4T
SAA1	0.625891	0.160754	0.158253	Endothelial	CD4T
AGRN	0.614626	0.140183	0.129152	Endothelial	CD4T
SERPINE1	0.60735	0.145328	0.128479	Endothelial	CD4T
NID1	0.618543	0.134658	0.127075	Endothelial	CD4T
CXCL2	0.632865	0.154432	0.153425	Endothelial	CD4T
CXCL3	0.619892	0.15391	0.145497	Endothelial	CD4T
NTS	0.625239	0.156412	0.151375	Endothelial	CD4T
HSPG2	0.629373	0.154966	0.149934	Endothelial	CD4T
HMGB2	0.620822	0.132281	0.0773637	Endothelial	CD4T
LGALS3	0.61867	0.149601	0.129972	Endothelial	CD4T
APOA1	0.623343	0.143439	0.120528	Endothelial	CD4T
FBN1	0.618583	0.151453	0.142158	Endothelial	CD4T
TTR	0.595116	0.13861	0.117817	Endothelial	CD4T
SCGB3A1	0.631298	0.139831	0.140819	Endothelial	CD4T
HAMP	0.625486	0.152272	0.149031	Endothelial	CD4T
PTHLH	0.622841	0.146314	0.138656	Endothelial	CD4T
ADM	0.62127	0.146701	0.135503	Endothelial	CD4T
NAMPT	0.625653	0.148607	0.144741	Endothelial	CD4T
EFEMP1	0.60139	0.135185	0.116465	Endothelial	CD4T
PCDH1	0.614145	0.144467	0.135291	Endothelial	CD4T
CEACAM1	0.63175	0.154111	0.151767	Endothelial	CD4T
CD200	0.617213	0.12911	0.124257	Endothelial	CD4T
PTPRM	0.600832	0.117937	0.102613	Endothelial	CD4T
CXCL16	0.585196	0.163347	0.10159	Endothelial	CD8T
CCL20	0.582695	0.163236	0.101633	Endothelial	CD8T
CCL21	0.586618	0.162425	0.100378	Endothelial	CD8T
CCL2	0.591151	0.16561	0.0900021	Endothelial	CD8T
CCL14	0.568144	0.156391	0.0868263	Endothelial	CD8T
CCL23	0.585323	0.163841	0.103579	Endothelial	CD8T
IL6	0.592105	0.164071	0.0768047	Endothelial	CD8T
TNFSF10	0.58748	0.16485	0.0871449	Endothelial	CD8T
TGFB1	0.590265	0.162159	0.0741826	Endothelial	CD8T
BMP2	0.589063	0.164776	0.0994912	Endothelial	CD8T
HLA-DMA	0.592622	0.165431	0.109563	Endothelial	CD8T
HLA-A	0.581237	0.162346	0.0926489	Endothelial	CD8T
ICAM1	0.593117	0.167453	0.104555	Endothelial	CD8T
ITGB1	0.591483	0.165862	0.106284	Endothelial	CD8T
CD40	0.595032	0.16461	0.101451	Endothelial	CD8T
F11R	0.588069	0.162324	0.101827	Endothelial	CD8T
ICAM2	0.583458	0.156989	0.0934826	Endothelial	CD8T
JAM2	0.589227	0.162807	0.106802	Endothelial	CD8T
CD34	0.596871	0.17341	0.117475	Endothelial	CD8T
SELE	0.586998	0.164398	0.105603	Endothelial	CD8T
PTPRM	0.576907	0.151474	0.082344	Endothelial	CD8T
COL1A1	0.582887	0.159647	0.0971942	Endothelial	CD8T
RELN	0.587226	0.164153	0.103608	Endothelial	CD8T
FN1	0.58674	0.163177	0.0854543	Endothelial	CD8T
VTN	0.586739	0.163344	0.103009	Endothelial	CD8T
CCL4	0.585973	0.164609	0.103947	Endothelial	CD8T
CCL3	0.586128	0.161296	0.10042	Endothelial	CD8T
ADAM15	0.573234	0.159105	0.090261	Endothelial	CD8T
CFH	0.578929	0.15777	0.0934944	Endothelial	CD8T
COL18A1	0.59258	0.1659	0.110261	Endothelial	CD8T
COL4A1	0.59253	0.166218	0.109235	Endothelial	CD8T
CTGF	0.584341	0.162363	0.0978446	Endothelial	CD8T
CYR61	0.588323	0.162785	0.0957118	Endothelial	CD8T
FGA	0.589299	0.165315	0.0992683	Endothelial	CD8T
HLA-E	0.591281	0.167899	0.112334	Endothelial	CD8T
IGF2	0.58791	0.163213	0.0970335	Endothelial	CD8T
JAG1	0.580669	0.156216	0.0404007	Endothelial	CD8T
JAG2	0.582035	0.161751	0.0986398	Endothelial	CD8T
LAMB1	0.584367	0.164353	0.103765	Endothelial	CD8T
LAMB2	0.573838	0.157689	0.0921704	Endothelial	CD8T
NOV	0.582022	0.160367	0.0976365	Endothelial	CD8T
PLAU	0.577543	0.15342	0.0863301	Endothelial	CD8T
TF	0.587451	0.163974	0.100338	Endothelial	CD8T
THBS1	0.589911	0.161953	0.0994403	Endothelial	CD8T
VEGFC	0.58546	0.162753	0.0975518	Endothelial	CD8T
HLA-DRA	0.589184	0.16539	0.105341	Endothelial	CD8T
HLA-F	0.588409	0.163933	0.104008	Endothelial	CD8T
HBEGF	0.591456	0.165283	0.105482	Endothelial	CD8T
CALR	0.586635	0.155456	0.0272476	Endothelial	CD8T
RSPO3	0.578806	0.158624	0.094241	Endothelial	CD8T
MDK	0.593058	0.168241	0.107369	Endothelial	CD8T
HSP90B1	0.585385	0.163656	0.101171	Endothelial	CD8T
ANXA1	0.590261	0.165826	0.0990225	Endothelial	CD8T
SERPINE1	0.581299	0.162913	0.098623	Endothelial	CD8T
SAA1	0.580451	0.161825	0.0976653	Endothelial	CD8T
PTHLH	0.584814	0.162021	0.0932373	Endothelial	CD8T
NID1	0.581672	0.159684	0.0951143	Endothelial	CD8T
CXCL2	0.588876	0.163193	0.104143	Endothelial	CD8T
CXCL3	0.577517	0.160794	0.0963756	Endothelial	CD8T
NTS	0.583034	0.163631	0.102908	Endothelial	CD8T
ADM	0.588162	0.163711	0.0981402	Endothelial	CD8T
RPS19	0.588008	0.165323	0.105121	Endothelial	CD8T
HSPG2	0.58906	0.165777	0.107185	Endothelial	CD8T
AGRN	0.5813	0.160348	0.0973081	Endothelial	CD8T
HMGB2	0.587474	0.1582	0.0505938	Endothelial	CD8T
LGALS3	0.589327	0.164183	0.0949381	Endothelial	CD8T
FBN1	0.581711	0.16159	0.0987422	Endothelial	CD8T
APOA1	0.585238	0.160814	0.0863977	Endothelial	CD8T
TTR	0.574973	0.156117	0.0881311	Endothelial	CD8T
SCGB3A1	0.592719	0.163705	0.104953	Endothelial	CD8T
HAMP	0.578043	0.160931	0.0967174	Endothelial	CD8T
NAMPT	0.587945	0.163126	0.0988723	Endothelial	CD8T
EFEMP1	0.574075	0.15524	0.0876824	Endothelial	CD8T
PCDH1	0.57595	0.157225	0.0915406	Endothelial	CD8T
CEACAM1	0.584042	0.160966	0.0994558	Endothelial	CD8T
CD200	0.576709	0.150789	0.0799894	Endothelial	CD8T
CXCL16	0.627772	0.155713	0.148593	Endothelial	DC
CCL20	0.625873	0.152494	0.144632	Endothelial	DC
CCL21	0.63019	0.150806	0.145808	Endothelial	DC
CCL2	0.639301	0.164343	0.149171	Endothelial	DC
CCL14	0.60735	0.143638	0.128198	Endothelial	DC
CCL23	0.627935	0.154071	0.147343	Endothelial	DC
IL6	0.645456	0.15745	0.146937	Endothelial	DC
TNFSF10	0.626835	0.143102	0.119694	Endothelial	DC
TGFB1	0.633241	0.148497	0.137763	Endothelial	DC
BMP2	0.62873	0.151128	0.148564	Endothelial	DC
HLA-DMA	0.623224	0.13909	0.131149	Endothelial	DC
HLA-A	0.634111	0.157103	0.146008	Endothelial	DC
ICAM1	0.639505	0.165627	0.164229	Endothelial	DC
ITGB1	0.625305	0.153313	0.144664	Endothelial	DC
CD40	0.646169	0.161197	0.164227	Endothelial	DC
F11R	0.615322	0.141605	0.129555	Endothelial	DC
ICAM2	0.598895	0.130906	0.112355	Endothelial	DC
JAM2	0.615581	0.139119	0.126867	Endothelial	DC
CD34	0.604572	0.141898	0.121669	Endothelial	DC
SELE	0.630292	0.158939	0.154964	Endothelial	DC
PTPRM	0.596922	0.124066	0.104326	Endothelial	DC
COL1A1	0.617548	0.14858	0.139145	Endothelial	DC
RELN	0.623966	0.150424	0.142514	Endothelial	DC
FN1	0.626754	0.1535	0.137242	Endothelial	DC
VTN	0.624087	0.148972	0.141987	Endothelial	DC
CALM2	0.622181	0.148302	0.136633	Endothelial	DC
ANXA1	0.633366	0.160439	0.143013	Endothelial	DC
RPS19	0.611789	0.142139	0.127497	Endothelial	DC
CCL4	0.637447	0.15559	0.155143	Endothelial	DC
CCL3	0.654492	0.165553	0.174533	Endothelial	DC
GAS6	0.630877	0.15576	0.151351	Endothelial	DC
ADAM15	0.597343	0.134542	0.110957	Endothelial	DC
ADM	0.620104	0.145456	0.132588	Endothelial	DC
CALR	0.6093	0.123956	0.0377036	Endothelial	DC
CFH	0.614717	0.147624	0.137905	Endothelial	DC
COL18A1	0.640463	0.164806	0.163582	Endothelial	DC
COL4A1	0.632169	0.151861	0.148779	Endothelial	DC
CTGF	0.627644	0.152016	0.147253	Endothelial	DC
CXCL2	0.633449	0.157545	0.153858	Endothelial	DC
CYR61	0.605252	0.137898	0.117888	Endothelial	DC
F8	0.619211	0.152255	0.138996	Endothelial	DC
FGA	0.626157	0.154538	0.144471	Endothelial	DC
HLA-E	0.632821	0.153743	0.148847	Endothelial	DC
HSP90B1	0.6116	0.143213	0.129055	Endothelial	DC
HSPG2	0.620296	0.154895	0.142162	Endothelial	DC
IGF2	0.622737	0.148126	0.135372	Endothelial	DC
JAG1	0.6087	0.121536	0.0443063	Endothelial	DC
JAG2	0.608011	0.143122	0.125855	Endothelial	DC
LAMB1	0.604171	0.141747	0.123119	Endothelial	DC
LAMB2	0.615257	0.144602	0.132303	Endothelial	DC
NAMPT	0.629695	0.147641	0.139126	Endothelial	DC
NOV	0.627066	0.14849	0.149795	Endothelial	DC
PGF	0.637838	0.162823	0.161585	Endothelial	DC
PLAU	0.61262	0.133452	0.124761	Endothelial	DC
PSAP	0.604899	0.140116	0.124342	Endothelial	DC
SEMA3F	0.609919	0.143764	0.125698	Endothelial	DC
SERPINA1	0.600408	0.141124	0.119175	Endothelial	DC
SERPINE1	0.601959	0.145123	0.126764	Endothelial	DC
SERPINE2	0.616375	0.147487	0.1351	Endothelial	DC
SERPING1	0.623458	0.148465	0.13936	Endothelial	DC
TF	0.617139	0.148375	0.138298	Endothelial	DC
THBS1	0.623938	0.144068	0.134108	Endothelial	DC
VEGFC	0.627862	0.150402	0.140765	Endothelial	DC
HLA-DRA	0.622271	0.151944	0.145052	Endothelial	DC
HLA-F	0.614373	0.143672	0.128865	Endothelial	DC
HBEGF	0.633783	0.150996	0.141218	Endothelial	DC
RSPO3	0.599021	0.137077	0.115451	Endothelial	DC
MDK	0.625305	0.137929	0.119411	Endothelial	DC
NTS	0.626391	0.159324	0.151437	Endothelial	DC
SAA1	0.630314	0.160835	0.154965	Endothelial	DC
AGRN	0.60605	0.141457	0.12346	Endothelial	DC
PTHLH	0.620152	0.149356	0.141528	Endothelial	DC
NID1	0.605682	0.134039	0.119866	Endothelial	DC
CXCL3	0.621967	0.160496	0.147924	Endothelial	DC
HMGB2	0.608329	0.123672	0.0455057	Endothelial	DC
LGALS3	0.615725	0.149274	0.13144	Endothelial	DC
APOA1	0.621852	0.146544	0.124228	Endothelial	DC
FBN1	0.613989	0.151747	0.13665	Endothelial	DC
TTR	0.60531	0.139231	0.121642	Endothelial	DC
IL33	0.637731	0.155502	0.148783	Endothelial	DC
SCGB3A1	0.62187	0.14021	0.134629	Endothelial	DC
HAMP	0.632854	0.157195	0.153706	Endothelial	DC
EFEMP1	0.594539	0.135156	0.111438	Endothelial	DC
PCDH1	0.617057	0.145399	0.135083	Endothelial	DC
CEACAM1	0.62654	0.152475	0.144592	Endothelial	DC
CD200	0.60952	0.124428	0.112597	Endothelial	DC
CXCL16	0.642514	0.188949	0.167748	Endothelial	Endothelial
CCL20	0.641593	0.191285	0.172431	Endothelial	Endothelial
CCL21	0.644809	0.188375	0.169288	Endothelial	Endothelial
CCL14	0.625339	0.18275	0.155555	Endothelial	Endothelial
CCL23	0.642378	0.188276	0.169314	Endothelial	Endothelial
IL6	0.650229	0.187715	0.155152	Endothelial	Endothelial
TNFSF10	0.622936	0.171061	0.122236	Endothelial	Endothelial
TGFB1	0.645867	0.191603	0.167597	Endothelial	Endothelial
BMP2	0.641277	0.189445	0.166018	Endothelial	Endothelial
HLA-DMA	0.622079	0.169851	0.141219	Endothelial	Endothelial
HLA-A	0.648216	0.19175	0.169518	Endothelial	Endothelial
ICAM1	0.645104	0.191155	0.169007	Endothelial	Endothelial
ITGB1	0.640182	0.19111	0.168296	Endothelial	Endothelial
F11R	0.630202	0.182206	0.157042	Endothelial	Endothelial
JAM2	0.620418	0.170393	0.141282	Endothelial	Endothelial
ICAM2	0.605467	0.16802	0.130694	Endothelial	Endothelial
CD34	0.607629	0.163381	0.128466	Endothelial	Endothelial
SELE	0.639518	0.186682	0.168427	Endothelial	Endothelial
PTPRM	0.606084	0.154528	0.120738	Endothelial	Endothelial
MAG	0.613969	0.169211	0.137618	Endothelial	Endothelial
COL1A1	0.620982	0.178387	0.151166	Endothelial	Endothelial
RELN	0.644409	0.19458	0.174038	Endothelial	Endothelial
FN1	0.638273	0.184525	0.137362	Endothelial	Endothelial
VTN	0.640156	0.189456	0.171412	Endothelial	Endothelial
AGRN	0.613428	0.168792	0.135437	Endothelial	Endothelial
HSPG2	0.632317	0.186796	0.162243	Endothelial	Endothelial
ADM	0.631759	0.189767	0.16613	Endothelial	Endothelial
RSPO3	0.595405	0.161966	0.117434	Endothelial	Endothelial
CALM2	0.637014	0.188003	0.16561	Endothelial	Endothelial
ANXA1	0.646376	0.194678	0.172416	Endothelial	Endothelial
RPS19	0.635965	0.183663	0.160429	Endothelial	Endothelial
CCL2	0.64319	0.189942	0.16468	Endothelial	Endothelial
CCL4	0.636954	0.182059	0.160983	Endothelial	Endothelial
CCL3	0.63309	0.18399	0.162002	Endothelial	Endothelial
IGF2	0.633737	0.180023	0.149701	Endothelial	Endothelial
GAS6	0.643208	0.190105	0.171743	Endothelial	Endothelial
HBEGF	0.640987	0.185711	0.157604	Endothelial	Endothelial
VEGFC	0.645521	0.191502	0.172409	Endothelial	Endothelial
ADAM15	0.611234	0.171467	0.135774	Endothelial	Endothelial
CALR	0.63674	0.164648	0.0563465	Endothelial	Endothelial
CFH	0.620933	0.175594	0.149785	Endothelial	Endothelial
COL18A1	0.636562	0.18831	0.165895	Endothelial	Endothelial
COL4A1	0.642786	0.186125	0.169454	Endothelial	Endothelial
CTGF	0.635392	0.185965	0.165504	Endothelial	Endothelial
CYR61	0.621373	0.178214	0.145227	Endothelial	Endothelial
DKK2	0.598339	0.145139	0.107962	Endothelial	Endothelial
F8	0.640005	0.1913	0.169082	Endothelial	Endothelial
FGA	0.641989	0.196855	0.178543	Endothelial	Endothelial
HLA-E	0.637914	0.185186	0.161826	Endothelial	Endothelial
HSP90B1	0.631144	0.185432	0.159969	Endothelial	Endothelial
JAG1	0.620454	0.156118	0.0535244	Endothelial	Endothelial
JAG2	0.611204	0.172658	0.137233	Endothelial	Endothelial
LAMB1	0.622477	0.174913	0.146795	Endothelial	Endothelial
LAMB2	0.632338	0.181589	0.158074	Endothelial	Endothelial
MDK	0.624169	0.170311	0.133347	Endothelial	Endothelial
NAMPT	0.636093	0.185231	0.163322	Endothelial	Endothelial
NID1	0.615838	0.173997	0.14165	Endothelial	Endothelial
NOV	0.633401	0.176727	0.159143	Endothelial	Endothelial
PGF	0.640459	0.191192	0.174009	Endothelial	Endothelial
PLAU	0.606932	0.156311	0.123521	Endothelial	Endothelial
PSAP	0.621326	0.173586	0.145747	Endothelial	Endothelial
SEMA3F	0.63577	0.185183	0.160994	Endothelial	Endothelial
SERPINA1	0.62055	0.176653	0.145427	Endothelial	Endothelial
SERPINE1	0.618151	0.175679	0.146094	Endothelial	Endothelial
SERPINE2	0.635179	0.188503	0.164959	Endothelial	Endothelial
SERPING1	0.641271	0.18428	0.166606	Endothelial	Endothelial
TF	0.635518	0.188141	0.164441	Endothelial	Endothelial
THBS1	0.632305	0.17847	0.154991	Endothelial	Endothelial
HLA-DRA	0.632604	0.183867	0.157596	Endothelial	Endothelial
HLA-F	0.621497	0.173869	0.144843	Endothelial	Endothelial
NTS	0.640747	0.189656	0.160546	Endothelial	Endothelial
SAA1	0.639014	0.192643	0.173322	Endothelial	Endothelial
PTHLH	0.626462	0.182009	0.152712	Endothelial	Endothelial
CXCL2	0.636967	0.189023	0.16749	Endothelial	Endothelial
CXCL3	0.635177	0.19092	0.166206	Endothelial	Endothelial
PTGS2	0.637746	0.190882	0.168286	Endothelial	Endothelial
NTN4	0.631815	0.18099	0.158762	Endothelial	Endothelial
GDF15	0.62257	0.174747	0.147194	Endothelial	Endothelial
HMGB2	0.627802	0.159498	0.0537768	Endothelial	Endothelial
LGALS3	0.637254	0.196841	0.171538	Endothelial	Endothelial
IL33	0.642855	0.185395	0.158555	Endothelial	Endothelial
APOA1	0.638833	0.186794	0.156258	Endothelial	Endothelial
FBN1	0.624994	0.181931	0.155325	Endothelial	Endothelial
TTR	0.624296	0.181126	0.153629	Endothelial	Endothelial
SCGB3A1	0.63677	0.175825	0.156864	Endothelial	Endothelial
HAMP	0.634636	0.187383	0.165976	Endothelial	Endothelial
CMTM8	0.610119	0.169877	0.14151	Endothelial	Endothelial
EFEMP1	0.596697	0.16087	0.120242	Endothelial	Endothelial
ROBO1	0.618731	0.175719	0.145005	Endothelial	Endothelial
PCDH1	0.629495	0.181861	0.158029	Endothelial	Endothelial
CEACAM1	0.637536	0.185642	0.164564	Endothelial	Endothelial
CD200	0.618455	0.153746	0.125573	Endothelial	Endothelial
CXCL16	0.618739	0.275133	0.171882	Endothelial	Epithelial
CCL20	0.616881	0.271678	0.16619	Endothelial	Epithelial
CCL21	0.614629	0.272066	0.168151	Endothelial	Epithelial
CCL14	0.612439	0.272637	0.166936	Endothelial	Epithelial
CCL23	0.615519	0.272321	0.168181	Endothelial	Epithelial
IL6	0.62782	0.282358	0.15628	Endothelial	Epithelial
TNFSF10	0.615722	0.269531	0.139667	Endothelial	Epithelial
TGFB1	0.62564	0.281645	0.154811	Endothelial	Epithelial
BMP2	0.616006	0.267418	0.15273	Endothelial	Epithelial
HLA-DMA	0.596239	0.255273	0.140171	Endothelial	Epithelial
HLA-A	0.617682	0.277601	0.169468	Endothelial	Epithelial
ICAM1	0.625358	0.281849	0.175751	Endothelial	Epithelial
ITGB1	0.6154	0.275001	0.166613	Endothelial	Epithelial
CD40	0.624534	0.277538	0.172496	Endothelial	Epithelial
F11R	0.60929	0.265179	0.157871	Endothelial	Epithelial
ICAM2	0.599966	0.261419	0.147809	Endothelial	Epithelial
JAM2	0.603765	0.258648	0.150053	Endothelial	Epithelial
CD34	0.602269	0.259201	0.148109	Endothelial	Epithelial
SELE	0.614455	0.273014	0.168062	Endothelial	Epithelial
PTPRM	0.605069	0.252169	0.140193	Endothelial	Epithelial
COL1A1	0.608373	0.267792	0.159862	Endothelial	Epithelial
RELN	0.62031	0.27534	0.173187	Endothelial	Epithelial
FN1	0.611103	0.270021	0.134034	Endothelial	Epithelial
VTN	0.620836	0.274767	0.173417	Endothelial	Epithelial
AGRN	0.599516	0.257353	0.143966	Endothelial	Epithelial
HSPG2	0.613985	0.274468	0.168292	Endothelial	Epithelial
RSPO3	0.59066	0.252654	0.13345	Endothelial	Epithelial
CALM2	0.609791	0.26741	0.152673	Endothelial	Epithelial
ANXA1	0.615095	0.27334	0.157766	Endothelial	Epithelial
RPS19	0.604573	0.263876	0.15254	Endothelial	Epithelial
CCL2	0.628129	0.286978	0.177481	Endothelial	Epithelial
CCL4	0.623014	0.277554	0.174389	Endothelial	Epithelial
CCL3	0.621545	0.27579	0.173569	Endothelial	Epithelial
IGF2	0.621286	0.270859	0.157439	Endothelial	Epithelial
GAS6	0.618577	0.274594	0.168865	Endothelial	Epithelial
PSAP	0.605868	0.264615	0.155351	Endothelial	Epithelial
HBEGF	0.62116	0.275855	0.16532	Endothelial	Epithelial
ADAM15	0.599977	0.261123	0.146743	Endothelial	Epithelial
ADM	0.6173	0.276617	0.172798	Endothelial	Epithelial
CFH	0.60439	0.262479	0.153688	Endothelial	Epithelial
COL18A1	0.620905	0.277757	0.174491	Endothelial	Epithelial
COL4A1	0.612836	0.265174	0.160115	Endothelial	Epithelial
CTGF	0.613964	0.271729	0.165387	Endothelial	Epithelial
CYR61	0.602871	0.263193	0.148721	Endothelial	Epithelial
DKK2	0.578969	0.23304	0.102226	Endothelial	Epithelial
F8	0.615582	0.273799	0.168723	Endothelial	Epithelial
FGA	0.619213	0.274603	0.165948	Endothelial	Epithelial
HLA-E	0.618711	0.275207	0.170973	Endothelial	Epithelial
HSP90B1	0.609559	0.267925	0.159467	Endothelial	Epithelial
JAG1	0.602719	0.248731	0.0674156	Endothelial	Epithelial
JAG2	0.600035	0.26107	0.147607	Endothelial	Epithelial
LAMB1	0.604868	0.26643	0.155654	Endothelial	Epithelial
LAMB2	0.604102	0.270943	0.158192	Endothelial	Epithelial
MDK	0.606226	0.2614	0.142501	Endothelial	Epithelial
NAMPT	0.621466	0.274308	0.168019	Endothelial	Epithelial
NID1	0.602916	0.259627	0.148398	Endothelial	Epithelial
NOV	0.617451	0.270083	0.166465	Endothelial	Epithelial
PGF	0.625406	0.280052	0.180841	Endothelial	Epithelial
PLAU	0.597857	0.245694	0.127598	Endothelial	Epithelial
SEMA3F	0.610458	0.268994	0.161112	Endothelial	Epithelial
SERPINA1	0.607895	0.264754	0.155547	Endothelial	Epithelial
SERPINE1	0.608831	0.267372	0.159836	Endothelial	Epithelial
SERPINE2	0.617252	0.274561	0.170153	Endothelial	Epithelial
SERPING1	0.621557	0.270873	0.171179	Endothelial	Epithelial
TF	0.61775	0.275226	0.168481	Endothelial	Epithelial
THBS1	0.612585	0.269556	0.162559	Endothelial	Epithelial
VEGFC	0.622057	0.273911	0.171121	Endothelial	Epithelial
HLA-DRA	0.612215	0.271513	0.163667	Endothelial	Epithelial
HLA-F	0.603916	0.263202	0.151262	Endothelial	Epithelial
CALR	0.603637	0.246375	0.0345824	Endothelial	Epithelial
NTS	0.620324	0.274433	0.164627	Endothelial	Epithelial
SAA1	0.618475	0.276301	0.173976	Endothelial	Epithelial
PTHLH	0.609384	0.2669	0.155482	Endothelial	Epithelial
CXCL2	0.613521	0.270632	0.165597	Endothelial	Epithelial
CXCL3	0.615671	0.273891	0.169265	Endothelial	Epithelial
PTGS2	0.620547	0.277619	0.167172	Endothelial	Epithelial
NTN4	0.610708	0.265997	0.159899	Endothelial	Epithelial
MAG	0.598429	0.256289	0.142724	Endothelial	Epithelial
GDF15	0.610384	0.266138	0.159583	Endothelial	Epithelial
HMGB2	0.613193	0.263757	0.105134	Endothelial	Epithelial
LGALS3	0.615076	0.272271	0.157244	Endothelial	Epithelial
IL33	0.624175	0.274193	0.154763	Endothelial	Epithelial
APOA1	0.626181	0.275738	0.16461	Endothelial	Epithelial
FBN1	0.606734	0.268255	0.159308	Endothelial	Epithelial
TTR	0.612421	0.269523	0.163159	Endothelial	Epithelial
SCGB3A1	0.616829	0.268768	0.165405	Endothelial	Epithelial
HAMP	0.613039	0.273347	0.16697	Endothelial	Epithelial
CMTM8	0.597054	0.25563	0.136215	Endothelial	Epithelial
EFEMP1	0.583448	0.247976	0.124387	Endothelial	Epithelial
PCDH1	0.605247	0.262021	0.152231	Endothelial	Epithelial
CEACAM1	0.623423	0.277541	0.177323	Endothelial	Epithelial
CXCL16	0.624418	0.232162	0.165054	Endothelial	Fibroblast
CCL20	0.623144	0.234337	0.169018	Endothelial	Fibroblast
CCL21	0.625732	0.233258	0.167639	Endothelial	Fibroblast
CCL14	0.605317	0.225076	0.149612	Endothelial	Fibroblast
CCL23	0.624323	0.233716	0.168797	Endothelial	Fibroblast
IL6	0.632512	0.233157	0.145053	Endothelial	Fibroblast
TNFSF10	0.616968	0.223099	0.136816	Endothelial	Fibroblast
TGFB1	0.634142	0.25031	0.17609	Endothelial	Fibroblast
BMP2	0.625943	0.231086	0.152818	Endothelial	Fibroblast
HLA-DMA	0.601214	0.210488	0.13432	Endothelial	Fibroblast
HLA-A	0.62869	0.238826	0.170583	Endothelial	Fibroblast
ICAM1	0.630809	0.23471	0.162347	Endothelial	Fibroblast
ITGB1	0.621937	0.232582	0.161004	Endothelial	Fibroblast
CD40	0.627837	0.228926	0.163378	Endothelial	Fibroblast
F11R	0.616112	0.225563	0.15587	Endothelial	Fibroblast
JAM2	0.609539	0.220091	0.148139	Endothelial	Fibroblast
ICAM2	0.603315	0.217296	0.141822	Endothelial	Fibroblast
CD34	0.605334	0.217309	0.142503	Endothelial	Fibroblast
SELE	0.627466	0.234421	0.17203	Endothelial	Fibroblast
PTPRM	0.594335	0.202649	0.121752	Endothelial	Fibroblast
MAG	0.601067	0.215241	0.137927	Endothelial	Fibroblast
COL1A1	0.612493	0.226334	0.155692	Endothelial	Fibroblast
RELN	0.627226	0.235377	0.171095	Endothelial	Fibroblast
FN1	0.621297	0.230096	0.144375	Endothelial	Fibroblast
VTN	0.624584	0.233893	0.170436	Endothelial	Fibroblast
AGRN	0.607542	0.221316	0.146011	Endothelial	Fibroblast
HSPG2	0.620711	0.235497	0.167711	Endothelial	Fibroblast
ADM	0.618879	0.229031	0.160367	Endothelial	Fibroblast
RSPO3	0.59544	0.214845	0.132686	Endothelial	Fibroblast
CALM2	0.621258	0.229885	0.159165	Endothelial	Fibroblast
ANXA1	0.623307	0.230126	0.151946	Endothelial	Fibroblast
RPS19	0.617666	0.224491	0.156412	Endothelial	Fibroblast
CCL2	0.626746	0.232329	0.156063	Endothelial	Fibroblast
CCL4	0.624393	0.232157	0.166805	Endothelial	Fibroblast
CCL3	0.618472	0.228162	0.161114	Endothelial	Fibroblast
IGF2	0.623904	0.22878	0.154056	Endothelial	Fibroblast
GAS6	0.624058	0.23361	0.167828	Endothelial	Fibroblast
PTHLH	0.614887	0.230451	0.158329	Endothelial	Fibroblast
HBEGF	0.628959	0.235511	0.164816	Endothelial	Fibroblast
VEGFC	0.625543	0.23417	0.167984	Endothelial	Fibroblast
ADAM15	0.601062	0.211743	0.134299	Endothelial	Fibroblast
CALR	0.619879	0.211784	0.050519	Endothelial	Fibroblast
CFH	0.607105	0.220105	0.147763	Endothelial	Fibroblast
COL18A1	0.62233	0.23404	0.167355	Endothelial	Fibroblast
COL4A1	0.624981	0.232532	0.168168	Endothelial	Fibroblast
CTGF	0.6227	0.234824	0.169376	Endothelial	Fibroblast
CYR61	0.611635	0.223649	0.150279	Endothelial	Fibroblast
DKK2	0.584464	0.189776	0.102026	Endothelial	Fibroblast
F8	0.620962	0.231684	0.163894	Endothelial	Fibroblast
FGA	0.622692	0.230872	0.15431	Endothelial	Fibroblast
HLA-E	0.621995	0.232306	0.164702	Endothelial	Fibroblast
HSP90B1	0.617139	0.226637	0.157414	Endothelial	Fibroblast
JAG1	0.610806	0.211389	0.0887405	Endothelial	Fibroblast
JAG2	0.605875	0.223138	0.147308	Endothelial	Fibroblast
LAMB1	0.610505	0.22517	0.152844	Endothelial	Fibroblast
LAMB2	0.612972	0.228951	0.156404	Endothelial	Fibroblast
MDK	0.615425	0.219432	0.140549	Endothelial	Fibroblast
NAMPT	0.623078	0.229242	0.157529	Endothelial	Fibroblast
NID1	0.604233	0.215957	0.141475	Endothelial	Fibroblast
NOV	0.617409	0.223123	0.156957	Endothelial	Fibroblast
PGF	0.629041	0.239024	0.176935	Endothelial	Fibroblast
PLAU	0.607708	0.209702	0.135986	Endothelial	Fibroblast
PSAP	0.611569	0.218853	0.147896	Endothelial	Fibroblast
SEMA3F	0.617443	0.226627	0.157181	Endothelial	Fibroblast
SERPINA1	0.603578	0.218591	0.141841	Endothelial	Fibroblast
SERPINE1	0.603428	0.218116	0.142948	Endothelial	Fibroblast
SERPINE2	0.619937	0.230468	0.163455	Endothelial	Fibroblast
SERPING1	0.618303	0.227282	0.16034	Endothelial	Fibroblast
TF	0.617724	0.226419	0.155849	Endothelial	Fibroblast
THBS1	0.619928	0.224509	0.154882	Endothelial	Fibroblast
HLA-DRA	0.618467	0.227131	0.156682	Endothelial	Fibroblast
HLA-F	0.603448	0.216697	0.139891	Endothelial	Fibroblast
NTS	0.62458	0.234018	0.161258	Endothelial	Fibroblast
SAA1	0.619128	0.230683	0.16345	Endothelial	Fibroblast
CXCL2	0.621411	0.229121	0.162628	Endothelial	Fibroblast
CXCL3	0.620247	0.232293	0.164194	Endothelial	Fibroblast
PTGS2	0.626813	0.239026	0.168889	Endothelial	Fibroblast
NTN4	0.610468	0.222441	0.151235	Endothelial	Fibroblast
GDF15	0.613667	0.225846	0.15523	Endothelial	Fibroblast
HMGB2	0.61322	0.206575	0.0421226	Endothelial	Fibroblast
LGALS3	0.620096	0.232156	0.156505	Endothelial	Fibroblast
IL33	0.630111	0.230958	0.15471	Endothelial	Fibroblast
APOA1	0.619599	0.227712	0.148538	Endothelial	Fibroblast
FBN1	0.612707	0.228446	0.157322	Endothelial	Fibroblast
TTR	0.603684	0.221005	0.145594	Endothelial	Fibroblast
SCGB3A1	0.621849	0.222784	0.158149	Endothelial	Fibroblast
HAMP	0.617102	0.229333	0.161433	Endothelial	Fibroblast
CMTM8	0.603793	0.210219	0.127928	Endothelial	Fibroblast
EFEMP1	0.591116	0.21045	0.126629	Endothelial	Fibroblast
ROBO1	0.611363	0.225835	0.153566	Endothelial	Fibroblast
PCDH1	0.612621	0.224791	0.154274	Endothelial	Fibroblast
CEACAM1	0.618638	0.230544	0.162264	Endothelial	Fibroblast
CD200	0.605172	0.205515	0.130508	Endothelial	Fibroblast
CXCL16	0.602865	0.118498	0.109317	Endothelial	Macrophage
CCL20	0.60249	0.117642	0.11046	Endothelial	Macrophage
CCL21	0.603732	0.116472	0.108902	Endothelial	Macrophage
CCL2	0.612961	0.12716	0.121171	Endothelial	Macrophage
CCL14	0.588763	0.110892	0.0966482	Endothelial	Macrophage
CCL23	0.603498	0.116036	0.108981	Endothelial	Macrophage
IL6	0.624027	0.126691	0.123665	Endothelial	Macrophage
TNFSF10	0.590874	0.108158	0.0830082	Endothelial	Macrophage
TGFB1	0.617038	0.131725	0.143506	Endothelial	Macrophage
BMP2	0.607529	0.120917	0.119881	Endothelial	Macrophage
HLA-DMA	0.596165	0.111296	0.0978563	Endothelial	Macrophage
HLA-A	0.611599	0.119543	0.111755	Endothelial	Macrophage
ICAM1	0.613242	0.128597	0.1298	Endothelial	Macrophage
ITGB1	0.602074	0.116282	0.107356	Endothelial	Macrophage
F11R	0.588433	0.108287	0.092763	Endothelial	Macrophage
ICAM2	0.571188	0.102934	0.0797711	Endothelial	Macrophage
JAM2	0.589032	0.107792	0.0918565	Endothelial	Macrophage
CD34	0.572985	0.102744	0.0796764	Endothelial	Macrophage
SELE	0.599319	0.118665	0.110249	Endothelial	Macrophage
PTPRM	0.568313	0.0902655	0.061832	Endothelial	Macrophage
COL1A1	0.596665	0.113192	0.103962	Endothelial	Macrophage
RELN	0.601416	0.116469	0.107759	Endothelial	Macrophage
FN1	0.594966	0.111304	0.0825213	Endothelial	Macrophage
VTN	0.599724	0.113296	0.105114	Endothelial	Macrophage
AGRN	0.591729	0.110999	0.0963676	Endothelial	Macrophage
HSPG2	0.602892	0.117544	0.109232	Endothelial	Macrophage
RSPO3	0.569818	0.103274	0.0771262	Endothelial	Macrophage
CALM2	0.591825	0.112842	0.0980962	Endothelial	Macrophage
ANXA1	0.605844	0.124622	0.12238	Endothelial	Macrophage
SAA1	0.605452	0.124627	0.120101	Endothelial	Macrophage
RPS19	0.582433	0.10685	0.0878923	Endothelial	Macrophage
[truncated: 5,707 more rows]

## Sheet: S4. Lung
test_ligand	auroc	aupr	pearson	Sender	Target
LTB	0.628035	0.0340379	0.0640122	B	B
NAMPT	0.66851	0.0417434	0.0887678	B	B
SEMA7A	0.637941	0.0446773	0.0724348	B	B
SELL	0.662895	0.0395699	0.0858341	B	B
LTB	0.607999	0.0672033	0.0812685	B	CD4T
SEMA7A	0.593151	0.0632033	0.0743323	B	CD4T
SELL	0.635196	0.0730705	0.103219	B	CD4T
NAMPT	0.620523	0.0717237	0.0966848	B	CD4T
LTB	0.589973	0.11407	0.0864723	B	CD8T
SEMA7A	0.593849	0.118499	0.0934837	B	CD8T
SELL	0.613749	0.126415	0.114826	B	CD8T
NAMPT	0.609466	0.125792	0.110334	B	CD8T
LTB	0.60992	0.0506097	0.0713465	B	DC
NAMPT	0.645937	0.0594184	0.0946804	B	DC
SEMA7A	0.62646	0.0571903	0.0820478	B	DC
SELL	0.648911	0.0556891	0.094266	B	DC
LTB	0.580691	0.0594062	0.0551584	B	Endothelial
NAMPT	0.596743	0.0691018	0.0756569	B	Endothelial
SEMA7A	0.603457	0.0676915	0.0770035	B	Endothelial
SELL	0.605934	0.0683931	0.0804224	B	Endothelial
LTB	0.561265	0.161124	0.0743277	B	Epithelial
NAMPT	0.565354	0.170981	0.0859584	B	Epithelial
SEMA7A	0.567363	0.170821	0.0846478	B	Epithelial
SELL	0.564105	0.170686	0.086153	B	Epithelial
LTB	0.550601	0.0708514	0.0365658	B	Fibroblast
SELL	0.56147	0.0746593	0.0470955	B	Fibroblast
NAMPT	0.570173	0.0778183	0.0511424	B	Fibroblast
SEMA7A	0.563972	0.0753532	0.0513547	B	Fibroblast
LTB	0.599725	0.132807	0.105782	B	Macrophage
NAMPT	0.616932	0.146185	0.141108	B	Macrophage
SEMA7A	0.607228	0.136721	0.116858	B	Macrophage
SELL	0.622968	0.14778	0.138969	B	Macrophage
LTB	0.592995	0.0278769	0.0457935	B	Mast
NAMPT	0.608048	0.037806	0.0714477	B	Mast
SEMA7A	0.59057	0.0330497	0.0511763	B	Mast
SELL	0.600567	0.0321813	0.058159	B	Mast
LTB	0.573795	0.0318272	0.0407479	B	Monocyte
NAMPT	0.590254	0.0378394	0.0563379	B	Monocyte
SEMA7A	0.583374	0.0375435	0.0538853	B	Monocyte
SELL	0.593924	0.0375252	0.0586508	B	Monocyte
LTB	0.598124	0.147378	0.106215	B	NK
SEMA7A	0.598683	0.151144	0.111441	B	NK
NAMPT	0.618954	0.160478	0.1325	B	NK
SELL	0.622527	0.161862	0.138268	B	NK
LTB	0.593686	0.144337	0.0982863	B	NKT
NAMPT	0.612906	0.154345	0.113525	B	NKT
SEMA7A	0.605085	0.154616	0.114713	B	NKT
SELL	0.61451	0.155616	0.12274	B	NKT
CXCL13	0.6544	0.0397512	0.0812693	CD4T	B
CD40LG	0.658214	0.0439894	0.0922992	CD4T	B
TGFB1	0.670774	0.0370378	0.0746736	CD4T	B
CD28	0.668013	0.0407494	0.0847141	CD4T	B
CD99	0.65012	0.0455387	0.077714	CD4T	B
ALOX5AP	0.65887	0.0394276	0.0813994	CD4T	B
CCL5	0.647298	0.0440407	0.0876814	CD4T	B
APOE	0.680155	0.0543623	0.0980955	CD4T	B
GZMB	0.660391	0.0432643	0.0872232	CD4T	B
ANXA1	0.651178	0.0413261	0.0729048	CD4T	B
HSP90B1	0.640205	0.0453926	0.0825433	CD4T	B
CCL4	0.657514	0.0369317	0.0794174	CD4T	B
NMB	0.652155	0.0440656	0.0815285	CD4T	B
ITGB1	0.660839	0.0419778	0.0869577	CD4T	B
HMGB2	0.649411	0.0346257	0.0405195	CD4T	B
MIF	0.64163	0.0280407	0.0200657	CD4T	B
LGALS3	0.65547	0.0380753	0.0719738	CD4T	B
SCGB3A1	0.66505	0.0394883	0.0827849	CD4T	B
GRN	0.645958	0.0366127	0.071759	CD4T	B
CXCL13	0.631242	0.0768285	0.105847	CD4T	CD4T
CCL5	0.618375	0.0767347	0.102165	CD4T	CD4T
CD40LG	0.634381	0.0795131	0.106563	CD4T	CD4T
TGFB1	0.633394	0.0683809	0.084615	CD4T	CD4T
CD99	0.604764	0.0656212	0.0820335	CD4T	CD4T
ALOX5AP	0.622941	0.0681177	0.0931734	CD4T	CD4T
CCL4	0.62992	0.0761157	0.102701	CD4T	CD4T
APOE	0.6288	0.0805459	0.0965908	CD4T	CD4T
GZMB	0.639379	0.0716369	0.101089	CD4T	CD4T
HSP90B1	0.60274	0.0708624	0.0876252	CD4T	CD4T
ANXA1	0.621874	0.0747223	0.0919874	CD4T	CD4T
NMB	0.624104	0.0728988	0.101113	CD4T	CD4T
ITGB1	0.621327	0.0703504	0.0918909	CD4T	CD4T
CD28	0.64263	0.0908133	0.133845	CD4T	CD4T
HMGB2	0.614893	0.0622355	0.0402583	CD4T	CD4T
MIF	0.606507	0.0526652	0.00468539	CD4T	CD4T
LGALS3	0.614911	0.0670625	0.0739745	CD4T	CD4T
GRN	0.600144	0.0633838	0.0751764	CD4T	CD4T
SCGB3A1	0.621858	0.0628127	0.0845913	CD4T	CD4T
TIGIT	0.600993	0.0617832	0.0761163	CD4T	CD4T
CCL5	0.600933	0.124107	0.105719	CD4T	CD8T
CD40LG	0.61426	0.136817	0.129712	CD4T	CD8T
TGFB1	0.618099	0.122162	0.0848831	CD4T	CD8T
ITGB1	0.60775	0.125429	0.108704	CD4T	CD8T
CD99	0.596039	0.121279	0.0978163	CD4T	CD8T
ALOX5AP	0.597909	0.121626	0.102707	CD4T	CD8T
CCL4	0.61952	0.131261	0.121269	CD4T	CD8T
APOE	0.611406	0.127615	0.0939152	CD4T	CD8T
GZMB	0.625861	0.132547	0.124614	CD4T	CD8T
HSP90B1	0.596613	0.126764	0.104693	CD4T	CD8T
CXCL13	0.61097	0.127294	0.114303	CD4T	CD8T
ANXA1	0.608783	0.128278	0.103632	CD4T	CD8T
NMB	0.606337	0.125575	0.110963	CD4T	CD8T
CD28	0.62527	0.142951	0.143887	CD4T	CD8T
HMGB2	0.604686	0.122424	0.0724568	CD4T	CD8T
MIF	0.587863	0.100036	0.00696586	CD4T	CD8T
LGALS3	0.600195	0.119791	0.0900476	CD4T	CD8T
GRN	0.602421	0.117605	0.0980839	CD4T	CD8T
SCGB3A1	0.610155	0.1203	0.106902	CD4T	CD8T
TIGIT	0.603669	0.119838	0.102304	CD4T	CD8T
CCL5	0.63628	0.0557146	0.0903265	CD4T	DC
FLT3LG	0.629324	0.0591357	0.0920226	CD4T	DC
CD40LG	0.649327	0.0567498	0.0871441	CD4T	DC
TGFB1	0.654939	0.0526191	0.0822376	CD4T	DC
CD28	0.658455	0.0583239	0.0936285	CD4T	DC
ITGB1	0.641606	0.0577872	0.087186	CD4T	DC
CD99	0.632693	0.0559511	0.0850345	CD4T	DC
ALOX5AP	0.643956	0.0568988	0.094485	CD4T	DC
ANXA1	0.64533	0.0627732	0.0969641	CD4T	DC
CCL4	0.653884	0.0595345	0.0989643	CD4T	DC
APOE	0.651697	0.0602094	0.0902274	CD4T	DC
GZMB	0.644107	0.0577845	0.0931585	CD4T	DC
HSP90B1	0.626419	0.0549902	0.0824238	CD4T	DC
SERPINA1	0.614576	0.0541778	0.0769263	CD4T	DC
CXCL13	0.639742	0.0578137	0.0925229	CD4T	DC
NMB	0.642861	0.0577293	0.0956487	CD4T	DC
HMGB2	0.617594	0.0444301	0.0263444	CD4T	DC
MIF	0.641268	0.042406	0.0211887	CD4T	DC
LGALS3	0.63383	0.0565051	0.0883171	CD4T	DC
GRN	0.635064	0.0576653	0.0848246	CD4T	DC
SCGB3A1	0.638629	0.0489897	0.0814549	CD4T	DC
TIGIT	0.632607	0.0518252	0.0803827	CD4T	DC
CD40LG	0.583345	0.0644948	0.0650202	CD4T	Endothelial
TGFB1	0.603251	0.0706328	0.0746514	CD4T	Endothelial
ITGB1	0.606926	0.0691672	0.0799868	CD4T	Endothelial
CD99	0.602605	0.0673751	0.0768179	CD4T	Endothelial
ALOX5AP	0.58972	0.0634886	0.0673748	CD4T	Endothelial
ANXA1	0.610467	0.066942	0.0692364	CD4T	Endothelial
APOE	0.617067	0.0723446	0.0692759	CD4T	Endothelial
CCL4	0.60567	0.0658298	0.0740018	CD4T	Endothelial
CCL5	0.599177	0.0667259	0.0681604	CD4T	Endothelial
GZMB	0.589958	0.0668989	0.0698002	CD4T	Endothelial
HSP90B1	0.60166	0.0669398	0.0751759	CD4T	Endothelial
SERPINA1	0.58776	0.063385	0.0656173	CD4T	Endothelial
CXCL13	0.604747	0.0686475	0.080228	CD4T	Endothelial
NMB	0.607993	0.0686308	0.0828382	CD4T	Endothelial
CD28	0.599537	0.0664349	0.0713032	CD4T	Endothelial
HMGB2	0.588009	0.0623917	0.0387449	CD4T	Endothelial
MIF	0.597395	0.0633696	0.0318682	CD4T	Endothelial
GRN	0.597976	0.0674016	0.0759433	CD4T	Endothelial
LGALS3	0.603437	0.0667371	0.0695968	CD4T	Endothelial
SCGB3A1	0.603611	0.0662693	0.0758253	CD4T	Endothelial
TIGIT	0.598279	0.0638243	0.0705157	CD4T	Endothelial
CD40LG	0.555939	0.161092	0.0642538	CD4T	Epithelial
TGFB1	0.56547	0.16979	0.0814601	CD4T	Epithelial
CD99	0.562015	0.168617	0.0808068	CD4T	Epithelial
ALOX5AP	0.561232	0.163534	0.0768049	CD4T	Epithelial
ANXA1	0.562804	0.168025	0.0746724	CD4T	Epithelial
APOE	0.571138	0.17158	0.0629074	CD4T	Epithelial
GZMB	0.555568	0.164842	0.0730411	CD4T	Epithelial
HSP90B1	0.560412	0.167575	0.0787461	CD4T	Epithelial
SERPINA1	0.556785	0.165277	0.0744368	CD4T	Epithelial
CCL5	0.564936	0.167822	0.0781874	CD4T	Epithelial
CXCL13	0.565832	0.169048	0.0838773	CD4T	Epithelial
CCL4	0.559685	0.165056	0.0754086	CD4T	Epithelial
NMB	0.566532	0.171598	0.0883637	CD4T	Epithelial
ITGB1	0.567742	0.173843	0.0887613	CD4T	Epithelial
CD28	0.566648	0.16741	0.0754564	CD4T	Epithelial
HMGB2	0.564585	0.159077	0.0244117	CD4T	Epithelial
MIF	0.558693	0.157697	0.0333458	CD4T	Epithelial
LGALS3	0.566057	0.175882	0.0937007	CD4T	Epithelial
GRN	0.56313	0.168118	0.0795576	CD4T	Epithelial
SCGB3A1	0.56191	0.164221	0.0767397	CD4T	Epithelial
TIGIT	0.550205	0.160216	0.0631778	CD4T	Epithelial
CCL5	0.56831	0.0771457	0.0468868	CD4T	Fibroblast
CD40LG	0.554991	0.0736683	0.0391469	CD4T	Fibroblast
TGFB1	0.572053	0.0846825	0.0665115	CD4T	Fibroblast
ITGB1	0.564831	0.0759022	0.047767	CD4T	Fibroblast
CD99	0.561855	0.0751029	0.0496163	CD4T	Fibroblast
ALOX5AP	0.552542	0.0720126	0.0393647	CD4T	Fibroblast
ANXA1	0.559291	0.0741561	0.0398082	CD4T	Fibroblast
CCL4	0.564205	0.0754133	0.0481105	CD4T	Fibroblast
APOE	0.570716	0.0779722	0.0392163	CD4T	Fibroblast
GZMB	0.560864	0.0742353	0.0472384	CD4T	Fibroblast
HSP90B1	0.565239	0.0756221	0.0501447	CD4T	Fibroblast
SERPINA1	0.554204	0.0721895	0.0409212	CD4T	Fibroblast
CXCL13	0.565503	0.0768449	0.0519881	CD4T	Fibroblast
NMB	0.565585	0.0767407	0.0537553	CD4T	Fibroblast
CD28	0.559138	0.0740413	0.0399457	CD4T	Fibroblast
HMGB2	0.552054	0.0709745	0.00183515	CD4T	Fibroblast
MIF	0.561614	0.0736778	0.00704382	CD4T	Fibroblast
LGALS3	0.569397	0.0766058	0.0447229	CD4T	Fibroblast
GRN	0.56659	0.0764785	0.0546359	CD4T	Fibroblast
SCGB3A1	0.561546	0.0735395	0.0446751	CD4T	Fibroblast
TIGIT	0.570152	0.0759037	0.05432	CD4T	Fibroblast
CCL5	0.618251	0.143501	0.13402	CD4T	Macrophage
CD40LG	0.627495	0.150541	0.146323	CD4T	Macrophage
TGFB1	0.633904	0.15901	0.161365	CD4T	Macrophage
CD28	0.631999	0.148526	0.142105	CD4T	Macrophage
ITGB1	0.616512	0.140835	0.124771	CD4T	Macrophage
CD99	0.608839	0.135605	0.118546	CD4T	Macrophage
ALOX5AP	0.611188	0.130421	0.117666	CD4T	Macrophage
ANXA1	0.620784	0.148833	0.131544	CD4T	Macrophage
CCL4	0.632699	0.146684	0.143138	CD4T	Macrophage
APOE	0.624334	0.150181	0.127183	CD4T	Macrophage
GZMB	0.614641	0.136453	0.123064	CD4T	Macrophage
HSP90B1	0.60075	0.138843	0.118304	CD4T	Macrophage
SERPINA1	0.592564	0.128346	0.102134	CD4T	Macrophage
CXCL13	0.620208	0.143671	0.134008	CD4T	Macrophage
NMB	0.620934	0.145213	0.13682	CD4T	Macrophage
HMGB2	0.596603	0.115279	0.0289534	CD4T	Macrophage
MIF	0.597813	0.107497	0.00460945	CD4T	Macrophage
LGALS3	0.609284	0.144235	0.130498	CD4T	Macrophage
GRN	0.605787	0.127577	0.109523	CD4T	Macrophage
SCGB3A1	0.616514	0.131257	0.120082	CD4T	Macrophage
TIGIT	0.594701	0.126735	0.10206	CD4T	Macrophage
CD40LG	0.598299	0.0334709	0.0644554	CD4T	Mast
TGFB1	0.609571	0.0330429	0.0682979	CD4T	Mast
CD99	0.597943	0.0336968	0.0550562	CD4T	Mast
ALOX5AP	0.584111	0.0334136	0.0510186	CD4T	Mast
ANXA1	0.613035	0.0366678	0.0575225	CD4T	Mast
APOE	0.616426	0.0398947	0.0854205	CD4T	Mast
CCL4	0.601468	0.0314757	0.0544518	CD4T	Mast
CCL5	0.595088	0.037957	0.0710119	CD4T	Mast
GZMB	0.607671	0.0334128	0.0576826	CD4T	Mast
HSP90B1	0.591591	0.0339441	0.0551232	CD4T	Mast
CXCL13	0.605178	0.0359159	0.0623092	CD4T	Mast
NMB	0.604377	0.0341087	0.0621374	CD4T	Mast
ITGB1	0.603256	0.0333834	0.0566255	CD4T	Mast
CD28	0.614574	0.0334233	0.0639983	CD4T	Mast
HMGB2	0.595618	0.0280193	0.0343668	CD4T	Mast
MIF	0.594035	0.0238976	0.0180552	CD4T	Mast
LGALS3	0.601797	0.031945	0.0501509	CD4T	Mast
GRN	0.588508	0.0330405	0.04898	CD4T	Mast
SCGB3A1	0.601054	0.028848	0.0525638	CD4T	Mast
TIGIT	0.591363	0.0329217	0.0501264	CD4T	Mast
CCL5	0.577379	0.0410606	0.0616293	CD4T	Monocyte
FLT3LG	0.577333	0.0338907	0.046142	CD4T	Monocyte
CD40LG	0.58109	0.0352177	0.0445607	CD4T	Monocyte
TGFB1	0.60261	0.0371931	0.0431804	CD4T	Monocyte
CD99	0.573772	0.0350115	0.0467718	CD4T	Monocyte
ALOX5AP	0.605149	0.0439857	0.0640261	CD4T	Monocyte
ANXA1	0.590641	0.0367532	0.0488125	CD4T	Monocyte
CCL4	0.598273	0.0377368	0.0596542	CD4T	Monocyte
APOE	0.59145	0.0385777	0.0508084	CD4T	Monocyte
GZMB	0.578337	0.0376617	0.0539119	CD4T	Monocyte
HSP90B1	0.578113	0.0379849	0.054572	CD4T	Monocyte
SERPINA1	0.570115	0.0352737	0.0457664	CD4T	Monocyte
CXCL13	0.586301	0.036869	0.0540292	CD4T	Monocyte
NMB	0.583338	0.0356558	0.0527145	CD4T	Monocyte
ITGB1	0.592146	0.0380298	0.0567179	CD4T	Monocyte
CD28	0.594089	0.0374728	0.054819	CD4T	Monocyte
HMGB2	0.584258	0.034803	0.0197816	CD4T	Monocyte
MIF	0.570092	0.0289407	0.000365424	CD4T	Monocyte
LGALS3	0.58278	0.0363967	0.0436766	CD4T	Monocyte
GRN	0.598115	0.037238	0.0551383	CD4T	Monocyte
SCGB3A1	0.588638	0.0366451	0.0552017	CD4T	Monocyte
TIGIT	0.595897	0.0365096	0.0552497	CD4T	Monocyte
CCL5	0.615864	0.160679	0.132547	CD4T	NK
CD40LG	0.630129	0.175699	0.153418	CD4T	NK
TGFB1	0.633977	0.164933	0.123471	CD4T	NK
CD99	0.603649	0.153716	0.117091	CD4T	NK
ALOX5AP	0.608044	0.158999	0.129446	CD4T	NK
CCL4	0.631961	0.16815	0.145719	CD4T	NK
APOE	0.621045	0.165136	0.117061	CD4T	NK
GZMB	0.630168	0.163586	0.142708	CD4T	NK
HSP90B1	0.604638	0.157097	0.121669	CD4T	NK
CXCL13	0.621059	0.160623	0.133759	CD4T	NK
ANXA1	0.614852	0.163317	0.123448	CD4T	NK
NMB	0.614879	0.15988	0.132288	CD4T	NK
ITGB1	0.618037	0.160195	0.130218	CD4T	NK
CD28	0.636093	0.178928	0.163416	CD4T	NK
HMGB2	0.611212	0.14816	0.0705042	CD4T	NK
MIF	0.602758	0.13279	0.0240016	CD4T	NK
LGALS3	0.608502	0.153378	0.10832	CD4T	NK
GRN	0.614875	0.155784	0.125532	CD4T	NK
SCGB3A1	0.62259	0.154206	0.129874	CD4T	NK
TIGIT	0.614709	0.157858	0.128865	CD4T	NK
CXCL13	0.611188	0.156287	0.122247	CD4T	NKT
CCL5	0.604509	0.152227	0.107703	CD4T	NKT
CD40LG	0.61314	0.158964	0.118181	CD4T	NKT
TGFB1	0.619569	0.159518	0.108619	CD4T	NKT
CD28	0.623295	0.170174	0.145647	CD4T	NKT
ITGB1	0.612812	0.158825	0.127066	CD4T	NKT
CD99	0.614105	0.158856	0.123926	CD4T	NKT
ALOX5AP	0.588552	0.1406	0.0959555	CD4T	NKT
ANXA1	0.604379	0.154224	0.100965	CD4T	NKT
CCL4	0.613988	0.157106	0.124221	CD4T	NKT
APOE	0.612738	0.156875	0.0884109	CD4T	NKT
GZMB	0.623827	0.16402	0.137377	CD4T	NKT
HSP90B1	0.609736	0.157622	0.121416	CD4T	NKT
SERPINA1	0.604132	0.151959	0.113055	CD4T	NKT
NMB	0.604364	0.152658	0.116473	CD4T	NKT
HMGB2	0.627359	0.189438	0.17082	CD4T	NKT
MIF	0.597931	0.13409	0.0134503	CD4T	NKT
LGALS3	0.611639	0.154646	0.107159	CD4T	NKT
GRN	0.598787	0.154072	0.114171	CD4T	NKT
SCGB3A1	0.627752	0.17003	0.143378	CD4T	NKT
TIGIT	0.614058	0.157379	0.125544	CD4T	NKT
CXCL13	0.6544	0.0397512	0.0812693	CD8T	B
IFNG	0.673378	0.0400118	0.0813348	CD8T	B
TNFSF14	0.640047	0.034115	0.0695821	CD8T	B
CD40LG	0.658214	0.0439894	0.0922992	CD8T	B
TNFSF9	0.655735	0.0387657	0.0820794	CD8T	B
TGFB1	0.670774	0.0370378	0.0746736	CD8T	B
ITGB2	0.657334	0.0392329	0.0822601	CD8T	B
ITGAL	0.645239	0.0309091	0.0368608	CD8T	B
PTPRC	0.668285	0.0446074	0.0915144	CD8T	B
CD99	0.65012	0.0455387	0.077714	CD8T	B
ICAM3	0.658787	0.0373403	0.0798032	CD8T	B
VCAM1	0.65304	0.0406235	0.0798128	CD8T	B
GSTP1	0.667194	0.0476186	0.0885055	CD8T	B
GZMB	0.660391	0.0432643	0.0872232	CD8T	B
NAMPT	0.66851	0.0417434	0.0887678	CD8T	B
HSP90B1	0.640205	0.0453926	0.0825433	CD8T	B
CALM1	0.657345	0.0401895	0.0796042	CD8T	B
CCL4	0.657514	0.0369317	0.0794174	CD8T	B
HMGB2	0.649411	0.0346257	0.0405195	CD8T	B
MIF	0.64163	0.0280407	0.0200657	CD8T	B
LGALS3	0.65547	0.0380753	0.0719738	CD8T	B
SCGB3A1	0.66505	0.0394883	0.0827849	CD8T	B
CD320	0.662168	0.0437784	0.0800397	CD8T	B
CCL3L3	0.659502	0.0443468	0.0971616	CD8T	B
CXCL13	0.631242	0.0768285	0.105847	CD8T	CD4T
CCL3L3	0.628675	0.0819496	0.115215	CD8T	CD4T
IFNG	0.6476	0.0797349	0.113851	CD8T	CD4T
TNFSF14	0.613575	0.0661949	0.0836545	CD8T	CD4T
CD40LG	0.634381	0.0795131	0.106563	CD8T	CD4T
TNFSF9	0.623871	0.0661943	0.0905573	CD8T	CD4T
TGFB1	0.633394	0.0683809	0.084615	CD8T	CD4T
ITGB2	0.630031	0.0704168	0.098436	CD8T	CD4T
ITGAL	0.607539	0.0567681	0.0290889	CD8T	CD4T
CD99	0.604764	0.0656212	0.0820335	CD8T	CD4T
ICAM3	0.619541	0.0733752	0.0971155	CD8T	CD4T
VCAM1	0.612505	0.0673729	0.0862399	CD8T	CD4T
CCL4	0.62992	0.0761157	0.102701	CD8T	CD4T
GSTP1	0.613414	0.0698559	0.0909444	CD8T	CD4T
GZMB	0.639379	0.0716369	0.101089	CD8T	CD4T
HSP90B1	0.60274	0.0708624	0.0876252	CD8T	CD4T
CALM1	0.617628	0.0697244	0.0882499	CD8T	CD4T
PTPRC	0.638138	0.0730576	0.103412	CD8T	CD4T
HMGB2	0.614893	0.0622355	0.0402583	CD8T	CD4T
MIF	0.606507	0.0526652	0.00468539	CD8T	CD4T
LGALS3	0.614911	0.0670625	0.0739745	CD8T	CD4T
SCGB3A1	0.621858	0.0628127	0.0845913	CD8T	CD4T
NAMPT	0.620523	0.0717237	0.0966848	CD8T	CD4T
CD320	0.615075	0.0694235	0.0892175	CD8T	CD4T
CRTAM	0.588338	0.0540753	0.0344356	CD8T	CD4T
CCL3L3	0.616577	0.13421	0.129935	CD8T	CD8T
IFNG	0.628007	0.128417	0.105515	CD8T	CD8T
TNFSF14	0.597774	0.117733	0.10013	CD8T	CD8T
CD40LG	0.61426	0.136817	0.129712	CD8T	CD8T
TNFSF9	0.609313	0.122178	0.108374	CD8T	CD8T
TGFB1	0.618099	0.122162	0.0848831	CD8T	CD8T
ITGB2	0.613082	0.125663	0.113127	CD8T	CD8T
ITGAL	0.604461	0.112717	0.0466911	CD8T	CD8T
CD99	0.596039	0.121279	0.0978163	CD8T	CD8T
ICAM3	0.605924	0.117448	0.100659	CD8T	CD8T
VCAM1	0.606947	0.124384	0.107597	CD8T	CD8T
CCL4	0.61952	0.131261	0.121269	CD8T	CD8T
GSTP1	0.606655	0.128408	0.111714	CD8T	CD8T
GZMB	0.625861	0.132547	0.124614	CD8T	CD8T
ULBP2	0.618145	0.128805	0.116314	CD8T	CD8T
HSP90B1	0.596613	0.126764	0.104693	CD8T	CD8T
CALM1	0.605277	0.126212	0.105882	CD8T	CD8T
CXCL13	0.61097	0.127294	0.114303	CD8T	CD8T
PTPRC	0.625976	0.127939	0.121257	CD8T	CD8T
HMGB2	0.604686	0.122424	0.0724568	CD8T	CD8T
MIF	0.587863	0.100036	0.00696586	CD8T	CD8T
LGALS3	0.600195	0.119791	0.0900476	CD8T	CD8T
SCGB3A1	0.610155	0.1203	0.106902	CD8T	CD8T
NAMPT	0.609466	0.125792	0.110334	CD8T	CD8T
CD320	0.6008	0.120671	0.101711	CD8T	CD8T
CRTAM	0.595	0.107605	0.04392	CD8T	CD8T
CCL3L3	0.648452	0.0629784	0.108328	CD8T	DC
IFNG	0.668407	0.0618286	0.0999623	CD8T	DC
TNFSF14	0.616055	0.0503119	0.0727175	CD8T	DC
CD40LG	0.649327	0.0567498	0.0871441	CD8T	DC
TNFSF9	0.635487	0.0555339	0.0910913	CD8T	DC
TGFB1	0.654939	0.0526191	0.0822376	CD8T	DC
ITGB2	0.647689	0.057967	0.0949952	CD8T	DC
ITGAL	0.633465	0.0456942	0.0380572	CD8T	DC
PTPRC	0.649867	0.0563601	0.09422	CD8T	DC
CD99	0.632693	0.0559511	0.0850345	CD8T	DC
ICAM3	0.638798	0.0487627	0.0809813	CD8T	DC
VCAM1	0.637629	0.0572961	0.0884273	CD8T	DC
CALM1	0.635883	0.0596669	0.0898451	CD8T	DC
CALM2	0.639272	0.0596468	0.0914212	CD8T	DC
CCL4	0.653884	0.0595345	0.0989643	CD8T	DC
GSTP1	0.639055	0.0575849	0.0902777	CD8T	DC
GZMB	0.644107	0.0577845	0.0931585	CD8T	DC
HSP90B1	0.626419	0.0549902	0.0824238	CD8T	DC
NAMPT	0.645937	0.0594184	0.0946804	CD8T	DC
PSAP	0.625621	0.0530531	0.0849038	CD8T	DC
CXCL13	0.639742	0.0578137	0.0925229	CD8T	DC
HMGB2	0.617594	0.0444301	0.0263444	CD8T	DC
MIF	0.641268	0.042406	0.0211887	CD8T	DC
LGALS3	0.63383	0.0565051	0.0883171	CD8T	DC
SCGB3A1	0.638629	0.0489897	0.0814549	CD8T	DC
CD320	0.635986	0.0543807	0.0877403	CD8T	DC
CRTAM	0.611101	0.0421001	0.0327206	CD8T	DC
IFNG	0.609559	0.0706153	0.0685487	CD8T	Endothelial
TNFSF14	0.592212	0.0640624	0.0689809	CD8T	Endothelial
CD40LG	0.583345	0.0644948	0.0650202	CD8T	Endothelial
TGFB1	0.603251	0.0706328	0.0746514	CD8T	Endothelial
ITGB2	0.60485	0.0680897	0.0805868	CD8T	Endothelial
ITGAL	0.598541	0.0629492	0.0354869	CD8T	Endothelial
CD99	0.602605	0.0673751	0.0768179	CD8T	Endothelial
ICAM3	0.601943	0.0670831	0.0743411	CD8T	Endothelial
CALM1	0.598917	0.0658901	0.0713932	CD8T	Endothelial
CALM2	0.599848	0.0666054	0.0735614	CD8T	Endothelial
CCL4	0.60567	0.0658298	0.0740018	CD8T	Endothelial
GSTP1	0.609224	0.0688689	0.0819753	CD8T	Endothelial
GZMB	0.589958	0.0668989	0.0698002	CD8T	Endothelial
HSP90B1	0.60166	0.0669398	0.0751759	CD8T	Endothelial
NAMPT	0.596743	0.0691018	0.0756569	CD8T	Endothelial
PSAP	0.610519	0.0718232	0.0862592	CD8T	Endothelial
VCAM1	0.611789	0.0737145	0.0883225	CD8T	Endothelial
TNFSF9	0.599197	0.0639209	0.0692859	CD8T	Endothelial
CXCL13	0.604747	0.0686475	0.080228	CD8T	Endothelial
CCL3L3	0.607108	0.0666588	0.0785197	CD8T	Endothelial
PTPRC	0.606975	0.0663288	0.0763935	CD8T	Endothelial
HMGB2	0.588009	0.0623917	0.0387449	CD8T	Endothelial
MIF	0.597395	0.0633696	0.0318682	CD8T	Endothelial
LGALS3	0.603437	0.0667371	0.0695968	CD8T	Endothelial
SCGB3A1	0.603611	0.0662693	0.0758253	CD8T	Endothelial
CD320	0.598568	0.0648829	0.0719927	CD8T	Endothelial
CRTAM	0.610837	0.0644081	0.03985	CD8T	Endothelial
IFNG	0.565105	0.169257	0.0784795	CD8T	Epithelial
TNFSF14	0.559847	0.160114	0.0708851	CD8T	Epithelial
CD40LG	0.555939	0.161092	0.0642538	CD8T	Epithelial
TNFSF9	0.559973	0.164395	0.0774581	CD8T	Epithelial
TGFB1	0.56547	0.16979	0.0814601	CD8T	Epithelial
ITGB2	0.566382	0.171852	0.0864313	CD8T	Epithelial
ITGAL	0.559372	0.161843	0.0419125	CD8T	Epithelial
CD99	0.562015	0.168617	0.0808068	CD8T	Epithelial
ICAM3	0.558399	0.16446	0.0753098	CD8T	Epithelial
VCAM1	0.568203	0.170186	0.0851212	CD8T	Epithelial
CALM1	0.563838	0.169415	0.0782699	CD8T	Epithelial
CALM2	0.564415	0.170348	0.0808384	CD8T	Epithelial
PSAP	0.561251	0.169859	0.0838007	CD8T	Epithelial
GSTP1	0.564834	0.169736	0.0830455	CD8T	Epithelial
GZMB	0.555568	0.164842	0.0730411	CD8T	Epithelial
HSP90B1	0.560412	0.167575	0.0787461	CD8T	Epithelial
NAMPT	0.565354	0.170981	0.0859584	CD8T	Epithelial
CXCL13	0.565832	0.169048	0.0838773	CD8T	Epithelial
CCL4	0.559685	0.165056	0.0754086	CD8T	Epithelial
PTPRC	0.559649	0.163929	0.0743977	CD8T	Epithelial
HMGB2	0.564585	0.159077	0.0244117	CD8T	Epithelial
MIF	0.558693	0.157697	0.0333458	CD8T	Epithelial
LGALS3	0.566057	0.175882	0.0937007	CD8T	Epithelial
SCGB3A1	0.56191	0.164221	0.0767397	CD8T	Epithelial
CD320	0.562487	0.165946	0.0792099	CD8T	Epithelial
CRTAM	0.568041	0.160606	0.0417966	CD8T	Epithelial
CCL3L3	0.561099	0.166314	0.0830573	CD8T	Epithelial
IFNG	0.566354	0.0761338	0.0324144	CD8T	Fibroblast
TNFSF14	0.543682	0.0708637	0.0358001	CD8T	Fibroblast
CD40LG	0.554991	0.0736683	0.0391469	CD8T	Fibroblast
TNFSF9	0.561573	0.0750442	0.0469596	CD8T	Fibroblast
TGFB1	0.572053	0.0846825	0.0665115	CD8T	Fibroblast
ITGB2	0.566598	0.0765199	0.0527763	CD8T	Fibroblast
ITGAL	0.560729	0.0747767	0.0264778	CD8T	Fibroblast
CD99	0.561855	0.0751029	0.0496163	CD8T	Fibroblast
ICAM3	0.570829	0.0794973	0.0577995	CD8T	Fibroblast
VCAM1	0.56553	0.0766652	0.0534683	CD8T	Fibroblast
CALM1	0.562279	0.0744827	0.0449953	CD8T	Fibroblast
CALM2	0.562515	0.07495	0.0462826	CD8T	Fibroblast
CCL4	0.564205	0.0754133	0.0481105	CD8T	Fibroblast
GSTP1	0.565614	0.0759763	0.0515405	CD8T	Fibroblast
GZMB	0.560864	0.0742353	0.0472384	CD8T	Fibroblast
HSP90B1	0.565239	0.0756221	0.0501447	CD8T	Fibroblast
NAMPT	0.570173	0.0778183	0.0511424	CD8T	Fibroblast
PSAP	0.558373	0.0741015	0.0463745	CD8T	Fibroblast
CCL3L3	0.562451	0.074842	0.0463818	CD8T	Fibroblast
CXCL13	0.565503	0.0768449	0.0519881	CD8T	Fibroblast
PTPRC	0.560603	0.0741084	0.0456164	CD8T	Fibroblast
HMGB2	0.552054	0.0709745	0.00183515	CD8T	Fibroblast
MIF	0.561614	0.0736778	0.00704382	CD8T	Fibroblast
LGALS3	0.569397	0.0766058	0.0447229	CD8T	Fibroblast
SCGB3A1	0.561546	0.0735395	0.0446751	CD8T	Fibroblast
CD320	0.563431	0.0746981	0.0483275	CD8T	Fibroblast
CRTAM	0.570077	0.0743559	0.0167004	CD8T	Fibroblast
CCL3L3	0.624264	0.158053	0.154421	CD8T	Macrophage
IFNG	0.645406	0.165805	0.168344	CD8T	Macrophage
TNFSF14	0.610027	0.134676	0.118511	CD8T	Macrophage
CD40LG	0.627495	0.150541	0.146323	CD8T	Macrophage
TNFSF9	0.6185	0.140946	0.132061	CD8T	Macrophage
TGFB1	0.633904	0.15901	0.161365	CD8T	Macrophage
ITGB2	0.620328	0.14274	0.132574	CD8T	Macrophage
ITGAL	0.598318	0.117307	0.0455215	CD8T	Macrophage
PTPRC	0.628408	0.144016	0.13815	CD8T	Macrophage
CD99	0.608839	0.135605	0.118546	CD8T	Macrophage
ICAM3	0.607268	0.12682	0.112273	CD8T	Macrophage
VCAM1	0.61647	0.139462	0.124606	CD8T	Macrophage
CALM1	0.608298	0.135783	0.116564	CD8T	Macrophage
CALM2	0.612019	0.138333	0.120472	CD8T	Macrophage
CCL4	0.632699	0.146684	0.143138	CD8T	Macrophage
GSTP1	0.607214	0.135938	0.118366	CD8T	Macrophage
GZMB	0.614641	0.136453	0.123064	CD8T	Macrophage
HSP90B1	0.60075	0.138843	0.118304	CD8T	Macrophage
NAMPT	0.616932	0.146185	0.141108	CD8T	Macrophage
PSAP	0.595849	0.128685	0.10896	CD8T	Macrophage
CXCL13	0.620208	0.143671	0.134008	CD8T	Macrophage
HMGB2	0.596603	0.115279	0.0289534	CD8T	Macrophage
MIF	0.597813	0.107497	0.00460945	CD8T	Macrophage
LGALS3	0.609284	0.144235	0.130498	CD8T	Macrophage
SCGB3A1	0.616514	0.131257	0.120082	CD8T	Macrophage
CD320	0.61807	0.136993	0.125787	CD8T	Macrophage
CRTAM	0.592733	0.111793	0.0441148	CD8T	Macrophage
IFNG	0.634353	0.0471378	0.108305	CD8T	Mast
TNFSF14	0.585379	0.03096	0.0465669	CD8T	Mast
CD40LG	0.598299	0.0334709	0.0644554	CD8T	Mast
TNFSF9	0.601006	0.0306425	0.0542977	CD8T	Mast
TGFB1	0.609571	0.0330429	0.0682979	CD8T	Mast
ITGB2	0.608869	0.0332933	0.0601605	CD8T	Mast
ITGAL	0.60312	0.0249893	0.0204054	CD8T	Mast
PTPRC	0.606694	0.0326099	0.0596854	CD8T	Mast
CD99	0.597943	0.0336968	0.0550562	CD8T	Mast
ICAM3	0.612863	0.0296609	0.0566269	CD8T	Mast
VCAM1	0.609854	0.0350708	0.0613197	CD8T	Mast
CALM1	0.595292	0.0351227	0.0576269	CD8T	Mast
CALM2	0.593866	0.0355449	0.0553398	CD8T	Mast
CCL4	0.601468	0.0314757	0.0544518	CD8T	Mast
GSTP1	0.617073	0.0376832	0.066036	CD8T	Mast
NAMPT	0.608048	0.037806	0.0714477	CD8T	Mast
GZMB	0.607671	0.0334128	0.0576826	CD8T	Mast
HSP90B1	0.591591	0.0339441	0.0551232	CD8T	Mast
CXCL13	0.605178	0.0359159	0.0623092	CD8T	Mast
PSAP	0.593074	0.0342693	0.0573185	CD8T	Mast
CCL3L3	0.612624	0.0349005	0.0704599	CD8T	Mast
HMGB2	0.595618	0.0280193	0.0343668	CD8T	Mast
MIF	0.594035	0.0238976	0.0180552	CD8T	Mast
LGALS3	0.601797	0.031945	0.0501509	CD8T	Mast
SCGB3A1	0.601054	0.028848	0.0525638	CD8T	Mast
CD320	0.59055	0.0328034	0.050472	CD8T	Mast
CRTAM	0.60884	0.0256984	0.027189	CD8T	Mast
IFNG	0.617893	0.0561213	0.108177	CD8T	Monocyte
TNFSF14	0.549968	0.0305013	0.0304421	CD8T	Monocyte
CD40LG	0.58109	0.0352177	0.0445607	CD8T	Monocyte
TGFB1	0.60261	0.0371931	0.0431804	CD8T	Monocyte
ITGB2	0.592087	0.038117	0.0587232	CD8T	Monocyte
ITGAL	0.58451	0.0347058	0.0368274	CD8T	Monocyte
PTPRC	0.601975	0.0386635	0.0620678	CD8T	Monocyte
CD99	0.573772	0.0350115	0.0467718	CD8T	Monocyte
ICAM3	0.575507	0.0345269	0.0487062	CD8T	Monocyte
VCAM1	0.58719	0.0370418	0.054616	CD8T	Monocyte
CALM1	0.586112	0.0367576	0.0518126	CD8T	Monocyte
CALM2	0.5871	0.036978	0.053536	CD8T	Monocyte
CCL4	0.598273	0.0377368	0.0596542	CD8T	Monocyte
GSTP1	0.579017	0.0374438	0.0528152	CD8T	Monocyte
GZMB	0.578337	0.0376617	0.0539119	CD8T	Monocyte
HSP90B1	0.578113	0.0379849	0.054572	CD8T	Monocyte
NAMPT	0.590254	0.0378394	0.0563379	CD8T	Monocyte
PSAP	0.585185	0.0339088	0.0475704	CD8T	Monocyte
CCL3L3	0.600666	0.0388887	0.0663118	CD8T	Monocyte
TNFSF9	0.585756	0.0374753	0.0554909	CD8T	Monocyte
CXCL13	0.586301	0.036869	0.0540292	CD8T	Monocyte
HMGB2	0.584258	0.034803	0.0197816	CD8T	Monocyte
MIF	0.570092	0.0289407	0.000365424	CD8T	Monocyte
LGALS3	0.58278	0.0363967	0.0436766	CD8T	Monocyte
SCGB3A1	0.588638	0.0366451	0.0552017	CD8T	Monocyte
CD320	0.577243	0.0339736	0.0456345	CD8T	Monocyte
CRTAM	0.606599	0.0372321	0.0400406	CD8T	Monocyte
CCL3L3	0.626812	0.178041	0.159887	CD8T	NK
IFNG	0.643944	0.171963	0.138478	CD8T	NK
TNFSF14	0.616205	0.156037	0.128467	CD8T	NK
CD40LG	0.630129	0.175699	0.153418	CD8T	NK
TNFSF9	0.623727	0.16734	0.144361	CD8T	NK
TGFB1	0.633977	0.164933	0.123471	CD8T	NK
ITGB2	0.62303	0.161753	0.137106	CD8T	NK
ITGAL	0.613835	0.146735	0.0684686	CD8T	NK
CD99	0.603649	0.153716	0.117091	CD8T	NK
ICAM3	0.622723	0.155062	0.130056	CD8T	NK
VCAM1	0.611057	0.159307	0.126652	CD8T	NK
CCL4	0.631961	0.16815	0.145719	CD8T	NK
GSTP1	0.611625	0.159633	0.127438	CD8T	NK
GZMB	0.630168	0.163586	0.142708	CD8T	NK
ULBP2	0.625656	0.164531	0.139203	CD8T	NK
HSP90B1	0.604638	0.157097	0.121669	CD8T	NK
CALM1	0.617449	0.160037	0.126762	CD8T	NK
CXCL13	0.621059	0.160623	0.133759	CD8T	NK
NAMPT	0.618954	0.160478	0.1325	CD8T	NK
PSAP	0.60261	0.151568	0.119887	CD8T	NK
PTPRC	0.636631	0.168986	0.150059	CD8T	NK
HMGB2	0.611212	0.14816	0.0705042	CD8T	NK
MIF	0.602758	0.13279	0.0240016	CD8T	NK
LGALS3	0.608502	0.153378	0.10832	CD8T	NK
SCGB3A1	0.62259	0.154206	0.129874	CD8T	NK
CD320	0.610303	0.153927	0.122241	CD8T	NK
CRTAM	0.599113	0.135827	0.0460304	CD8T	NK
CXCL13	0.611188	0.156287	0.122247	CD8T	NKT
CCL3L3	0.611739	0.158374	0.127903	CD8T	NKT
IFNG	0.622018	0.161872	0.114476	CD8T	NKT
TNFSF14	0.595563	0.148313	0.107843	CD8T	NKT
CD40LG	0.61314	0.158964	0.118181	CD8T	NKT
TNFSF9	0.608741	0.1554	0.120334	CD8T	NKT
TGFB1	0.619569	0.159518	0.108619	CD8T	NKT
ITGB2	0.619417	0.157287	0.127414	CD8T	NKT
ITGAL	0.604703	0.142247	0.0377602	CD8T	NKT
CD99	0.614105	0.158856	0.123926	CD8T	NKT
ICAM3	0.612665	0.154872	0.121204	CD8T	NKT
VCAM1	0.620588	0.163835	0.131979	CD8T	NKT
CCL4	0.613988	0.157106	0.124221	CD8T	NKT
GSTP1	0.615105	0.160197	0.126735	CD8T	NKT
GZMB	0.623827	0.16402	0.137377	CD8T	NKT
HSP90B1	0.609736	0.157622	0.121416	CD8T	NKT
NAMPT	0.612906	0.154345	0.113525	CD8T	NKT
PSAP	0.603952	0.15001	0.112921	CD8T	NKT
ULBP2	0.61882	0.160194	0.128718	CD8T	NKT
CALM1	0.607926	0.153991	0.1178	CD8T	NKT
PTPRC	0.620658	0.160274	0.130934	CD8T	NKT
HMGB2	0.627359	0.189438	0.17082	CD8T	NKT
MIF	0.597931	0.13409	0.0134503	CD8T	NKT
LGALS3	0.611639	0.154646	0.107159	CD8T	NKT
SCGB3A1	0.627752	0.17003	0.143378	CD8T	NKT
CD320	0.608982	0.15422	0.119496	CD8T	NKT
CRTAM	0.604278	0.141225	0.0504767	CD8T	NKT
TNFSF14	0.640047	0.034115	0.0695821	DC	B
IL1B	0.683825	0.0424425	0.0943545	DC	B
PECAM1	0.66072	0.0427684	0.0811121	DC	B
SPP1	0.657576	0.0385847	0.0747438	DC	B
LTB	0.628035	0.0340379	0.0640122	DC	B
CALR	0.636263	0.0282795	0.0130599	DC	B
UTS2	0.647819	0.0389251	0.0773155	DC	B
ANXA1	0.651178	0.0413261	0.0729048	DC	B
HSP90B1	0.640205	0.0453926	0.0825433	DC	B
CALM1	0.657345	0.0401895	0.0796042	DC	B
MMP9	0.65099	0.0386684	0.0729551	DC	B
CCL4	0.657514	0.0369317	0.0794174	DC	B
CXCL16	0.64958	0.0398324	0.0804662	DC	B
ITGA4	0.649028	0.0397948	0.0745819	DC	B
MIF	0.64163	0.0280407	0.0200657	DC	B
LGALS3	0.65547	0.0380753	0.0719738	DC	B
SCGB3A1	0.66505	0.0394883	0.0827849	DC	B
CXCL16	0.620626	0.0738945	0.101345	DC	CD4T
TNFSF14	0.613575	0.0661949	0.0836545	DC	CD4T
IL1B	0.644758	0.0846229	0.126449	DC	CD4T
PECAM1	0.628348	0.0683643	0.0961276	DC	CD4T
SPP1	0.620618	0.0730113	0.0939418	DC	CD4T
CCL4	0.62992	0.0761157	0.102701	DC	CD4T
IL1RN	0.647764	0.0832331	0.115913	DC	CD4T
LTB	0.607999	0.0672033	0.0812685	DC	CD4T
CALR	0.609051	0.0600436	0.0405427	DC	CD4T
UTS2	0.612724	0.0693941	0.0909763	DC	CD4T
HSP90B1	0.60274	0.0708624	0.0876252	DC	CD4T
CALM1	0.617628	0.0697244	0.0882499	DC	CD4T
MMP9	0.622452	0.0686199	0.0876697	DC	CD4T
ANXA1	0.621874	0.0747223	0.0919874	DC	CD4T
ITGA4	0.608003	0.0661215	0.079729	DC	CD4T
MIF	0.606507	0.0526652	0.00468539	DC	CD4T
LGALS3	0.614911	0.0670625	0.0739745	DC	CD4T
SCGB3A1	0.621858	0.0628127	0.0845913	DC	CD4T
CXCL16	0.607735	0.13152	0.120404	DC	CD8T
TNFSF14	0.597774	0.117733	0.10013	DC	CD8T
ITGA4	0.598541	0.123346	0.105609	DC	CD8T
PECAM1	0.610532	0.123799	0.110964	DC	CD8T
SPP1	0.612675	0.12839	0.105261	DC	CD8T
CCL4	0.61952	0.131261	0.121269	DC	CD8T
LTB	0.589973	0.11407	0.0864723	DC	CD8T
CALR	0.602564	0.110898	0.0333282	DC	CD8T
UTS2	0.601667	0.124424	0.107943	DC	CD8T
HSP90B1	0.596613	0.126764	0.104693	DC	CD8T
CALM1	0.605277	0.126212	0.105882	DC	CD8T
MMP9	0.600262	0.124025	0.103918	DC	CD8T
ANXA1	0.608783	0.128278	0.103632	DC	CD8T
IL1B	0.627984	0.138714	0.135332	DC	CD8T
MIF	0.587863	0.100036	0.00696586	DC	CD8T
LGALS3	0.600195	0.119791	0.0900476	DC	CD8T
SCGB3A1	0.610155	0.1203	0.106902	DC	CD8T
CXCL16	0.638119	0.0572112	0.0905892	DC	DC
LTB	0.60992	0.0506097	0.0713465	DC	DC
TNFSF14	0.616055	0.0503119	0.0727175	DC	DC
IL1B	0.675681	0.0674079	0.122637	DC	DC
ITGA4	0.634737	0.0560239	0.0827811	DC	DC
PECAM1	0.647029	0.0552229	0.0915477	DC	DC
SPP1	0.64577	0.0600038	0.0938972	DC	DC
CALM1	0.635883	0.0596669	0.0898451	DC	DC
CALM3	0.633439	0.0576481	0.0851157	DC	DC
CALM2	0.639272	0.0596468	0.0914212	DC	DC
ANXA1	0.64533	0.0627732	0.0969641	DC	DC
CCL4	0.653884	0.0595345	0.0989643	DC	DC
CALR	0.627693	0.0437402	0.0218329	DC	DC
HSP90B1	0.626419	0.0549902	0.0824238	DC	DC
IL1RN	0.65791	0.0611398	0.0993207	DC	DC
MMP9	0.644945	0.0587109	0.0865918	DC	DC
UTS2	0.632834	0.0555231	0.0860922	DC	DC
MIF	0.641268	0.042406	0.0211887	DC	DC
LGALS3	0.63383	0.0565051	0.0883171	DC	DC
SCGB3A1	0.638629	0.0489897	0.0814549	DC	DC
LTB	0.580691	0.0594062	0.0551584	DC	Endothelial
TNFSF14	0.592212	0.0640624	0.0689809	DC	Endothelial
IL1B	0.606214	0.070611	0.0737109	DC	Endothelial
ITGA4	0.608005	0.0688125	0.0774792	DC	Endothelial
PECAM1	0.601714	0.0702331	0.0809793	DC	Endothelial
SPP1	0.603476	0.0699313	0.0741426	DC	Endothelial
CALM1	0.598917	0.0658901	0.0713932	DC	Endothelial
CALM3	0.600177	0.0661342	0.0715681	DC	Endothelial
CALM2	0.599848	0.0666054	0.0735614	DC	Endothelial
ANXA1	0.610467	0.066942	0.0692364	DC	Endothelial
CALR	0.604633	0.0616738	0.00711349	DC	Endothelial
CCL4	0.60567	0.0658298	0.0740018	DC	Endothelial
HSP90B1	0.60166	0.0669398	0.0751759	DC	Endothelial
IL1RN	0.606898	0.0673696	0.0741323	DC	Endothelial
MMP9	0.599461	0.0694101	0.0771363	DC	Endothelial
UTS2	0.608872	0.0696367	0.0841909	DC	Endothelial
CXCL16	0.606641	0.0678274	0.0797281	DC	Endothelial
MIF	0.597395	0.0633696	0.0318682	DC	Endothelial
LGALS3	0.603437	0.0667371	0.0695968	DC	Endothelial
SCGB3A1	0.603611	0.0662693	0.0758253	DC	Endothelial
CXCL16	0.564379	0.16926	0.0821294	DC	Epithelial
LTB	0.561265	0.161124	0.0743277	DC	Epithelial
TNFSF14	0.559847	0.160114	0.0708851	DC	Epithelial
IL1B	0.566631	0.170803	0.0855834	DC	Epithelial
PECAM1	0.562881	0.168956	0.08181	DC	Epithelial
SPP1	0.565921	0.170432	0.0753547	DC	Epithelial
CALM1	0.563838	0.169415	0.0782699	DC	Epithelial
CALM3	0.561223	0.167982	0.0739743	DC	Epithelial
CALM2	0.564415	0.170348	0.0808384	DC	Epithelial
ANXA1	0.562804	0.168025	0.0746724	DC	Epithelial
CALR	0.567024	0.161308	0.0229301	DC	Epithelial
HSP90B1	0.560412	0.167575	0.0787461	DC	Epithelial
IL1RN	0.562923	0.167584	0.0830536	DC	Epithelial
MMP9	0.565684	0.174726	0.0898364	DC	Epithelial
UTS2	0.566699	0.171439	0.0866522	DC	Epithelial
CCL4	0.559685	0.165056	0.0754086	DC	Epithelial
ITGA4	0.568756	0.171133	0.0834952	DC	Epithelial
MIF	0.558693	0.157697	0.0333458	DC	Epithelial
LGALS3	0.566057	0.175882	0.0937007	DC	Epithelial
SCGB3A1	0.56191	0.164221	0.0767397	DC	Epithelial
LTB	0.550601	0.0708514	0.0365658	DC	Fibroblast
TNFSF14	0.543682	0.0708637	0.0358001	DC	Fibroblast
IL1B	0.577252	0.0814701	0.050525	DC	Fibroblast
ITGA4	0.568702	0.076157	0.0514366	DC	Fibroblast
PECAM1	0.566111	0.0749605	0.0508564	DC	Fibroblast
SPP1	0.564744	0.0771374	0.0506414	DC	Fibroblast
CALM1	0.562279	0.0744827	0.0449953	DC	Fibroblast
CALM3	0.560844	0.0744344	0.0443877	DC	Fibroblast
CALM2	0.562515	0.07495	0.0462826	DC	Fibroblast
ANXA1	0.559291	0.0741561	0.0398082	DC	Fibroblast
CCL4	0.564205	0.0754133	0.0481105	DC	Fibroblast
CALR	0.563611	0.0745909	0.012343	DC	Fibroblast
HSP90B1	0.565239	0.0756221	0.0501447	DC	Fibroblast
IL1RN	0.568841	0.0756195	0.041817	DC	Fibroblast
MMP9	0.570549	0.0780568	0.0540805	DC	Fibroblast
UTS2	0.566975	0.0773932	0.0561782	DC	Fibroblast
CXCL16	0.565205	0.0764832	0.0519649	DC	Fibroblast
MIF	0.561614	0.0736778	0.00704382	DC	Fibroblast
LGALS3	0.569397	0.0766058	0.0447229	DC	Fibroblast
SCGB3A1	0.561546	0.0735395	0.0446751	DC	Fibroblast
CXCL16	0.618318	0.144725	0.133489	DC	Macrophage
LTB	0.599725	0.132807	0.105782	DC	Macrophage
TNFSF14	0.610027	0.134676	0.118511	DC	Macrophage
IL1B	0.643451	0.165102	0.168372	DC	Macrophage
ITGA4	0.61256	0.137491	0.116931	DC	Macrophage
PECAM1	0.624862	0.140364	0.133275	DC	Macrophage
SPP1	0.618049	0.146854	0.135297	DC	Macrophage
CALM1	0.608298	0.135783	0.116564	DC	Macrophage
CALM3	0.606429	0.135725	0.113559	DC	Macrophage
CALM2	0.612019	0.138333	0.120472	DC	Macrophage
ANXA1	0.620784	0.148833	0.131544	DC	Macrophage
CCL4	0.632699	0.146684	0.143138	DC	Macrophage
CALR	0.600356	0.11625	0.0308805	DC	Macrophage
HSP90B1	0.60075	0.138843	0.118304	DC	Macrophage
IL1RN	0.627797	0.151539	0.143757	DC	Macrophage
MMP9	0.621218	0.142622	0.12713	DC	Macrophage
UTS2	0.610521	0.139983	0.124279	DC	Macrophage
MIF	0.597813	0.107497	0.00460945	DC	Macrophage
LGALS3	0.609284	0.144235	0.130498	DC	Macrophage
SCGB3A1	0.616514	0.131257	0.120082	DC	Macrophage
LTB	0.592995	0.0278769	0.0457935	DC	Mast
TNFSF14	0.585379	0.03096	0.0465669	DC	Mast
IL1B	0.613822	0.034789	0.0808263	DC	Mast
PECAM1	0.597353	0.033309	0.0562534	DC	Mast
SPP1	0.612586	0.0426248	0.0811731	DC	Mast
CALM1	0.595292	0.0351227	0.0576269	DC	Mast
CALM3	0.59298	0.0370213	0.0566138	DC	Mast
CALM2	0.593866	0.0355449	0.0553398	DC	Mast
ANXA1	0.613035	0.0366678	0.0575225	DC	Mast
CCL4	0.601468	0.0314757	0.0544518	DC	Mast
CALR	0.603425	0.0267714	0.0294466	DC	Mast
UTS2	0.600585	0.0351035	0.059856	DC	Mast
HSP90B1	0.591591	0.0339441	0.0551232	DC	Mast
MMP9	0.60305	0.0400683	0.070909	DC	Mast
CXCL16	0.60224	0.0454555	0.0705679	DC	Mast
ITGA4	0.602156	0.0333596	0.0544921	DC	Mast
MIF	0.594035	0.0238976	0.0180552	DC	Mast
LGALS3	0.601797	0.031945	0.0501509	DC	Mast
SCGB3A1	0.601054	0.028848	0.0525638	DC	Mast
LTB	0.573795	0.0318272	0.0407479	DC	Monocyte
TNFSF14	0.549968	0.0305013	0.0304421	DC	Monocyte
IL1B	0.607765	0.0384536	0.052833	DC	Monocyte
PECAM1	0.592684	0.0361693	0.0563726	DC	Monocyte
SPP1	0.597382	0.0500848	0.0805562	DC	Monocyte
CALM1	0.586112	0.0367576	0.0518126	DC	Monocyte
CALM3	0.579927	0.0363393	0.0486658	DC	Monocyte
CALM2	0.5871	0.036978	0.053536	DC	Monocyte
ANXA1	0.590641	0.0367532	0.0488125	DC	Monocyte
CCL4	0.598273	0.0377368	0.0596542	DC	Monocyte
HSP90B1	0.578113	0.0379849	0.054572	DC	Monocyte
IL1RN	0.595932	0.0365965	0.0520037	DC	Monocyte
MMP9	0.582717	0.0366714	0.0487948	DC	Monocyte
CALR	0.568295	0.0310265	0.00882318	DC	Monocyte
UTS2	0.577286	0.0354109	0.0489825	DC	Monocyte
CXCL16	0.5838	0.0367579	0.0533528	DC	Monocyte
ITGA4	0.575804	0.0354776	0.0454613	DC	Monocyte
MIF	0.570092	0.0289407	0.000365424	DC	Monocyte
LGALS3	0.58278	0.0363967	0.0436766	DC	Monocyte
SCGB3A1	0.588638	0.0366451	0.0552017	DC	Monocyte
CXCL16	0.614215	0.161236	0.131749	DC	NK
TNFSF14	0.616205	0.156037	0.128467	DC	NK
IL1B	0.639613	0.174673	0.14743	DC	NK
PECAM1	0.626264	0.15876	0.137888	DC	NK
SPP1	0.620777	0.170742	0.14162	DC	NK
CCL4	0.631961	0.16815	0.145719	DC	NK
LTB	0.598124	0.147378	0.106215	DC	NK
CALR	0.599144	0.135892	0.0319661	DC	NK
UTS2	0.608889	0.157624	0.126716	DC	NK
HSP90B1	0.604638	0.157097	0.121669	DC	NK
CALM1	0.617449	0.160037	0.126762	DC	NK
MMP9	0.623256	0.168323	0.142113	DC	NK
ANXA1	0.614852	0.163317	0.123448	DC	NK
ITGA4	0.605491	0.155624	0.122388	DC	NK
MIF	0.602758	0.13279	0.0240016	DC	NK
LGALS3	0.608502	0.153378	0.10832	DC	NK
SCGB3A1	0.62259	0.154206	0.129874	DC	NK
CXCL16	0.606865	0.156477	0.123678	DC	NKT
LTB	0.593686	0.144337	0.0982863	DC	NKT
TNFSF14	0.595563	0.148313	0.107843	DC	NKT
IL1B	0.619322	0.162075	0.118919	DC	NKT
ITGA4	0.61744	0.161518	0.130198	DC	NKT
PECAM1	0.619893	0.156048	0.127986	DC	NKT
SPP1	0.614898	0.159237	0.115711	DC	NKT
ANXA1	0.604379	0.154224	0.100965	DC	NKT
CCL4	0.613988	0.157106	0.124221	DC	NKT
HSP90B1	0.609736	0.157622	0.121416	DC	NKT
IL1RN	0.612421	0.157151	0.115905	DC	NKT
MMP9	0.605821	0.152439	0.105291	DC	NKT
CALR	0.602628	0.142357	0.0399836	DC	NKT
UTS2	0.611825	0.156646	0.123479	DC	NKT
CALM1	0.607926	0.153991	0.1178	DC	NKT
MIF	0.597931	0.13409	0.0134503	DC	NKT
LGALS3	0.611639	0.154646	0.107159	DC	NKT
SCGB3A1	0.627752	0.17003	0.143378	DC	NKT
TNFSF10	0.658722	0.0401217	0.0760504	Endothelial	B
PECAM1	0.66072	0.0427684	0.0811121	Endothelial	B
VCAM1	0.65304	0.0406235	0.0798128	Endothelial	B
CD34	0.663736	0.0375767	0.0779938	Endothelial	B
SELE	0.661302	0.0434828	0.0877048	Endothelial	B
NECTIN2	0.641919	0.038891	0.074255	Endothelial	B
APOE	0.680155	0.0543623	0.0980955	Endothelial	B
COL18A1	0.674196	0.0536791	0.0916034	Endothelial	B
COL4A1	0.659916	0.0391984	0.0815882	Endothelial	B
CYR61	0.638729	0.0352096	0.0697908	Endothelial	B
LAMB1	0.652756	0.0382472	0.0753486	Endothelial	B
THBS1	0.663781	0.0378823	0.0779633	Endothelial	B
MDK	0.647491	0.0345125	0.063813	Endothelial	B
HSP90B1	0.640205	0.0453926	0.0825433	Endothelial	B
EDN1	0.653572	0.0360011	0.0693956	Endothelial	B
EFNA1	0.654489	0.0467552	0.0834181	Endothelial	B
RPS19	0.649473	0.0411013	0.0745063	Endothelial	B
HSPG2	0.656501	0.045449	0.0821755	Endothelial	B
HEBP1	0.652194	0.0368031	0.0747761	Endothelial	B
MIF	0.64163	0.0280407	0.0200657	Endothelial	B
ADM	0.664155	0.0413813	0.0818071	Endothelial	B
TNFSF10	0.62412	0.0738616	0.0914473	Endothelial	CD4T
PECAM1	0.628348	0.0683643	0.0961276	Endothelial	CD4T
NECTIN2	0.599453	0.0631026	0.0768191	Endothelial	CD4T
VCAM1	0.612505	0.0673729	0.0862399	Endothelial	CD4T
CD34	0.607893	0.0686245	0.0818957	Endothelial	CD4T
SELE	0.632682	0.0777881	0.107939	Endothelial	CD4T
VWF	0.637038	0.0745315	0.105993	Endothelial	CD4T
HSPG2	0.6205	0.0667794	0.0913961	Endothelial	CD4T
APOE	0.6288	0.0805459	0.0965908	Endothelial	CD4T
COL18A1	0.633163	0.0709467	0.101013	Endothelial	CD4T
COL4A1	0.621715	0.0673385	0.0927646	Endothelial	CD4T
CYR61	0.594906	0.0635184	0.0711471	Endothelial	CD4T
EFNA1	0.623484	0.0703465	0.0964031	Endothelial	CD4T
LAMB1	0.606214	0.0615204	0.0777694	Endothelial	CD4T
THBS1	0.60968	0.0639306	0.0772849	Endothelial	CD4T
MDK	0.602445	0.0598357	0.0647302	Endothelial	CD4T
HSP90B1	0.60274	0.0708624	0.0876252	Endothelial	CD4T
EDN1	0.624952	0.0754387	0.0981057	Endothelial	CD4T
RPS19	0.603021	0.0636682	0.0769143	Endothelial	CD4T
HEBP1	0.614547	0.0671972	0.0863261	Endothelial	CD4T
ADM	0.620228	0.0710672	0.0923658	Endothelial	CD4T
MIF	0.606507	0.0526652	0.00468539	Endothelial	CD4T
CD200	0.605534	0.0607971	0.0787001	Endothelial	CD4T
TNFSF10	0.607479	0.125431	0.0964638	Endothelial	CD8T
PECAM1	0.610532	0.123799	0.110964	Endothelial	CD8T
NECTIN2	0.60161	0.122732	0.103863	Endothelial	CD8T
VCAM1	0.606947	0.124384	0.107597	Endothelial	CD8T
CD34	0.609191	0.130216	0.111138	Endothelial	CD8T
SELE	0.611613	0.130356	0.119006	Endothelial	CD8T
VWF	0.612726	0.127724	0.114812	Endothelial	CD8T
APOE	0.611406	0.127615	0.0939152	Endothelial	CD8T
COL18A1	0.620513	0.131589	0.121389	Endothelial	CD8T
COL4A1	0.602958	0.119718	0.103338	Endothelial	CD8T
CYR61	0.593136	0.120541	0.0928335	Endothelial	CD8T
EFNA1	0.608214	0.126293	0.112188	Endothelial	CD8T
LAMB1	0.606702	0.120655	0.103238	Endothelial	CD8T
THBS1	0.606387	0.121122	0.101072	Endothelial	CD8T
MDK	0.594715	0.118657	0.0967274	Endothelial	CD8T
HSP90B1	0.596613	0.126764	0.104693	Endothelial	CD8T
EDN1	0.601724	0.122605	0.0961908	Endothelial	CD8T
ADM	0.608147	0.128488	0.10996	Endothelial	CD8T
RPS19	0.599431	0.119121	0.0962893	Endothelial	CD8T
HSPG2	0.607273	0.123827	0.108683	Endothelial	CD8T
HEBP1	0.602728	0.121898	0.101985	Endothelial	CD8T
MIF	0.587863	0.100036	0.00696586	Endothelial	CD8T
CD200	0.593282	0.109123	0.0878924	Endothelial	CD8T
TNFSF10	0.644451	0.0585769	0.0861461	Endothelial	DC
PECAM1	0.647029	0.0552229	0.0915477	Endothelial	DC
NECTIN2	0.625184	0.0558151	0.0815997	Endothelial	DC
ESAM	0.615862	0.0459853	0.069664	Endothelial	DC
VCAM1	0.637629	0.0572961	0.0884273	Endothelial	DC
CD34	0.646276	0.0574697	0.0907694	Endothelial	DC
SELE	0.649579	0.0613077	0.101516	Endothelial	DC
VWF	0.652333	0.0582484	0.091316	Endothelial	DC
HSPG2	0.650978	0.060848	0.0998959	Endothelial	DC
HEBP1	0.635344	0.0566268	0.0901742	Endothelial	DC
RPS19	0.625292	0.0547966	0.0791087	Endothelial	DC
ADM	0.640016	0.055708	0.0872819	Endothelial	DC
APOE	0.651697	0.0602094	0.0902274	Endothelial	DC
COL18A1	0.660273	0.0588505	0.0998493	Endothelial	DC
COL4A1	0.64763	0.0528672	0.0901059	Endothelial	DC
CYR61	0.623383	0.0561988	0.0797117	Endothelial	DC
EFNA1	0.636792	0.0572448	0.0894136	Endothelial	DC
HSP90B1	0.626419	0.0549902	0.0824238	Endothelial	DC
LAMB1	0.632934	0.0602302	0.0891284	Endothelial	DC
PSAP	0.625621	0.0530531	0.0849038	Endothelial	DC
TFPI	0.647733	0.0616582	0.0861186	Endothelial	DC
THBS1	0.636851	0.0625655	0.0910522	Endothelial	DC
MDK	0.624933	0.0494311	0.0682501	Endothelial	DC
EDN1	0.642025	0.054195	0.0813967	Endothelial	DC
TIMP1	0.65582	0.064458	0.108028	Endothelial	DC
MIF	0.641268	0.042406	0.0211887	Endothelial	DC
CD200	0.624656	0.0436515	0.0704581	Endothelial	DC
TNFSF10	0.587762	0.0664798	0.0627003	Endothelial	Endothelial
PECAM1	0.601714	0.0702331	0.0809793	Endothelial	Endothelial
ESAM	0.592121	0.0659365	0.0700536	Endothelial	Endothelial
CD34	0.598886	0.0655202	0.0715843	Endothelial	Endothelial
SELE	0.604889	0.0670099	0.0784904	Endothelial	Endothelial
NECTIN2	0.600996	0.0660672	0.0743832	Endothelial	Endothelial
VWF	0.601052	0.0696862	0.0780204	Endothelial	Endothelial
HSPG2	0.605047	0.0680393	0.0799597	Endothelial	Endothelial
ADM	0.597758	0.0702044	0.0777304	Endothelial	Endothelial
HEBP1	0.605266	0.0665741	0.0769639	Endothelial	Endothelial
RPS19	0.605009	0.0664322	0.0757594	Endothelial	Endothelial
APOE	0.617067	0.0723446	0.0692759	Endothelial	Endothelial
COL18A1	0.604929	0.067574	0.078529	Endothelial	Endothelial
COL4A1	0.599977	0.0670536	0.0769678	Endothelial	Endothelial
CYR61	0.608042	0.0688715	0.07854	Endothelial	Endothelial
EFNA1	0.603361	0.0676224	0.0790342	Endothelial	Endothelial
HSP90B1	0.60166	0.0669398	0.0751759	Endothelial	Endothelial
LAMB1	0.616834	0.0682644	0.0825377	Endothelial	Endothelial
MDK	0.588058	0.0647758	0.065639	Endothelial	Endothelial
PSAP	0.610519	0.0718232	0.0862592	Endothelial	Endothelial
TFPI	0.612233	0.0679568	0.0788192	Endothelial	Endothelial
THBS1	0.602938	0.0695869	0.0771102	Endothelial	Endothelial
VCAM1	0.611789	0.0737145	0.0883225	Endothelial	Endothelial
EDN1	0.601454	0.0744104	0.0898045	Endothelial	Endothelial
TIMP1	0.60852	0.0712989	0.0854154	Endothelial	Endothelial
MIF	0.597395	0.0633696	0.0318682	Endothelial	Endothelial
CMTM8	0.580333	0.0654755	0.0700901	Endothelial	Endothelial
TNFSF10	0.553354	0.160537	0.0517711	Endothelial	Epithelial
PECAM1	0.562881	0.168956	0.08181	Endothelial	Epithelial
ESAM	0.553308	0.160602	0.0682465	Endothelial	Epithelial
VCAM1	0.568203	0.170186	0.0851212	Endothelial	Epithelial
CD34	0.545794	0.159511	0.0606141	Endothelial	Epithelial
SELE	0.562317	0.171052	0.084517	Endothelial	Epithelial
NECTIN2	0.562033	0.167888	0.0774028	Endothelial	Epithelial
VWF	0.569601	0.172437	0.0868429	Endothelial	Epithelial
HSPG2	0.567787	0.172851	0.0891397	Endothelial	Epithelial
HEBP1	0.560433	0.16747	0.0780168	Endothelial	Epithelial
RPS19	0.56347	0.16661	0.0785125	Endothelial	Epithelial
EDN1	0.566331	0.173744	0.0876294	Endothelial	Epithelial
PSAP	0.561251	0.169859	0.0838007	Endothelial	Epithelial
ADM	0.562027	0.166196	0.0756379	Endothelial	Epithelial
APOE	0.571138	0.17158	0.0629074	Endothelial	Epithelial
COL18A1	0.563972	0.171673	0.086554	Endothelial	Epithelial
COL4A1	0.564335	0.168559	0.0836956	Endothelial	Epithelial
CYR61	0.563926	0.171528	0.0793811	Endothelial	Epithelial
EFNA1	0.564028	0.169471	0.0825856	Endothelial	Epithelial
HSP90B1	0.560412	0.167575	0.0787461	Endothelial	Epithelial
LAMB1	0.567707	0.168729	0.0849321	Endothelial	Epithelial
MDK	0.555941	0.164397	0.072554	Endothelial	Epithelial
TFPI	0.56679	0.169011	0.07142	Endothelial	Epithelial
THBS1	0.562902	0.167853	0.0779797	Endothelial	Epithelial
TIMP1	0.572235	0.174559	0.0935483	Endothelial	Epithelial
MIF	0.558693	0.157697	0.0333458	Endothelial	Epithelial
CMTM8	0.549842	0.165107	0.0812694	Endothelial	Epithelial
TNFSF10	0.564014	0.0765568	0.0443187	Endothelial	Fibroblast
PECAM1	0.566111	0.0749605	0.0508564	Endothelial	Fibroblast
ESAM	0.555747	0.0723533	0.0426867	Endothelial	Fibroblast
VCAM1	0.56553	0.0766652	0.0534683	Endothelial	Fibroblast
CD34	0.570964	0.0781885	0.0587753	Endothelial	Fibroblast
SELE	0.562761	0.0749537	0.0485086	Endothelial	Fibroblast
NECTIN2	0.568917	0.0752733	0.0522937	Endothelial	Fibroblast
VWF	0.564109	0.0768779	0.0548135	Endothelial	Fibroblast
HSPG2	0.566998	0.0761819	0.0537521	Endothelial	Fibroblast
HEBP1	0.567471	0.0768838	0.0525843	Endothelial	Fibroblast
RPS19	0.561077	0.0744557	0.0484941	Endothelial	Fibroblast
EDN1	0.567533	0.078887	0.0544799	Endothelial	Fibroblast
ADM	0.570425	0.0792898	0.0598712	Endothelial	Fibroblast
APOE	0.570716	0.0779722	0.0392163	Endothelial	Fibroblast
COL18A1	0.563957	0.0751041	0.0492703	Endothelial	Fibroblast
COL4A1	0.560568	0.0750626	0.0488225	Endothelial	Fibroblast
CYR61	0.574443	0.0774822	0.0526766	Endothelial	Fibroblast
EFNA1	0.562316	0.0749859	0.0487603	Endothelial	Fibroblast
HSP90B1	0.565239	0.0756221	0.0501447	Endothelial	Fibroblast
LAMB1	0.568282	0.0763493	0.0532288	Endothelial	Fibroblast
PSAP	0.558373	0.0741015	0.0463745	Endothelial	Fibroblast
TFPI	0.566364	0.076176	0.0423431	Endothelial	Fibroblast
THBS1	0.562	0.0742215	0.0456735	Endothelial	Fibroblast
MDK	0.557267	0.0744303	0.0386616	Endothelial	Fibroblast
TIMP1	0.573894	0.0783782	0.0589371	Endothelial	Fibroblast
MIF	0.561614	0.0736778	0.00704382	Endothelial	Fibroblast
CMTM8	0.559704	0.0743236	0.0353367	Endothelial	Fibroblast
TNFSF10	0.612101	0.133654	0.105947	Endothelial	Macrophage
PECAM1	0.624862	0.140364	0.133275	Endothelial	Macrophage
NECTIN2	0.598575	0.131181	0.107546	Endothelial	Macrophage
VCAM1	0.61647	0.139462	0.124606	Endothelial	Macrophage
CD34	0.591331	0.125587	0.100382	Endothelial	Macrophage
SELE	0.615644	0.14271	0.131226	Endothelial	Macrophage
VWF	0.626471	0.143089	0.129151	Endothelial	Macrophage
HSPG2	0.617659	0.137474	0.126825	Endothelial	Macrophage
HEBP1	0.609025	0.140464	0.124307	Endothelial	Macrophage
RPS19	0.602149	0.130162	0.108537	Endothelial	Macrophage
ADM	0.606171	0.135834	0.120312	Endothelial	Macrophage
APOE	0.624334	0.150181	0.127183	Endothelial	Macrophage
COL18A1	0.625229	0.147868	0.141109	Endothelial	Macrophage
COL4A1	0.627782	0.141203	0.135988	Endothelial	Macrophage
CYR61	0.585915	0.127722	0.097046	Endothelial	Macrophage
EFNA1	0.617007	0.139095	0.127294	Endothelial	Macrophage
HSP90B1	0.60075	0.138843	0.118304	Endothelial	Macrophage
LAMB1	0.603206	0.13011	0.110889	Endothelial	Macrophage
PSAP	0.595849	0.128685	0.10896	Endothelial	Macrophage
TFPI	0.628685	0.147313	0.117978	Endothelial	Macrophage
THBS1	0.614905	0.136964	0.121392	Endothelial	Macrophage
MDK	0.607005	0.127977	0.103121	Endothelial	Macrophage
EDN1	0.618772	0.139727	0.109389	Endothelial	Macrophage
TIMP1	0.628745	0.147326	0.142175	Endothelial	Macrophage
MIF	0.597813	0.107497	0.00460945	Endothelial	Macrophage
CD200	0.597524	0.114246	0.0928146	Endothelial	Macrophage
TNFSF10	0.602925	0.0313246	0.0471633	Endothelial	Mast
PECAM1	0.597353	0.033309	0.0562534	Endothelial	Mast
NECTIN2	0.594652	0.0336064	0.0528903	Endothelial	Mast
VCAM1	0.609854	0.0350708	0.0613197	Endothelial	Mast
VWF	0.605095	0.0335905	0.057577	Endothelial	Mast
HSPG2	0.592141	0.0329837	0.0544277	Endothelial	Mast
APOE	0.616426	0.0398947	0.0854205	Endothelial	Mast
COL18A1	0.611741	0.0347476	0.0613386	Endothelial	Mast
COL4A1	0.604211	0.0301807	0.0558761	Endothelial	Mast
CYR61	0.610192	0.0360812	0.0567547	Endothelial	Mast
LAMB1	0.598918	0.0330879	0.054143	Endothelial	Mast
MDK	0.581771	0.0289488	0.0408871	Endothelial	Mast
THBS1	0.597663	0.0335219	0.0505685	Endothelial	Mast
EDN1	0.598079	0.0369104	0.0760017	Endothelial	Mast
HSP90B1	0.591591	0.0339441	0.0551232	Endothelial	Mast
PSAP	0.593074	0.0342693	0.0573185	Endothelial	Mast
EFNA1	0.597998	0.0344809	0.0579441	Endothelial	Mast
HEBP1	0.602039	0.0336475	0.0571102	Endothelial	Mast
RPS19	0.597549	0.032522	0.0520853	Endothelial	Mast
SELE	0.610154	0.0351562	0.0638092	Endothelial	Mast
MIF	0.594035	0.0238976	0.0180552	Endothelial	Mast
ADM	0.603107	0.0349567	0.0576036	Endothelial	Mast
CD200	0.585525	0.0268388	0.0433602	Endothelial	Mast
TNFSF10	0.585597	0.0367554	0.0452755	Endothelial	Monocyte
PECAM1	0.592684	0.0361693	0.0563726	Endothelial	Monocyte
VCAM1	0.58719	0.0370418	0.054616	Endothelial	Monocyte
CD34	0.613537	0.0422921	0.0672449	Endothelial	Monocyte
SELE	0.587579	0.0381562	0.0578285	Endothelial	Monocyte
VWF	0.584769	0.0364968	0.0527265	Endothelial	Monocyte
HEBP1	0.590331	0.0441342	0.0642891	Endothelial	Monocyte
RPS19	0.577725	0.0354257	0.0479775	Endothelial	Monocyte
APOE	0.59145	0.0385777	0.0508084	Endothelial	Monocyte
COL18A1	0.601377	0.0389824	0.0625108	Endothelial	Monocyte
COL4A1	0.595551	0.0369826	0.0586572	Endothelial	Monocyte
CYR61	0.580123	0.0391588	0.0581975	Endothelial	Monocyte
HSP90B1	0.578113	0.0379849	0.054572	Endothelial	Monocyte
LAMB1	0.59236	0.0370871	0.0555952	Endothelial	Monocyte
PSAP	0.585185	0.0339088	0.0475704	Endothelial	Monocyte
TFPI	0.593485	0.0362106	0.0434769	Endothelial	Monocyte
THBS1	0.594122	0.0387086	0.0562886	Endothelial	Monocyte
MDK	0.58806	0.0356734	0.0451336	Endothelial	Monocyte
EDN1	0.576601	0.0339355	0.038975	Endothelial	Monocyte
EFNA1	0.577182	0.0364526	0.051629	Endothelial	Monocyte
HSPG2	0.596709	0.0393008	0.0605619	Endothelial	Monocyte
ADM	0.587928	0.0442358	0.0665473	Endothelial	Monocyte
NECTIN2	0.598785	0.0381975	0.0585537	Endothelial	Monocyte
TIMP1	0.588783	0.035972	0.0518377	Endothelial	Monocyte
MIF	0.570092	0.0289407	0.000365424	Endothelial	Monocyte
TNFSF10	0.623208	0.16086	0.118691	Endothelial	NK
PECAM1	0.626264	0.15876	0.137888	Endothelial	NK
NECTIN2	0.612807	0.159134	0.127862	Endothelial	NK
VCAM1	0.611057	0.159307	0.126652	Endothelial	NK
CD34	0.604746	0.15939	0.121922	Endothelial	NK
SELE	0.628548	0.170455	0.148575	Endothelial	NK
VWF	0.625546	0.16511	0.142264	Endothelial	NK
HSPG2	0.623472	0.162472	0.13868	Endothelial	NK
RPS19	0.60418	0.152066	0.115119	Endothelial	NK
APOE	0.621045	0.165136	0.117061	Endothelial	NK
COL18A1	0.630771	0.169549	0.14699	Endothelial	NK
COL4A1	0.626477	0.161035	0.139173	Endothelial	NK
CYR61	0.600602	0.151255	0.108589	Endothelial	NK
EFNA1	0.619971	0.161391	0.135718	Endothelial	NK
LAMB1	0.614351	0.157324	0.127006	Endothelial	NK
THBS1	0.618037	0.156901	0.124077	Endothelial	NK
MDK	0.615402	0.153664	0.116131	Endothelial	NK
HSP90B1	0.604638	0.157097	0.121669	Endothelial	NK
EDN1	0.614389	0.157722	0.120957	Endothelial	NK
ADM	0.617176	0.162194	0.132574	Endothelial	NK
PSAP	0.60261	0.151568	0.119887	Endothelial	NK
HEBP1	0.607983	0.157406	0.12481	Endothelial	NK
MIF	0.602758	0.13279	0.0240016	Endothelial	NK
TNFSF10	0.617258	0.163056	0.116256	Endothelial	NKT
PECAM1	0.619893	0.156048	0.127986	Endothelial	NKT
NECTIN2	0.613517	0.156859	0.123415	Endothelial	NKT
VCAM1	0.620588	0.163835	0.131979	Endothelial	NKT
CD34	0.609463	0.159149	0.121601	Endothelial	NKT
SELE	0.612039	0.159091	0.127507	Endothelial	NKT
VWF	0.618632	0.15886	0.123491	Endothelial	NKT
HSPG2	0.611463	0.156767	0.124586	Endothelial	NKT
HEBP1	0.603125	0.14953	0.109807	Endothelial	NKT
RPS19	0.605232	0.152451	0.113306	Endothelial	NKT
APOE	0.612738	0.156875	0.0884109	Endothelial	NKT
COL18A1	0.615146	0.158629	0.126945	Endothelial	NKT
COL4A1	0.608974	0.153012	0.118773	Endothelial	NKT
CYR61	0.598037	0.148468	0.102238	Endothelial	NKT
EFNA1	0.61466	0.15819	0.126674	Endothelial	NKT
HSP90B1	0.609736	0.157622	0.121416	Endothelial	NKT
LAMB1	0.607274	0.152587	0.116672	Endothelial	NKT
PSAP	0.603952	0.15001	0.112921	Endothelial	NKT
TFPI	0.607183	0.153955	0.095096	Endothelial	NKT
THBS1	0.598414	0.14845	0.106202	Endothelial	NKT
MDK	0.606276	0.15236	0.107269	Endothelial	NKT
EDN1	0.605961	0.153811	0.10044	Endothelial	NKT
ADM	0.61381	0.156245	0.118441	Endothelial	NKT
TIMP1	0.615968	0.155743	0.122115	Endothelial	NKT
MIF	0.597931	0.13409	0.0134503	Endothelial	NKT
CD200	0.600609	0.141932	0.101748	Endothelial	NKT
CCL20	0.647592	0.038465	0.0789484	Epithelial	B
TNFSF10	0.658722	0.0401217	0.0760504	Epithelial	B
BMP2	0.660526	0.0364915	0.0744441	Epithelial	B
IL18	0.656919	0.039216	0.084154	Epithelial	B
ICAM1	0.656767	0.0395301	0.0754206	Epithelial	B
ALCAM	0.647256	0.0439383	0.0846205	Epithelial	B
COL1A1	0.655537	0.0434699	0.0799333	Epithelial	B
SPP1	0.657576	0.0385847	0.0747438	Epithelial	B
TNC	0.649847	0.0381586	0.0789855	Epithelial	B
ALOX5AP	0.65887	0.0394276	0.0813994	Epithelial	B
ADAM15	0.625858	0.0393833	0.0680316	Epithelial	B
APOE	0.680155	0.0543623	0.0980955	Epithelial	B
CDH1	0.651494	0.0377897	0.0745756	Epithelial	B
COL4A1	0.659916	0.0391984	0.0815882	Epithelial	B
CTGF	0.651632	0.0362307	0.0753236	Epithelial	B
CYR61	0.638729	0.0352096	0.0697908	Epithelial	B
DUSP18	0.658284	0.0566852	0.100504	Epithelial	B
GPI	0.628653	0.03642	0.0726426	Epithelial	B
IGF2	0.662332	0.0371572	0.0754178	Epithelial	B
LTB	0.628035	0.0340379	0.0640122	Epithelial	B
NPNT	0.637224	0.0281091	0.057606	Epithelial	B
VEGFA	0.653751	0.0345466	0.0605889	Epithelial	B
HBEGF	0.652475	0.0378401	0.0759688	Epithelial	B
CALR	0.636263	0.0282795	0.0130599	Epithelial	B
ANXA1	0.651178	0.0413261	0.0729048	Epithelial	B
MDK	0.647491	0.0345125	0.063813	Epithelial	B
HSP90B1	0.640205	0.0453926	0.0825433	Epithelial	B
CALM1	0.657345	0.0401895	0.0796042	Epithelial	B
EDN1	0.653572	0.0360011	0.0693956	Epithelial	B
CXCL2	0.660245	0.0437541	0.0861226	Epithelial	B
CXCL3	0.645367	0.0425163	0.0807812	Epithelial	B
EFNA1	0.654489	0.0467552	0.0834181	Epithelial	B
NPW	0.648224	0.0399657	0.0807983	Epithelial	B
RPS19	0.649473	0.0411013	0.0745063	Epithelial	B
SEMA3B	0.644431	0.0422949	0.073686	Epithelial	B
ITGB1	0.660839	0.0419778	0.0869577	Epithelial	B
FLRT3	0.642071	0.0335006	0.0677474	Epithelial	B
MIF	0.64163	0.0280407	0.0200657	Epithelial	B
TFF1	0.660076	0.0410388	0.0802039	Epithelial	B
CXCL14	0.650117	0.0337882	0.0760238	Epithelial	B
CALCA	0.661282	0.0445936	0.0869935	Epithelial	B
ADM	0.664155	0.0413813	0.0818071	Epithelial	B
NENF	0.641751	0.038612	0.0716578	Epithelial	B
MANF	0.642878	0.0340327	0.0668545	Epithelial	B
HDGF	0.64282	0.0353268	0.0552677	Epithelial	B
PDGFA	0.634419	0.0451367	0.0829116	Epithelial	B
DSG2	0.646087	0.0444188	0.0757829	Epithelial	B
CADM1	0.634262	0.0275315	0.0226649	Epithelial	B
CEACAM1	0.625544	0.0411911	0.0702942	Epithelial	B
PLXNB2	0.655133	0.0490815	0.0841814	Epithelial	B
CELSR1	0.639689	0.0372449	0.0774114	Epithelial	B
CCL20	0.626865	0.0735683	0.10064	Epithelial	CD4T
TNFSF10	0.62412	0.0738616	0.0914473	Epithelial	CD4T
BMP2	0.626217	0.0696934	0.0831303	Epithelial	CD4T
IL18	0.645371	0.0785606	0.115371	Epithelial	CD4T
ICAM1	0.630478	0.0770297	0.104308	Epithelial	CD4T
ALCAM	0.617691	0.0717706	0.0976775	Epithelial	CD4T
CADM1	0.584646	0.0528093	0.027788	Epithelial	CD4T
COL1A1	0.623577	0.066377	0.0926276	Epithelial	CD4T
SPP1	0.620618	0.0730113	0.0939418	Epithelial	CD4T
TNC	0.622059	0.0708338	0.0969792	Epithelial	CD4T
ALOX5AP	0.622941	0.0681177	0.0931734	Epithelial	CD4T
ADAM15	0.591854	0.0609106	0.07007	Epithelial	CD4T
APOE	0.6288	0.0805459	0.0965908	Epithelial	CD4T
CDH1	0.60291	0.0684849	0.0857408	Epithelial	CD4T
COL4A1	0.621715	0.0673385	0.0927646	Epithelial	CD4T
CTGF	0.61688	0.0762142	0.101945	Epithelial	CD4T
CYR61	0.594906	0.0635184	0.0711471	Epithelial	CD4T
DUSP18	0.617217	0.0779767	0.100994	Epithelial	CD4T
EFNA1	0.623484	0.0703465	0.0964031	Epithelial	CD4T
GPI	0.59541	0.0604716	0.0711347	Epithelial	CD4T
IGF2	0.62022	0.0704451	0.0925513	Epithelial	CD4T
LTB	0.607999	0.0672033	0.0812685	Epithelial	CD4T
NPNT	0.609551	0.0548613	0.0683249	Epithelial	CD4T
HBEGF	0.622434	0.0694547	0.088681	Epithelial	CD4T
CALR	0.609051	0.0600436	0.0405427	Epithelial	CD4T
MDK	0.602445	0.0598357	0.0647302	Epithelial	CD4T
HSP90B1	0.60274	0.0708624	0.0876252	Epithelial	CD4T
CALM1	0.617628	0.0697244	0.0882499	Epithelial	CD4T
CALCA	0.622843	0.0788513	0.10236	Epithelial	CD4T
ANXA1	0.621874	0.0747223	0.0919874	Epithelial	CD4T
EDN1	0.624952	0.0754387	0.0981057	Epithelial	CD4T
CXCL2	0.629454	0.0781096	0.103143	Epithelial	CD4T
CXCL3	0.619535	0.0755355	0.100767	Epithelial	CD4T
NPW	0.621035	0.0728605	0.0996655	Epithelial	CD4T
RPS19	0.603021	0.0636682	0.0769143	Epithelial	CD4T
VEGFA	0.621261	0.074716	0.098702	Epithelial	CD4T
ADM	0.620228	0.0710672	0.0923658	Epithelial	CD4T
ITGB1	0.621327	0.0703504	0.0918909	Epithelial	CD4T
FLRT3	0.59728	0.0580503	0.0703716	Epithelial	CD4T
MIF	0.606507	0.0526652	0.00468539	Epithelial	CD4T
CXCL14	0.621135	0.0693651	0.100683	Epithelial	CD4T
TFF1	0.610007	0.0669325	0.0855867	Epithelial	CD4T
NENF	0.597745	0.0612507	0.0731367	Epithelial	CD4T
MANF	0.596201	0.0570683	0.0670846	Epithelial	CD4T
HDGF	0.597391	0.0644698	0.0639035	Epithelial	CD4T
PDGFA	0.612349	0.0703421	0.0920242	Epithelial	CD4T
DSG2	0.602078	0.0668943	0.0822658	Epithelial	CD4T
CEACAM1	0.619054	0.067227	0.0921249	Epithelial	CD4T
CELSR1	0.614803	0.0689874	0.0939734	Epithelial	CD4T
CCL20	0.607492	0.124731	0.110597	Epithelial	CD8T
TNFSF10	0.607479	0.125431	0.0964638	Epithelial	CD8T
BMP2	0.607387	0.121107	0.0992006	Epithelial	CD8T
IL18	0.620284	0.133082	0.127006	Epithelial	CD8T
ICAM1	0.617729	0.134711	0.12426	Epithelial	CD8T
ITGB1	0.60775	0.125429	0.108704	Epithelial	CD8T
ALCAM	0.607804	0.12758	0.113641	Epithelial	CD8T
CADM1	0.593559	0.105758	0.0349406	Epithelial	CD8T
COL1A1	0.605461	0.124209	0.109597	Epithelial	CD8T
SPP1	0.612675	0.12839	0.105261	Epithelial	CD8T
TNC	0.601621	0.125554	0.110063	Epithelial	CD8T
ALOX5AP	0.597909	0.121626	0.102707	Epithelial	CD8T
ADAM15	0.587143	0.120506	0.0922933	Epithelial	CD8T
APOE	0.611406	0.127615	0.0939152	Epithelial	CD8T
CDH1	0.595197	0.12255	0.101367	Epithelial	CD8T
COL4A1	0.602958	0.119718	0.103338	Epithelial	CD8T
CTGF	0.59663	0.122399	0.103167	Epithelial	CD8T
CYR61	0.593136	0.120541	0.0928335	Epithelial	CD8T
DUSP18	0.609502	0.132202	0.119532	Epithelial	CD8T
EFNA1	0.608214	0.126293	0.112188	Epithelial	CD8T
GPI	0.59096	0.113469	0.0910494	Epithelial	CD8T
IGF2	0.607826	0.125303	0.109358	Epithelial	CD8T
LTB	0.589973	0.11407	0.0864723	Epithelial	CD8T
NPNT	0.599376	0.107759	0.0849458	Epithelial	CD8T
HBEGF	0.60655	0.122469	0.101549	Epithelial	CD8T
CALR	0.602564	0.110898	0.0333282	Epithelial	CD8T
MDK	0.594715	0.118657	0.0967274	Epithelial	CD8T
HSP90B1	0.596613	0.126764	0.104693	Epithelial	CD8T
CALM1	0.605277	0.126212	0.105882	Epithelial	CD8T
CALCA	0.605141	0.125975	0.103179	Epithelial	CD8T
ANXA1	0.608783	0.128278	0.103632	Epithelial	CD8T
EDN1	0.601724	0.122605	0.0961908	Epithelial	CD8T
CXCL2	0.609316	0.131304	0.114224	Epithelial	CD8T
CXCL3	0.599079	0.127471	0.10935	Epithelial	CD8T
ADM	0.608147	0.128488	0.10996	Epithelial	CD8T
NPW	0.604565	0.125156	0.110901	Epithelial	CD8T
RPS19	0.599431	0.119121	0.0962893	Epithelial	CD8T
VEGFA	0.605565	0.124909	0.101231	Epithelial	CD8T
FLRT3	0.589186	0.113031	0.087709	Epithelial	CD8T
MIF	0.587863	0.100036	0.00696586	Epithelial	CD8T
CXCL14	0.606251	0.117347	0.104014	Epithelial	CD8T
NENF	0.592709	0.118361	0.0930517	Epithelial	CD8T
MANF	0.595361	0.115481	0.0917627	Epithelial	CD8T
HDGF	0.593199	0.117585	0.0716015	Epithelial	CD8T
PDGFA	0.600384	0.124717	0.109269	Epithelial	CD8T
DSG2	0.592435	0.11994	0.0953001	Epithelial	CD8T
CEACAM1	0.603097	0.11931	0.10342	Epithelial	CD8T
CELSR1	0.598967	0.116772	0.0997614	Epithelial	CD8T
CXCL2	0.649927	0.0588554	0.0960181	Epithelial	DC
CXCL3	0.64277	0.0596056	0.0959806	Epithelial	DC
CCL20	0.636	0.0553087	0.0891396	Epithelial	DC
PDGFA	0.62819	0.0582969	0.0939018	Epithelial	DC
VEGFA	0.647812	0.059578	0.100757	Epithelial	DC
TNFSF10	0.644451	0.0585769	0.0861461	Epithelial	DC
LTB	0.60992	0.0506097	0.0713465	Epithelial	DC
BMP2	0.655623	0.0586806	0.0923752	Epithelial	DC
IL18	0.661682	0.0579013	0.101728	Epithelial	DC
ICAM1	0.64886	0.0600315	0.0921718	Epithelial	DC
ITGB1	0.641606	0.0577872	0.087186	Epithelial	DC
CDH1	0.630977	0.0555674	0.0817543	Epithelial	DC
ALCAM	0.645137	0.0682979	0.101155	Epithelial	DC
CADM1	0.606385	0.0412714	0.0255444	Epithelial	DC
COL1A1	0.634832	0.0539913	0.0889728	Epithelial	DC
SPP1	0.64577	0.0600038	0.0938972	Epithelial	DC
TNC	0.63955	0.0562788	0.092858	Epithelial	DC
CALM1	0.635883	0.0596669	0.0898451	Epithelial	DC
CALM2	0.639272	0.0596468	0.0914212	Epithelial	DC
RARRES2	0.641126	0.0574844	0.0928386	Epithelial	DC
ALOX5AP	0.643956	0.0568988	0.094485	Epithelial	DC
ANXA1	0.64533	0.0627732	0.0969641	Epithelial	DC
RPS19	0.625292	0.0547966	0.0791087	Epithelial	DC
GAS6	0.638523	0.0568407	0.0911369	Epithelial	DC
ADAM15	0.61334	0.054061	0.0752127	Epithelial	DC
ADM	0.640016	0.055708	0.0872819	Epithelial	DC
APOE	0.651697	0.0602094	0.0902274	Epithelial	DC
CALCA	0.643242	0.0568804	0.0935211	Epithelial	DC
CALR	0.627693	0.0437402	0.0218329	Epithelial	DC
COL4A1	0.64763	0.0528672	0.0901059	Epithelial	DC
CTGF	0.642402	0.0574695	0.0934763	Epithelial	DC
CYR61	0.623383	0.0561988	0.0797117	Epithelial	DC
DUSP18	0.629045	0.0643541	0.0974308	Epithelial	DC
EFNA1	0.636792	0.0572448	0.0894136	Epithelial	DC
GPI	0.616732	0.0523888	0.0750205	Epithelial	DC
HSP90B1	0.626419	0.0549902	0.0824238	Epithelial	DC
IGF2	0.643471	0.0591403	0.0943489	Epithelial	DC
NPNT	0.627359	0.0415536	0.0662018	Epithelial	DC
PLAT	0.653149	0.0710889	0.11403	Epithelial	DC
SEMA3B	0.624671	0.051665	0.0778153	Epithelial	DC
SERPINA1	0.614576	0.0541778	0.0769263	Epithelial	DC
SERPING1	0.625876	0.0502783	0.0795874	Epithelial	DC
TFPI	0.647733	0.0616582	0.0861186	Epithelial	DC
HBEGF	0.641665	0.0555926	0.0857924	Epithelial	DC
MDK	0.624933	0.0494311	0.0682501	Epithelial	DC
EDN1	0.642025	0.054195	0.0813967	Epithelial	DC
NPW	0.638496	0.0575993	0.0933215	Epithelial	DC
FLRT3	0.6257	0.0464496	0.0741781	Epithelial	DC
TIMP1	0.65582	0.064458	0.108028	Epithelial	DC
MIF	0.641268	0.042406	0.0211887	Epithelial	DC
CXCL14	0.633243	0.0535071	0.0895265	Epithelial	DC
TFF1	0.638307	0.0566736	0.0901763	Epithelial	DC
NENF	0.625132	0.052801	0.0786833	Epithelial	DC
MANF	0.621904	0.0502053	0.0763624	Epithelial	DC
HDGF	0.622297	0.0521736	0.0632859	Epithelial	DC
EFEMP1	0.633564	0.0514936	0.0847746	Epithelial	DC
DSG2	0.630436	0.0558646	0.0846971	Epithelial	DC
CEACAM1	0.630185	0.0525537	0.0839691	Epithelial	DC
CELSR1	0.624651	0.0507485	0.0828875	Epithelial	DC
PDGFA	0.595763	0.0698557	0.0813119	Epithelial	Endothelial
VEGFA	0.61035	0.0778052	0.0997593	Epithelial	Endothelial
TNFSF10	0.587762	0.0664798	0.0627003	Epithelial	Endothelial
LTB	0.580691	0.0594062	0.0551584	Epithelial	Endothelial
BMP2	0.592412	0.0668573	0.0634169	Epithelial	Endothelial
IL18	0.585212	0.0648595	0.0643103	Epithelial	Endothelial
ICAM1	0.609264	0.0683394	0.0775877	Epithelial	Endothelial
ITGB1	0.606926	0.0691672	0.0799868	Epithelial	Endothelial
ALCAM	0.596599	0.0634854	0.0697155	Epithelial	Endothelial
CADM1	0.608441	0.0641457	0.0329867	Epithelial	Endothelial
COL1A1	0.586199	0.0618381	0.0658679	Epithelial	Endothelial
SPP1	0.603476	0.0699313	0.0741426	Epithelial	Endothelial
TNC	0.593569	0.0681717	0.0780247	Epithelial	Endothelial
ADM	0.597758	0.0702044	0.0777304	Epithelial	Endothelial
CALM1	0.598917	0.0658901	0.0713932	Epithelial	Endothelial
CALM2	0.599848	0.0666054	0.0735614	Epithelial	Endothelial
RARRES2	0.593674	0.0671193	0.0747464	Epithelial	Endothelial
ALOX5AP	0.58972	0.0634886	0.0673748	Epithelial	Endothelial
ANXA1	0.610467	0.066942	0.0692364	Epithelial	Endothelial
RPS19	0.605009	0.0664322	0.0757594	Epithelial	Endothelial
IGF2	0.603967	0.0703463	0.0815486	Epithelial	Endothelial
GAS6	0.599079	0.0666139	0.0753265	Epithelial	Endothelial
HBEGF	0.603393	0.067901	0.0735982	Epithelial	Endothelial
ADAM15	0.586333	0.0640012	0.0661091	Epithelial	Endothelial
APOE	0.617067	0.0723446	0.0692759	Epithelial	Endothelial
CALCA	0.60298	0.0661618	0.0664455	Epithelial	Endothelial
CALR	0.604633	0.0616738	0.00711349	Epithelial	Endothelial
CD24	0.599951	0.0629704	0.0329034	Epithelial	Endothelial
CDH1	0.600614	0.0675132	0.0746614	Epithelial	Endothelial
COL4A1	0.599977	0.0670536	0.0769678	Epithelial	Endothelial
CTGF	0.591261	0.0713742	0.0830851	Epithelial	Endothelial
CYR61	0.608042	0.0688715	0.07854	Epithelial	Endothelial
DUSP18	0.608015	0.0718722	0.085308	Epithelial	Endothelial
EFNA1	0.603361	0.0676224	0.0790342	Epithelial	Endothelial
GPI	0.595737	0.0650108	0.0699232	Epithelial	Endothelial
HSP90B1	0.60166	0.0669398	0.0751759	Epithelial	Endothelial
MDK	0.588058	0.0647758	0.065639	Epithelial	Endothelial
NPNT	0.585787	0.0573276	0.0504079	Epithelial	Endothelial
PLAT	0.599053	0.0758122	0.0926689	Epithelial	Endothelial
SEMA3B	0.59166	0.0641197	0.0694301	Epithelial	Endothelial
SEMA5A	0.604547	0.0691784	0.0817158	Epithelial	Endothelial
SERPINA1	0.58776	0.063385	0.0656173	Epithelial	Endothelial
SERPING1	0.595262	0.0642999	0.0712783	Epithelial	Endothelial
TFPI	0.612233	0.0679568	0.0788192	Epithelial	Endothelial
EDN1	0.601454	0.0744104	0.0898045	Epithelial	Endothelial
CXCL2	0.595211	0.0660835	0.072536	Epithelial	Endothelial
CXCL3	0.596258	0.0659241	0.0740717	Epithelial	Endothelial
CCL20	0.603323	0.0670278	0.0771517	Epithelial	Endothelial
NPW	0.605644	0.0679431	0.0803798	Epithelial	Endothelial
FLRT3	0.600254	0.0670088	0.0757179	Epithelial	Endothelial
TIMP1	0.60852	0.0712989	0.0854154	Epithelial	Endothelial
MIF	0.597395	0.0633696	0.0318682	Epithelial	Endothelial
CXCL14	0.600766	0.062605	0.0653093	Epithelial	Endothelial
TFF1	0.599014	0.0656523	0.073806	Epithelial	Endothelial
NENF	0.596338	0.0649979	0.0714663	Epithelial	Endothelial
MANF	0.600099	0.0648674	0.0719909	Epithelial	Endothelial
DSG2	0.603119	0.0675659	0.077644	Epithelial	Endothelial
CEACAM1	0.591917	0.0639257	0.0695877	Epithelial	Endothelial
PLXNB2	0.605186	0.0693138	0.081581	Epithelial	Endothelial
CELSR1	0.599679	0.0651159	0.0742233	Epithelial	Endothelial
CCL20	0.561394	0.167135	0.0786981	Epithelial	Epithelial
VEGFA	0.56269	0.169056	0.0772792	Epithelial	Epithelial
TNFSF10	0.553354	0.160537	0.0517711	Epithelial	Epithelial
LTB	0.561265	0.161124	0.0743277	Epithelial	Epithelial
BMP2	0.566449	0.171191	0.0870258	Epithelial	Epithelial
ICAM1	0.566119	0.170277	0.0828743	Epithelial	Epithelial
CDH1	0.567983	0.174435	0.0901711	Epithelial	Epithelial
ALCAM	0.552164	0.16157	0.0693037	Epithelial	Epithelial
CADM1	0.567326	0.15952	0.0345442	Epithelial	Epithelial
COL1A1	0.560582	0.169949	0.0837917	Epithelial	Epithelial
SPP1	0.565921	0.170432	0.0753547	Epithelial	Epithelial
TNC	0.568036	0.171182	0.086466	Epithelial	Epithelial
CALM1	0.563838	0.169415	0.0782699	Epithelial	Epithelial
CALM2	0.564415	0.170348	0.0808384	Epithelial	Epithelial
ALOX5AP	0.561232	0.163534	0.0768049	Epithelial	Epithelial
ANXA1	0.562804	0.168025	0.0746724	Epithelial	Epithelial
RPS19	0.56347	0.16661	0.0785125	Epithelial	Epithelial
EDN1	0.566331	0.173744	0.0876294	Epithelial	Epithelial
IGF2	0.564864	0.168571	0.0790515	Epithelial	Epithelial
GAS6	0.565129	0.170312	0.0845162	Epithelial	Epithelial
HBEGF	0.565339	0.170327	0.0804616	Epithelial	Epithelial
ADAM15	0.55332	0.161627	0.0680199	Epithelial	Epithelial
ADM	0.562027	0.166196	0.0756379	Epithelial	Epithelial
APOE	0.571138	0.17158	0.0629074	Epithelial	Epithelial
CALCA	0.567998	0.16869	0.0778558	Epithelial	Epithelial
CALR	0.567024	0.161308	0.0229301	Epithelial	Epithelial
COL4A1	0.564335	0.168559	0.0836956	Epithelial	Epithelial
CTGF	0.570164	0.174956	0.0934093	Epithelial	Epithelial
CYR61	0.563926	0.171528	0.0793811	Epithelial	Epithelial
DUSP18	0.563395	0.17113	0.0847486	Epithelial	Epithelial
EFNA1	0.564028	0.169471	0.0825856	Epithelial	Epithelial
GPI	0.559038	0.166871	0.076074	Epithelial	Epithelial
HSP90B1	0.560412	0.167575	0.0787461	Epithelial	Epithelial
MDK	0.555941	0.164397	0.072554	Epithelial	Epithelial
NPNT	0.552657	0.152651	0.0564076	Epithelial	Epithelial
PLAT	0.559186	0.16678	0.0767622	Epithelial	Epithelial
SEMA3B	0.558877	0.166277	0.0771525	Epithelial	Epithelial
SEMA5A	0.568926	0.171585	0.0880152	Epithelial	Epithelial
SERPINA1	0.556785	0.165277	0.0744368	Epithelial	Epithelial
SERPING1	0.564575	0.164918	0.0800619	Epithelial	Epithelial
TFPI	0.56679	0.169011	0.07142	Epithelial	Epithelial
CXCL2	0.562871	0.16752	0.0789592	Epithelial	Epithelial
CXCL3	0.562265	0.168738	0.0818818	Epithelial	Epithelial
NPW	0.565066	0.169607	0.0852944	Epithelial	Epithelial
ITGB1	0.567742	0.173843	0.0887613	Epithelial	Epithelial
FLRT3	0.558644	0.162595	0.0733049	Epithelial	Epithelial
TIMP1	0.572235	0.174559	0.0935483	Epithelial	Epithelial
MIF	0.558693	0.157697	0.0333458	Epithelial	Epithelial
CXCL14	0.561244	0.157996	0.0693195	Epithelial	Epithelial
TFF1	0.568925	0.174285	0.0927944	Epithelial	Epithelial
NENF	0.558076	0.165582	0.0745245	Epithelial	Epithelial
MANF	0.549653	0.163724	0.0676325	Epithelial	Epithelial
HDGF	0.564907	0.167612	0.0663289	Epithelial	Epithelial
PDGFA	0.559592	0.165941	0.0765502	Epithelial	Epithelial
DSG2	0.56414	0.169968	0.0840923	Epithelial	Epithelial
CEACAM1	0.563135	0.168856	0.0825182	Epithelial	Epithelial
PLXNB2	0.5684	0.171803	0.0880633	Epithelial	Epithelial
CELSR1	0.570865	0.173685	0.094763	Epithelial	Epithelial
CCL20	0.563608	0.0754286	0.0485889	Epithelial	Fibroblast
PDGFA	0.567477	0.0770794	0.0544937	Epithelial	Fibroblast
VEGFA	0.570589	0.0792363	0.053954	Epithelial	Fibroblast
TNFSF10	0.564014	0.0765568	0.0443187	Epithelial	Fibroblast
LTB	0.550601	0.0708514	0.0365658	Epithelial	Fibroblast
BMP2	0.565782	0.0785697	0.0499098	Epithelial	Fibroblast
IL18	0.550599	0.071564	0.0342478	Epithelial	Fibroblast
ICAM1	0.562907	0.0751198	0.0465912	Epithelial	Fibroblast
ITGB1	0.564831	0.0759022	0.047767	Epithelial	Fibroblast
CDH1	0.56593	0.0754391	0.0486675	Epithelial	Fibroblast
ALCAM	0.554202	0.0724193	0.041715	Epithelial	Fibroblast
CADM1	0.567236	0.0740066	0.0116374	Epithelial	Fibroblast
COL1A1	0.562191	0.0745394	0.0477244	Epithelial	Fibroblast
SPP1	0.564744	0.0771374	0.0506414	Epithelial	Fibroblast
TNC	0.557977	0.0746685	0.0460312	Epithelial	Fibroblast
CALM1	0.562279	0.0744827	0.0449953	Epithelial	Fibroblast
CALM2	0.562515	0.07495	0.0462826	Epithelial	Fibroblast
RARRES2	0.568689	0.0787667	0.0565451	Epithelial	Fibroblast
ALOX5AP	0.552542	0.0720126	0.0393647	Epithelial	Fibroblast
ANXA1	0.559291	0.0741561	0.0398082	Epithelial	Fibroblast
RPS19	0.561077	0.0744557	0.0484941	Epithelial	Fibroblast
EDN1	0.567533	0.078887	0.0544799	Epithelial	Fibroblast
IGF2	0.573426	0.0783144	0.0532005	Epithelial	Fibroblast
GAS6	0.556064	0.073655	0.0437136	Epithelial	Fibroblast
HBEGF	0.569418	0.0775124	0.0515408	Epithelial	Fibroblast
ADAM15	0.558697	0.0742049	0.0461748	Epithelial	Fibroblast
ADM	0.570425	0.0792898	0.0598712	Epithelial	Fibroblast
APOE	0.570716	0.0779722	0.0392163	Epithelial	Fibroblast
CALCA	0.567001	0.0752714	0.0428091	Epithelial	Fibroblast
CALR	0.563611	0.0745909	0.012343	Epithelial	Fibroblast
COL4A1	0.560568	0.0750626	0.0488225	Epithelial	Fibroblast
CTGF	0.565337	0.0795537	0.0601126	Epithelial	Fibroblast
CYR61	0.574443	0.0774822	0.0526766	Epithelial	Fibroblast
DUSP18	0.570734	0.0793866	0.0587911	Epithelial	Fibroblast
EFNA1	0.562316	0.0749859	0.0487603	Epithelial	Fibroblast
GPI	0.557817	0.0747273	0.0459066	Epithelial	Fibroblast
HSP90B1	0.565239	0.0756221	0.0501447	Epithelial	Fibroblast
NPNT	0.56619	0.0781902	0.0549616	Epithelial	Fibroblast
PLAT	0.567718	0.0777058	0.0580539	Epithelial	Fibroblast
SEMA3B	0.55763	0.074362	0.0472546	Epithelial	Fibroblast
SEMA5A	0.563453	0.0758899	0.0524968	Epithelial	Fibroblast
SERPINA1	0.554204	0.0721895	0.0409212	Epithelial	Fibroblast
SERPING1	0.557627	0.0732381	0.0450796	Epithelial	Fibroblast
TFPI	0.566364	0.076176	0.0423431	Epithelial	Fibroblast
MDK	0.557267	0.0744303	0.0386616	Epithelial	Fibroblast
CXCL2	0.558359	0.0734691	0.0434067	Epithelial	Fibroblast
CXCL3	0.565817	0.0758187	0.0516088	Epithelial	Fibroblast
NPW	0.565307	0.076508	0.0524819	Epithelial	Fibroblast
FLRT3	0.564645	0.0766907	0.0533648	Epithelial	Fibroblast
TIMP1	0.573894	0.0783782	0.0589371	Epithelial	Fibroblast
MIF	0.561614	0.0736778	0.00704382	Epithelial	Fibroblast
CXCL14	0.557825	0.0725524	0.0370899	Epithelial	Fibroblast
TFF1	0.568469	0.0767139	0.0528745	Epithelial	Fibroblast
NENF	0.560533	0.0742908	0.0483119	Epithelial	Fibroblast
MANF	0.566456	0.0763426	0.0533569	Epithelial	Fibroblast
HDGF	0.560584	0.0739794	0.0357004	Epithelial	Fibroblast
EFEMP1	0.555337	0.0722801	0.0427929	Epithelial	Fibroblast
DSG2	0.561995	0.0747765	0.0488641	Epithelial	Fibroblast
CEACAM1	0.557362	0.0735322	0.0452758	Epithelial	Fibroblast
PLXNB2	0.563283	0.0755698	0.0509076	Epithelial	Fibroblast
CELSR1	0.567793	0.0758358	0.051647	Epithelial	Fibroblast
CXCL2	0.625627	0.144969	0.132838	Epithelial	Macrophage
CXCL3	0.618144	0.146671	0.134008	Epithelial	Macrophage
CCL20	0.614248	0.140287	0.126621	Epithelial	Macrophage
PDGFA	0.605417	0.13289	0.11549	Epithelial	Macrophage
VEGFA	0.617347	0.143274	0.128193	Epithelial	Macrophage
TNFSF10	0.612101	0.133654	0.105947	Epithelial	Macrophage
LTB	0.599725	0.132807	0.105782	Epithelial	Macrophage
BMP2	0.622468	0.140714	0.123074	Epithelial	Macrophage
IL18	0.637922	0.159254	0.163628	Epithelial	Macrophage
ICAM1	0.634534	0.158508	0.154656	Epithelial	Macrophage
ITGB1	0.616512	0.140835	0.124771	Epithelial	Macrophage
CDH1	0.604761	0.132471	0.1074	Epithelial	Macrophage
ALCAM	0.607973	0.142023	0.127649	Epithelial	Macrophage
CADM1	0.589489	0.109599	0.0342726	Epithelial	Macrophage
COL1A1	0.605477	0.131365	0.116836	Epithelial	Macrophage
SPP1	0.618049	0.146854	0.135297	Epithelial	Macrophage
TNC	0.61427	0.135638	0.123817	Epithelial	Macrophage
CALM1	0.608298	0.135783	0.116564	Epithelial	Macrophage
CALM2	0.612019	0.138333	0.120472	Epithelial	Macrophage
RARRES2	0.609802	0.134974	0.121051	Epithelial	Macrophage
ALOX5AP	0.611188	0.130421	0.117666	Epithelial	Macrophage
ANXA1	0.620784	0.148833	0.131544	Epithelial	Macrophage
RPS19	0.602149	0.130162	0.108537	Epithelial	Macrophage
IGF2	0.610365	0.13444	0.113645	Epithelial	Macrophage
GAS6	0.619624	0.142506	0.131299	Epithelial	Macrophage
ADAM15	0.577527	0.12152	0.0866738	Epithelial	Macrophage
ADM	0.606171	0.135834	0.120312	Epithelial	Macrophage
APOE	0.624334	0.150181	0.127183	Epithelial	Macrophage
CALCA	0.619248	0.148188	0.138981	Epithelial	Macrophage
CALR	0.600356	0.11625	0.0308805	Epithelial	Macrophage
COL4A1	0.627782	0.141203	0.135988	Epithelial	Macrophage
CTGF	0.619107	0.144833	0.135982	Epithelial	Macrophage
CYR61	0.585915	0.127722	0.097046	Epithelial	Macrophage
DUSP18	0.61089	0.136073	0.122953	Epithelial	Macrophage
EFNA1	0.617007	0.139095	0.127294	Epithelial	Macrophage
GPI	0.602637	0.130684	0.10834	Epithelial	Macrophage
HSP90B1	0.60075	0.138843	0.118304	Epithelial	Macrophage
NPNT	0.593965	0.112421	0.0896133	Epithelial	Macrophage
PLAT	0.624447	0.145795	0.138283	Epithelial	Macrophage
SEMA3B	0.606092	0.134316	0.116665	Epithelial	Macrophage
SERPINA1	0.592564	0.128346	0.102134	Epithelial	Macrophage
SERPING1	0.619633	0.140253	0.130421	Epithelial	Macrophage
TFPI	0.628685	0.147313	0.117978	Epithelial	Macrophage
HBEGF	0.619588	0.143654	0.131746	Epithelial	Macrophage
MDK	0.607005	0.127977	0.103121	Epithelial	Macrophage
EDN1	0.618772	0.139727	0.109389	Epithelial	Macrophage
NPW	0.618266	0.145022	0.134404	Epithelial	Macrophage
FLRT3	0.587688	0.115862	0.0881795	Epithelial	Macrophage
TIMP1	0.628745	0.147326	0.142175	Epithelial	Macrophage
MIF	0.597813	0.107497	0.00460945	Epithelial	Macrophage
CXCL14	0.622772	0.137698	0.135343	Epithelial	Macrophage
TFF1	0.614012	0.135121	0.122869	Epithelial	Macrophage
NENF	0.592857	0.127216	0.100974	Epithelial	Macrophage
MANF	0.586262	0.120695	0.0921364	Epithelial	Macrophage
HDGF	0.597986	0.128125	0.087379	Epithelial	Macrophage
EFEMP1	0.582824	0.113996	0.0871603	Epithelial	Macrophage
DSG2	0.607706	0.135591	0.117933	Epithelial	Macrophage
CEACAM1	0.616591	0.139504	0.128752	Epithelial	Macrophage
CELSR1	0.608	0.136372	0.119828	Epithelial	Macrophage
TNFSF10	0.602925	0.0313246	0.0471633	Epithelial	Mast
LTB	0.592995	0.0278769	0.0457935	Epithelial	Mast
BMP2	0.600794	0.0346937	0.058787	Epithelial	Mast
IL18	0.602566	0.0343996	0.0622232	Epithelial	Mast
ICAM1	0.615023	0.0362837	0.0701932	Epithelial	Mast
CDH1	0.590666	0.0334228	0.0507536	Epithelial	Mast
ALCAM	0.60565	0.0340741	0.0627763	Epithelial	Mast
CADM1	0.611783	0.0255585	0.0226821	Epithelial	Mast
COL1A1	0.595846	0.0292938	0.0527849	Epithelial	Mast
SPP1	0.612586	0.0426248	0.0811731	Epithelial	Mast
TNC	0.597269	0.0388724	0.0639796	Epithelial	Mast
CALM1	0.595292	0.0351227	0.0576269	Epithelial	Mast
CALM2	0.593866	0.0355449	0.0553398	Epithelial	Mast
ALOX5AP	0.584111	0.0334136	0.0510186	Epithelial	Mast
ANXA1	0.613035	0.0366678	0.0575225	Epithelial	Mast
GAS6	0.601398	0.033552	0.0592472	Epithelial	Mast
ADAM15	0.590222	0.0377301	0.0527152	Epithelial	Mast
APOE	0.616426	0.0398947	0.0854205	Epithelial	Mast
COL4A1	0.604211	0.0301807	0.0558761	Epithelial	Mast
CTGF	0.592823	0.0408581	0.0640283	Epithelial	Mast
CYR61	0.610192	0.0360812	0.0567547	Epithelial	Mast
DUSP18	0.60483	0.0511172	0.0748006	Epithelial	Mast
GPI	0.588393	0.0306201	0.049001	Epithelial	Mast
IGF2	0.599279	0.0322963	0.0541742	Epithelial	Mast
MDK	0.581771	0.0289488	0.0408871	Epithelial	Mast
NPNT	0.565579	0.0212901	0.0280045	Epithelial	Mast
SEMA3B	0.595331	0.0303445	0.0522146	Epithelial	Mast
VEGFA	0.606071	0.0316857	0.0590212	Epithelial	Mast
HBEGF	0.606084	0.0330697	0.0569226	Epithelial	Mast
CALR	0.603425	0.0267714	0.0294466	Epithelial	Mast
EDN1	0.598079	0.0369104	0.0760017	Epithelial	Mast
HSP90B1	0.591591	0.0339441	0.0551232	Epithelial	Mast
CXCL2	0.60416	0.0408829	0.0681022	Epithelial	Mast
CXCL3	0.600186	0.0375904	0.062044	Epithelial	Mast
EFNA1	0.597998	0.0344809	0.0579441	Epithelial	Mast
CCL20	0.606265	0.0349478	0.0631192	Epithelial	Mast
NPW	0.602141	0.0353701	0.062761	Epithelial	Mast
RPS19	0.597549	0.032522	0.0520853	Epithelial	Mast
ITGB1	0.603256	0.0333834	0.0566255	Epithelial	Mast
FLRT3	0.581329	0.0250586	0.0407924	Epithelial	Mast
HDGF	0.590197	0.0334963	0.0467151	Epithelial	Mast
MIF	0.594035	0.0238976	0.0180552	Epithelial	Mast
TFF1	0.598657	0.0336246	0.0566221	Epithelial	Mast
CXCL14	0.597313	0.0278242	0.0531546	Epithelial	Mast
CALCA	0.603185	0.0348165	0.0589615	Epithelial	Mast
ADM	0.603107	0.0349567	0.0576036	Epithelial	Mast
NENF	0.591093	0.0318312	0.0506677	Epithelial	Mast
MANF	0.601903	0.0307464	0.051003	Epithelial	Mast
PDGFA	0.591184	0.029945	0.0511626	Epithelial	Mast
DSG2	0.592835	0.0337874	0.0537024	Epithelial	Mast
CEACAM1	0.574783	0.0308434	0.0462175	Epithelial	Mast
PLXNB2	0.6065	0.0355086	0.0617142	Epithelial	Mast
CELSR1	0.594632	0.0336981	0.0602444	Epithelial	Mast
VEGFA	0.581687	0.034239	0.0380994	Epithelial	Monocyte
TNFSF10	0.585597	0.0367554	0.0452755	Epithelial	Monocyte
LTB	0.573795	0.0318272	0.0407479	Epithelial	Monocyte
BMP2	0.586747	0.03719	0.0559848	Epithelial	Monocyte
ICAM1	0.602134	0.0404692	0.0698816	Epithelial	Monocyte
COL1A1	0.586395	0.0366277	0.0547164	Epithelial	Monocyte
SPP1	0.597382	0.0500848	0.0805562	Epithelial	Monocyte
TNC	0.576439	0.0354778	0.0495949	Epithelial	Monocyte
CALM1	0.586112	0.0367576	0.0518126	Epithelial	Monocyte
CALM2	0.5871	0.036978	0.053536	Epithelial	Monocyte
RARRES2	0.585496	0.0378345	0.0557686	Epithelial	Monocyte
ALOX5AP	0.605149	0.0439857	0.0640261	Epithelial	Monocyte
ANXA1	0.590641	0.0367532	0.0488125	Epithelial	Monocyte
RPS19	0.577725	0.0354257	0.0479775	Epithelial	Monocyte
IGF2	0.589085	0.0368101	0.0489863	Epithelial	Monocyte
GAS6	0.58535	0.0369703	0.0544218	Epithelial	Monocyte
ADAM15	0.566229	0.0351447	0.0442059	Epithelial	Monocyte
APOE	0.59145	0.0385777	0.0508084	Epithelial	Monocyte
CDH1	0.581234	0.036196	0.0512261	Epithelial	Monocyte
COL4A1	0.595551	0.0369826	0.0586572	Epithelial	Monocyte
CTGF	0.580108	0.0344766	0.0469797	Epithelial	Monocyte
CYR61	0.580123	0.0391588	0.0581975	Epithelial	Monocyte
DUSP18	0.59356	0.0441044	0.0652204	Epithelial	Monocyte
GPI	0.5803	0.0371126	0.0511584	Epithelial	Monocyte
HSP90B1	0.578113	0.0379849	0.054572	Epithelial	Monocyte
NPNT	0.578368	0.0304442	0.0389123	Epithelial	Monocyte
PLAT	0.582174	0.0357782	0.0479647	Epithelial	Monocyte
SERPINA1	0.570115	0.0352737	0.0457664	Epithelial	Monocyte
SERPING1	0.580605	0.0339138	0.0480839	Epithelial	Monocyte
TFPI	0.593485	0.0362106	0.0434769	Epithelial	Monocyte
HBEGF	0.594121	0.0375783	0.0529157	Epithelial	Monocyte
CALR	0.568295	0.0310265	0.00882318	Epithelial	Monocyte
MDK	0.58806	0.0356734	0.0451336	Epithelial	Monocyte
CALCA	0.586575	0.0415073	0.0636327	Epithelial	Monocyte
EDN1	0.576601	0.0339355	0.038975	Epithelial	Monocyte
CXCL2	0.593783	0.0367648	0.0555695	Epithelial	Monocyte
CXCL3	0.58509	0.0367192	0.0534988	Epithelial	Monocyte
EFNA1	0.577182	0.0364526	0.051629	Epithelial	Monocyte
CCL20	0.581056	0.0358564	0.0510669	Epithelial	Monocyte
NPW	0.582402	0.0363443	0.0529452	Epithelial	Monocyte
ADM	0.587928	0.0442358	0.0665473	Epithelial	Monocyte
ITGB1	0.592146	0.0380298	0.0567179	Epithelial	Monocyte
FLRT3	0.561557	0.0325167	0.0399274	Epithelial	Monocyte
TIMP1	0.588783	0.035972	0.0518377	Epithelial	Monocyte
MIF	0.570092	0.0289407	0.000365424	Epithelial	Monocyte
CXCL14	0.584265	0.0313231	0.0415148	Epithelial	Monocyte
IL18	0.578366	0.035577	0.0484867	Epithelial	Monocyte
NENF	0.573887	0.0364806	0.048972	Epithelial	Monocyte
MANF	0.589832	0.0399078	0.0580833	Epithelial	Monocyte
HDGF	0.570045	0.0336283	0.0318331	Epithelial	Monocyte
PDGFA	0.578593	0.0372589	0.0570496	Epithelial	Monocyte
DSG2	0.576647	0.0354445	0.0489031	Epithelial	Monocyte
CADM1	0.61114	0.0376017	0.036419	Epithelial	Monocyte
CEACAM1	0.577553	0.0342378	0.0480638	Epithelial	Monocyte
CELSR1	0.584794	0.0346434	0.0515718	Epithelial	Monocyte
CXCL2	0.622803	0.168116	0.138295	Epithelial	NK
CXCL3	0.610812	0.160757	0.12935	Epithelial	NK
PDGFA	0.615871	0.156381	0.127103	Epithelial	NK
TNFSF10	0.623208	0.16086	0.118691	Epithelial	NK
BMP2	0.621774	0.159699	0.128711	Epithelial	NK
IL18	0.637481	0.178744	0.160002	Epithelial	NK
ICAM1	0.627971	0.172866	0.147511	Epithelial	NK
ALCAM	0.612952	0.169853	0.139298	Epithelial	NK
CADM1	0.595638	0.133226	0.0349161	Epithelial	NK
COL1A1	0.616253	0.156233	0.129339	Epithelial	NK
SPP1	0.620777	0.170742	0.14162	Epithelial	NK
TNC	0.616758	0.159866	0.133513	Epithelial	NK
RARRES2	0.617279	0.160969	0.131451	Epithelial	NK
ALOX5AP	0.608044	0.158999	0.129446	Epithelial	NK
RPS19	0.60418	0.152066	0.115119	Epithelial	NK
CCL20	0.613462	0.159901	0.132148	Epithelial	NK
IGF2	0.617342	0.156828	0.122616	Epithelial	NK
ADAM15	0.59121	0.148044	0.102095	Epithelial	NK
APOE	0.621045	0.165136	0.117061	Epithelial	NK
CALCA	0.614785	0.163409	0.132275	Epithelial	NK
CDH1	0.608124	0.155988	0.122747	Epithelial	NK
COL4A1	0.626477	0.161035	0.139173	Epithelial	NK
CTGF	0.615044	0.157026	0.128471	Epithelial	NK
CYR61	0.600602	0.151255	0.108589	Epithelial	NK
DUSP18	0.618938	0.162626	0.136613	Epithelial	NK
EFNA1	0.619971	0.161391	0.135718	Epithelial	NK
GPI	0.596088	0.147013	0.108879	Epithelial	NK
LTB	0.598124	0.147378	0.106215	Epithelial	NK
NPNT	0.602713	0.136214	0.098993	Epithelial	NK
HBEGF	0.621593	0.16054	0.129881	Epithelial	NK
CALR	0.599144	0.135892	0.0319661	Epithelial	NK
MDK	0.615402	0.153664	0.116131	Epithelial	NK
HSP90B1	0.604638	0.157097	0.121669	Epithelial	NK
CALM1	0.617449	0.160037	0.126762	Epithelial	NK
ANXA1	0.614852	0.163317	0.123448	Epithelial	NK
EDN1	0.614389	0.157722	0.120957	Epithelial	NK
ADM	0.617176	0.162194	0.132574	Epithelial	NK
NPW	0.615134	0.162291	0.13401	Epithelial	NK
VEGFA	0.622051	0.159502	0.11648	Epithelial	NK
ITGB1	0.618037	0.160195	0.130218	Epithelial	NK
FLRT3	0.59777	0.139331	0.0994796	Epithelial	NK
MIF	0.602758	0.13279	0.0240016	Epithelial	NK
CXCL14	0.617086	0.1562	0.132123	Epithelial	NK
TFF1	0.614148	0.156407	0.12723	Epithelial	NK
NENF	0.595336	0.14897	0.10815	Epithelial	NK
MANF	0.592237	0.142723	0.101766	Epithelial	NK
HDGF	0.594936	0.147106	0.084815	Epithelial	NK
DSG2	0.603258	0.154676	0.117941	Epithelial	NK
CEACAM1	0.621296	0.160445	0.136206	Epithelial	NK
PLXNB2	0.618209	0.160375	0.133093	Epithelial	NK
CELSR1	0.60757	0.152574	0.12138	Epithelial	NK
CCL20	0.609009	0.155765	0.123237	Epithelial	NKT
PDGFA	0.613076	0.156373	0.122347	Epithelial	NKT
VEGFA	0.610718	0.15526	0.103621	Epithelial	NKT
TNFSF10	0.617258	0.163056	0.116256	Epithelial	NKT
LTB	0.593686	0.144337	0.0982863	Epithelial	NKT
BMP2	0.612547	0.151856	0.0969347	Epithelial	NKT
IL18	0.608171	0.163034	0.12704	Epithelial	NKT
ICAM1	0.625205	0.164662	0.13168	Epithelial	NKT
ITGB1	0.612812	0.158825	0.127066	Epithelial	NKT
ALCAM	0.605489	0.156904	0.121641	Epithelial	NKT
CADM1	0.602998	0.139926	0.0403102	Epithelial	NKT
COL1A1	0.601377	0.148926	0.112901	Epithelial	NKT
SPP1	0.614898	0.159237	0.115711	Epithelial	NKT
TNC	0.601443	0.150946	0.11273	Epithelial	NKT
ALOX5AP	0.588552	0.1406	0.0959555	Epithelial	NKT
ANXA1	0.604379	0.154224	0.100965	Epithelial	NKT
RPS19	0.605232	0.152451	0.113306	Epithelial	NKT
GAS6	0.610087	0.155297	0.120785	Epithelial	NKT
ADAM15	0.608646	0.158408	0.120437	Epithelial	NKT
APOE	0.612738	0.156875	0.0884109	Epithelial	NKT
CALCA	0.603136	0.152013	0.10673	Epithelial	NKT
CDH1	0.614183	0.15706	0.120725	Epithelial	NKT
COL4A1	0.608974	0.153012	0.118773	Epithelial	NKT
CTGF	0.601263	0.148759	0.109456	Epithelial	NKT
CYR61	0.598037	0.148468	0.102238	Epithelial	NKT
DUSP18	0.61281	0.1616	0.129018	Epithelial	NKT
EFNA1	0.61466	0.15819	0.126674	Epithelial	NKT
GPI	0.599012	0.148899	0.108398	Epithelial	NKT
HSP90B1	0.609736	0.157622	0.121416	Epithelial	NKT
IGF2	0.61437	0.154344	0.112282	Epithelial	NKT
NPNT	0.599966	0.139733	0.0948418	Epithelial	NKT
PLAT	0.604092	0.156635	0.122301	Epithelial	NKT
SERPINA1	0.604132	0.151959	0.113055	Epithelial	NKT
SERPING1	0.599388	0.1467	0.107512	Epithelial	NKT
TFPI	0.607183	0.153955	0.095096	Epithelial	NKT
HBEGF	0.616031	0.156173	0.115185	Epithelial	NKT
CALR	0.602628	0.142357	0.0399836	Epithelial	NKT
MDK	0.606276	0.15236	0.107269	Epithelial	NKT
CALM1	0.607926	0.153991	0.1178	Epithelial	NKT
EDN1	0.605961	0.153811	0.10044	Epithelial	NKT
CXCL2	0.606051	0.156289	0.116757	Epithelial	NKT
CXCL3	0.595561	0.150139	0.109313	Epithelial	NKT
ADM	0.61381	0.156245	0.118441	Epithelial	NKT
NPW	0.604806	0.152595	0.117077	Epithelial	NKT
FLRT3	0.615797	0.15968	0.126054	Epithelial	NKT
TIMP1	0.615968	0.155743	0.122115	Epithelial	NKT
MIF	0.597931	0.13409	0.0134503	Epithelial	NKT
CXCL14	0.606509	0.149667	0.113152	Epithelial	NKT
TFF1	0.607429	0.152344	0.115696	Epithelial	NKT
NENF	0.606087	0.153049	0.114901	Epithelial	NKT
MANF	0.592426	0.143686	0.098894	Epithelial	NKT
HDGF	0.611231	0.156428	0.0989207	Epithelial	NKT
DSG2	0.607443	0.154798	0.117057	Epithelial	NKT
CEACAM1	0.607516	0.152489	0.118094	Epithelial	NKT
PLXNB2	0.612038	0.156114	0.122171	Epithelial	NKT
CELSR1	0.604539	0.147018	0.111142	Epithelial	NKT
INHBA	0.635801	0.0324504	0.0684109	Fibroblast	B
VCAM1	0.65304	0.0406235	0.0798128	Fibroblast	B
COL1A1	0.655537	0.0434699	0.0799333	Fibroblast	B
FN1	0.651076	0.036492	0.0628318	Fibroblast	B
SPP1	0.657576	0.0385847	0.0747438	Fibroblast	B
ADAM9	0.634371	0.0380319	0.0714511	Fibroblast	B
LAMB1	0.652756	0.0382472	0.0753486	Fibroblast	B
PLAU	0.66185	0.0376406	0.0787624	Fibroblast	B
THBS2	0.646295	0.0350271	0.0778131	Fibroblast	B
WNT5A	0.645296	0.0373102	0.0748371	Fibroblast	B
MDK	0.647491	0.0345125	0.063813	Fibroblast	B
CALM1	0.657345	0.0401895	0.0796042	Fibroblast	B
LRPAP1	0.66266	0.0433035	0.0860698	Fibroblast	B
RTN4	0.650437	0.0391414	0.0729112	Fibroblast	B
PTN	0.64685	0.0345569	0.0653346	Fibroblast	B
RPS19	0.649473	0.0411013	0.0745063	Fibroblast	B
CLEC11A	0.6554	0.041895	0.0811959	Fibroblast	B
LGALS3	0.65547	0.0380753	0.0719738	Fibroblast	B
FBN1	0.655184	0.0463243	0.0801653	Fibroblast	B
NENF	0.641751	0.038612	0.0716578	Fibroblast	B
PLXNB2	0.655133	0.0490815	0.0841814	Fibroblast	B
INHBA	0.607354	0.0629517	0.0839899	Fibroblast	CD4T
VCAM1	0.612505	0.0673729	0.0862399	Fibroblast	CD4T
COL1A1	0.623577	0.066377	0.0926276	Fibroblast	CD4T
FN1	0.610503	0.064722	0.0767826	Fibroblast	CD4T
SPP1	0.620618	0.0730113	0.0939418	Fibroblast	CD4T
ADAM9	0.597528	0.0633828	0.0763853	Fibroblast	CD4T
LAMB1	0.606214	0.0615204	0.0777694	Fibroblast	CD4T
PLAU	0.617601	0.0646642	0.0863963	Fibroblast	CD4T
THBS2	0.61424	0.0677117	0.0948754	Fibroblast	CD4T
WNT5A	0.61554	0.0686373	0.0860223	Fibroblast	CD4T
MDK	0.602445	0.0598357	0.0647302	Fibroblast	CD4T
CALM1	0.617628	0.0697244	0.0882499	Fibroblast	CD4T
LRPAP1	0.613552	0.0681843	0.0893281	Fibroblast	CD4T
RTN4	0.60525	0.0650135	0.0754539	Fibroblast	CD4T
RPS19	0.603021	0.0636682	0.0769143	Fibroblast	CD4T
CLEC11A	0.613252	0.0672739	0.0859556	Fibroblast	CD4T
LGALS3	0.614911	0.0670625	0.0739745	Fibroblast	CD4T
FBN1	0.610947	0.0652005	0.0864537	Fibroblast	CD4T
PTN	0.608447	0.0628855	0.0729242	Fibroblast	CD4T
NENF	0.597745	0.0612507	0.0731367	Fibroblast	CD4T
INHBA	0.594516	0.11261	0.094348	Fibroblast	CD8T
VCAM1	0.606947	0.124384	0.107597	Fibroblast	CD8T
COL1A1	0.605461	0.124209	0.109597	Fibroblast	CD8T
FN1	0.598614	0.118505	0.0856983	Fibroblast	CD8T
SPP1	0.612675	0.12839	0.105261	Fibroblast	CD8T
ADAM9	0.594264	0.119307	0.0944046	Fibroblast	CD8T
LAMB1	0.606702	0.120655	0.103238	Fibroblast	CD8T
PLAU	0.597439	0.117725	0.0993199	Fibroblast	CD8T
THBS2	0.595002	0.117294	0.0982108	Fibroblast	CD8T
WNT5A	0.599787	0.123543	0.105968	Fibroblast	CD8T
MDK	0.594715	0.118657	0.0967274	Fibroblast	CD8T
CALM1	0.605277	0.126212	0.105882	Fibroblast	CD8T
LRPAP1	0.612432	0.127255	0.111997	Fibroblast	CD8T
RTN4	0.5964	0.124541	0.10262	Fibroblast	CD8T
RPS19	0.599431	0.119121	0.0962893	Fibroblast	CD8T
CLEC11A	0.607034	0.125947	0.108577	Fibroblast	CD8T
LGALS3	0.600195	0.119791	0.0900476	Fibroblast	CD8T
FBN1	0.599772	0.124687	0.104472	Fibroblast	CD8T
PTN	0.596959	0.118755	0.10048	Fibroblast	CD8T
NENF	0.592709	0.118361	0.0930517	Fibroblast	CD8T
PDGFC	0.639553	0.0582259	0.0916449	Fibroblast	DC
INHBA	0.63664	0.0511523	0.0871227	Fibroblast	DC
VCAM1	0.637629	0.0572961	0.0884273	Fibroblast	DC
COL1A1	0.634832	0.0539913	0.0889728	Fibroblast	DC
FN1	0.63492	0.0540093	0.0703021	Fibroblast	DC
SPP1	0.64577	0.0600038	0.0938972	Fibroblast	DC
CALM1	0.635883	0.0596669	0.0898451	Fibroblast	DC
RARRES2	0.641126	0.0574844	0.0928386	Fibroblast	DC
RPS19	0.625292	0.0547966	0.0791087	Fibroblast	DC
GAS6	0.638523	0.0568407	0.0911369	Fibroblast	DC
ADAM9	0.622761	0.052783	0.0784247	Fibroblast	DC
CLEC11A	0.633557	0.0616797	0.0878156	Fibroblast	DC
LAMB1	0.632934	0.0602302	0.0891284	Fibroblast	DC
LRPAP1	0.641955	0.0589669	0.09399	Fibroblast	DC
PLAU	0.624149	0.050286	0.0756446	Fibroblast	DC
PSAP	0.625621	0.0530531	0.0849038	Fibroblast	DC
THBS2	0.638987	0.0503955	0.0878863	Fibroblast	DC
WNT5A	0.634682	0.0565005	0.0881716	Fibroblast	DC
RTN4	0.63545	0.0549764	0.0809998	Fibroblast	DC
MDK	0.624933	0.0494311	0.0682501	Fibroblast	DC
PTN	0.631463	0.053348	0.0772381	Fibroblast	DC
TIMP1	0.65582	0.064458	0.108028	Fibroblast	DC
LGALS3	0.63383	0.0565051	0.0883171	Fibroblast	DC
FBN1	0.636495	0.0567631	0.0911365	Fibroblast	DC
NENF	0.625132	0.052801	0.0786833	Fibroblast	DC
EFEMP1	0.633564	0.0514936	0.0847746	Fibroblast	DC
SFRP2	0.61697	0.0468716	0.0740098	Fibroblast	DC
PDGFC	0.602061	0.0697819	0.0790158	Fibroblast	Endothelial
INHBA	0.589854	0.0628556	0.065259	Fibroblast	Endothelial
COL1A1	0.586199	0.0618381	0.0658679	Fibroblast	Endothelial
FN1	0.599487	0.0669472	0.0647354	Fibroblast	Endothelial
SPP1	0.603476	0.0699313	0.0741426	Fibroblast	Endothelial
CALM1	0.598917	0.0658901	0.0713932	Fibroblast	Endothelial
RARRES2	0.593674	0.0671193	0.0747464	Fibroblast	Endothelial
RPS19	0.605009	0.0664322	0.0757594	Fibroblast	Endothelial
GAS6	0.599079	0.0666139	0.0753265	Fibroblast	Endothelial
WNT5A	0.595698	0.0682686	0.0779131	Fibroblast	Endothelial
ADAM9	0.600713	0.0664161	0.0754208	Fibroblast	Endothelial
CLEC11A	0.60231	0.0648577	0.0740463	Fibroblast	Endothelial
COL5A3	0.593206	0.0661796	0.0742226	Fibroblast	Endothelial
LAMB1	0.616834	0.0682644	0.0825377	Fibroblast	Endothelial
LRPAP1	0.607366	0.0667185	0.0768051	Fibroblast	Endothelial
MDK	0.588058	0.0647758	0.065639	Fibroblast	Endothelial
NTN4	0.587716	0.0625433	0.0655804	Fibroblast	Endothelial
PLAU	0.577829	0.0594422	0.0556587	Fibroblast	Endothelial
PSAP	0.610519	0.0718232	0.0862592	Fibroblast	Endothelial
PTN	0.594043	0.0662648	0.07394	Fibroblast	Endothelial
RTN4	0.605903	0.0679932	0.0712649	Fibroblast	Endothelial
SEMA5A	0.604547	0.0691784	0.0817158	Fibroblast	Endothelial
THBS2	0.597655	0.0614295	0.0662408	Fibroblast	Endothelial
VCAM1	0.611789	0.0737145	0.0883225	Fibroblast	Endothelial
GPNMB	0.560306	0.057574	0.0473411	Fibroblast	Endothelial
TIMP1	0.60852	0.0712989	0.0854154	Fibroblast	Endothelial
FBN1	0.591592	0.0641127	0.0698703	Fibroblast	Endothelial
LGALS3	0.603437	0.0667371	0.0695968	Fibroblast	Endothelial
NENF	0.596338	0.0649979	0.0714663	Fibroblast	Endothelial
PLXNB2	0.605186	0.0693138	0.081581	Fibroblast	Endothelial
INHBA	0.557261	0.164651	0.0775001	Fibroblast	Epithelial
VCAM1	0.568203	0.170186	0.0851212	Fibroblast	Epithelial
COL1A1	0.560582	0.169949	0.0837917	Fibroblast	Epithelial
FN1	0.565839	0.171814	0.0771978	Fibroblast	Epithelial
SPP1	0.565921	0.170432	0.0753547	Fibroblast	Epithelial
CALM1	0.563838	0.169415	0.0782699	Fibroblast	Epithelial
RPS19	0.56347	0.16661	0.0785125	Fibroblast	Epithelial
GAS6	0.565129	0.170312	0.0845162	Fibroblast	Epithelial
PSAP	0.561251	0.169859	0.0838007	Fibroblast	Epithelial
PDGFC	0.556465	0.1656	0.0738253	Fibroblast	Epithelial
WNT5A	0.565636	0.168854	0.0782803	Fibroblast	Epithelial
ADAM9	0.555974	0.163946	0.0721702	Fibroblast	Epithelial
CLEC11A	0.54922	0.163952	0.067575	Fibroblast	Epithelial
COL5A3	0.566837	0.169899	0.0899448	Fibroblast	Epithelial
LAMB1	0.567707	0.168729	0.0849321	Fibroblast	Epithelial
LRPAP1	0.564122	0.169616	0.0815994	Fibroblast	Epithelial
MDK	0.555941	0.164397	0.072554	Fibroblast	Epithelial
PLAU	0.543877	0.151173	0.0512908	Fibroblast	Epithelial
PTN	0.562155	0.166997	0.0784708	Fibroblast	Epithelial
RTN4	0.563134	0.168847	0.0776226	Fibroblast	Epithelial
SEMA5A	0.568926	0.171585	0.0880152	Fibroblast	Epithelial
THBS2	0.557787	0.15769	0.0707579	Fibroblast	Epithelial
NTN4	0.559431	0.163538	0.0757845	Fibroblast	Epithelial
GPNMB	0.557248	0.164211	0.0760866	Fibroblast	Epithelial
TIMP1	0.572235	0.174559	0.0935483	Fibroblast	Epithelial
LGALS3	0.566057	0.175882	0.0937007	Fibroblast	Epithelial
FBN1	0.563328	0.170767	0.0846225	Fibroblast	Epithelial
NENF	0.558076	0.165582	0.0745245	Fibroblast	Epithelial
SFRP2	0.56407	0.159387	0.0743873	Fibroblast	Epithelial
PLXNB2	0.5684	0.171803	0.0880633	Fibroblast	Epithelial
PDGFC	0.561033	0.0736037	0.0458905	Fibroblast	Fibroblast
INHBA	0.545472	0.0716695	0.0355561	Fibroblast	Fibroblast
VCAM1	0.56553	0.0766652	0.0534683	Fibroblast	Fibroblast
COL1A1	0.562191	0.0745394	0.0477244	Fibroblast	Fibroblast
FN1	0.562675	0.0755878	0.0422492	Fibroblast	Fibroblast
SPP1	0.564744	0.0771374	0.0506414	Fibroblast	Fibroblast
CALM1	0.562279	0.0744827	0.0449953	Fibroblast	Fibroblast
RARRES2	0.568689	0.0787667	0.0565451	Fibroblast	Fibroblast
RPS19	0.561077	0.0744557	0.0484941	Fibroblast	Fibroblast
GAS6	0.556064	0.073655	0.0437136	Fibroblast	Fibroblast
WNT5A	0.567611	0.0765276	0.0473518	Fibroblast	Fibroblast
ADAM9	0.56075	0.0743198	0.0479818	Fibroblast	Fibroblast
CLEC11A	0.562447	0.0749332	0.0502436	Fibroblast	Fibroblast
COL5A3	0.55013	0.0732658	0.0414037	Fibroblast	Fibroblast
LAMB1	0.568282	0.0763493	0.0532288	Fibroblast	Fibroblast
LRPAP1	0.563349	0.0745139	0.047032	Fibroblast	Fibroblast
PLAU	0.566414	0.0750266	0.0490309	Fibroblast	Fibroblast
PSAP	0.558373	0.0741015	0.0463745	Fibroblast	Fibroblast
RTN4	0.57098	0.0768257	0.0523857	Fibroblast	Fibroblast
SEMA5A	0.563453	0.0758899	0.0524968	Fibroblast	Fibroblast
THBS2	0.553435	0.0725799	0.0403448	Fibroblast	Fibroblast
MDK	0.557267	0.0744303	0.0386616	Fibroblast	Fibroblast
PTN	0.561834	0.0742697	0.0436108	Fibroblast	Fibroblast
NTN4	0.559324	0.0744642	0.0476519	Fibroblast	Fibroblast
GPNMB	0.541029	0.0698259	0.0317537	Fibroblast	Fibroblast
TIMP1	0.573894	0.0783782	0.0589371	Fibroblast	Fibroblast
LGALS3	0.569397	0.0766058	0.0447229	Fibroblast	Fibroblast
FBN1	0.565484	0.0754792	0.0506998	Fibroblast	Fibroblast
NENF	0.560533	0.0742908	0.0483119	Fibroblast	Fibroblast
SFRP2	0.548956	0.0716084	0.0373695	Fibroblast	Fibroblast
EFEMP1	0.555337	0.0722801	0.0427929	Fibroblast	Fibroblast
PLXNB2	0.563283	0.0755698	0.0509076	Fibroblast	Fibroblast
INHBA	0.614683	0.130072	0.1206	Fibroblast	Macrophage
VCAM1	0.61647	0.139462	0.124606	Fibroblast	Macrophage
COL1A1	0.605477	0.131365	0.116836	Fibroblast	Macrophage
FN1	0.6113	0.137979	0.116217	Fibroblast	Macrophage
SPP1	0.618049	0.146854	0.135297	Fibroblast	Macrophage
CALM1	0.608298	0.135783	0.116564	Fibroblast	Macrophage
RARRES2	0.609802	0.134974	0.121051	Fibroblast	Macrophage
RPS19	0.602149	0.130162	0.108537	Fibroblast	Macrophage
GAS6	0.619624	0.142506	0.131299	Fibroblast	Macrophage
ADAM9	0.592017	0.126901	0.101251	Fibroblast	Macrophage
CLEC11A	0.598719	0.132847	0.110355	Fibroblast	Macrophage
COL5A3	0.624886	0.136184	0.132374	Fibroblast	Macrophage
LAMB1	0.603206	0.13011	0.110889	Fibroblast	Macrophage
LRPAP1	0.607502	0.134464	0.117092	Fibroblast	Macrophage
PLAU	0.58889	0.116218	0.0906283	Fibroblast	Macrophage
PSAP	0.595849	0.128685	0.10896	Fibroblast	Macrophage
RTN4	0.605238	0.132754	0.103276	Fibroblast	Macrophage
THBS2	0.622963	0.128967	0.124043	Fibroblast	Macrophage
WNT5A	0.605683	0.135562	0.119035	Fibroblast	Macrophage
PDGFC	0.600062	0.13437	0.114485	Fibroblast	Macrophage
MDK	0.607005	0.127977	0.103121	Fibroblast	Macrophage
[truncated: 2,001 more rows]

## Sheet: S5. Ovary
test_ligand	auroc	aupr	pearson	Sender	Target
SPP1	0.610429	0.000150015	0.000652398	CD4T	B
CYR61	0.647609	0.000165837	0.00235741	CD4T	B
GZMB	0.72536	0.000212766	0.00462205	CD4T	B
LGALS3	0.685724	0.000185943	0.00281731	CD4T	B
SPP1	0.592619	0.0192371	0.039745	CD4T	CD4T
CYR61	0.593502	0.0180632	0.0348686	CD4T	CD4T
GZMB	0.604425	0.0187879	0.0425346	CD4T	CD4T
ANXA1	0.620145	0.0195369	0.0451666	CD4T	CD4T
LGALS3	0.587469	0.0173655	0.0340299	CD4T	CD4T
SPP1	0.63594	0.0682615	0.116109	CD4T	CD8T
CYR61	0.631093	0.0523484	0.0815403	CD4T	CD8T
GZMB	0.636134	0.0521077	0.0887507	CD4T	CD8T
ANXA1	0.643489	0.0529273	0.0861129	CD4T	CD8T
LGALS3	0.627007	0.0519697	0.0818978	CD4T	CD8T
SPP1	0.62144	0.0502912	0.103895	CD4T	DC
ANXA1	0.622344	0.0429435	0.0759117	CD4T	DC
CYR61	0.591214	0.0325913	0.0497168	CD4T	DC
GZMB	0.598576	0.0329342	0.0565551	CD4T	DC
LGALS3	0.608681	0.0427744	0.0877283	CD4T	DC
SPP1	0.632465	0.0495912	0.0915154	CD4T	Endothelial
ANXA1	0.644584	0.0467491	0.0767754	CD4T	Endothelial
CYR61	0.623647	0.0475154	0.0735868	CD4T	Endothelial
GZMB	0.633651	0.0453044	0.0774517	CD4T	Endothelial
LGALS3	0.632745	0.0451762	0.0698388	CD4T	Endothelial
SPP1	0.607017	0.175586	0.125059	CD4T	Epithelial
CYR61	0.609709	0.175858	0.135469	CD4T	Epithelial
GZMB	0.599311	0.17065	0.124793	CD4T	Epithelial
ANXA1	0.604023	0.177903	0.134529	CD4T	Epithelial
LGALS3	0.611435	0.181137	0.138913	CD4T	Epithelial
SPP1	0.622806	0.132845	0.113769	CD4T	Fibroblast
CYR61	0.609167	0.129776	0.113216	CD4T	Fibroblast
GZMB	0.608396	0.123789	0.111765	CD4T	Fibroblast
ANXA1	0.618828	0.133676	0.126181	CD4T	Fibroblast
LGALS3	0.622872	0.134032	0.12221	CD4T	Fibroblast
SPP1	0.622961	0.143751	0.135446	CD4T	Macrophage
ANXA1	0.620817	0.137963	0.12292	CD4T	Macrophage
CYR61	0.604539	0.1307	0.115626	CD4T	Macrophage
GZMB	0.613874	0.134197	0.124217	CD4T	Macrophage
LGALS3	0.619566	0.140424	0.132208	CD4T	Macrophage
SPP1	0.617909	0.00265801	0.0151568	CD4T	Mast
CYR61	0.453875	0.0040557	0.0117332	CD4T	Mast
GZMB	0.550612	0.00201655	0.0119947	CD4T	Mast
ANXA1	0.642862	0.00394568	0.0181142	CD4T	Mast
LGALS3	0.520541	0.00334857	0.0120008	CD4T	Mast
SPP1	0.530619	0.0163274	0.060934	CD4T	Monocyte
ANXA1	0.563681	0.00706757	0.0185923	CD4T	Monocyte
CYR61	0.515845	0.00655254	0.00898652	CD4T	Monocyte
GZMB	0.490199	0.00665376	0.00950863	CD4T	Monocyte
LGALS3	0.531632	0.0079743	0.0210649	CD4T	Monocyte
SPP1	0.516297	0.0165853	0.027289	CD4T	NK
GZMB	0.529177	0.0132406	0.0101267	CD4T	NK
ANXA1	0.539334	0.0138304	0.0112755	CD4T	NK
LGALS3	0.512262	0.0126583	0.000957737	CD4T	NK
SPP1	0.462326	0.0010951	0.00118578	CD4T	NKT
ANXA1	0.520205	0.00147644	0.00663918	CD4T	NKT
CYR61	0.445905	0.00126292	0.000119732	CD4T	NKT
LGALS3	0.502366	0.00183971	0.00568373	CD4T	NKT
SPP1	0.615594	0.143997	0.12073	CD4T	Pericyte
[truncated: 3,167 more rows]

## Sheet: S6. URs and DSs for each cancer
S6. URs and DSs for each cancer
[truncated: 2,137 more rows]
