# Supplementary material for: Transcript and protein signatures derived from shared molecular interactions across cancers are associated with mortality
Source: J Transl Med. 2024 May 11;22:444. doi: 10.1186/s12967-024-05268-7 (PMC11088765; doi:10.1186/s12967-024-05268-7)
Supplement: Supplementary file 5 — Additional file 5: S1. shared-MCTM. S2. GWAS enrichment for shMCTM genes. [file 12967_2024_5268_MOESM5_ESM.xlsx]

## Sheet: S1. shared_MCDM
S1. shared-MCTM
sender	ligand (shared-URs)	receiver	target(shared-DS)
Endothelial	CD34	Epithelial	ZFP36
Endothelial	CD34	Macrophage	GAPDH
Endothelial	CD34	Fibroblast	PLEC
Endothelial	CD34	Epithelial	SLC2A1
Endothelial	CD34	Fibroblast	CEBPB
Endothelial	CD34	Endothelial	SGK1
Endothelial	CD34	Endothelial	GAPDH
Endothelial	CD34	Epithelial	IRF1
Endothelial	CD34	Epithelial	ALDOA
Endothelial	CD34	CD8T	IER2
Endothelial	CD34	Fibroblast	ZFP36L2
Endothelial	CD34	Fibroblast	FN1
Endothelial	CD34	Fibroblast	JUNB
Endothelial	CD34	Fibroblast	CITED2
Endothelial	CD34	Epithelial	JUNB
Endothelial	CD34	Epithelial	GNAS
Endothelial	CD34	Macrophage	CEBPB
Endothelial	CD34	Fibroblast	ZFP36
Endothelial	CD34	Fibroblast	RUNX1
Endothelial	CD34	Epithelial	GAPDH
Endothelial	CD34	Fibroblast	DUSP1
Endothelial	CD34	Epithelial	MUC1
Endothelial	CD34	CD8T	FOS
Endothelial	CD34	Fibroblast	SOCS2
Endothelial	CD34	Fibroblast	MYH9
Endothelial	CD34	Epithelial	CCND1
Endothelial	CD34	Endothelial	UBC
Endothelial	CD34	Endothelial	JUN
Endothelial	CD34	Endothelial	ANKRD28
Endothelial	CD34	Fibroblast	GAPDH
Endothelial	CD34	Epithelial	GADD45B
Endothelial	CD34	Epithelial	FN1
Endothelial	CD34	Fibroblast	CCNL1
Endothelial	CD34	Endothelial	JUNB
Endothelial	CD34	Fibroblast	MYC
Endothelial	CD34	Fibroblast	KRT8
Endothelial	CD34	Epithelial	CKS1B
Endothelial	CD34	Epithelial	NFKBIA
Endothelial	CD34	CD4T	GAPDH
Endothelial	CD34	Pericyte	FN1
Endothelial	CD34	Epithelial	KLF6
Endothelial	COL18A1	Epithelial	ZFP36
Endothelial	COL18A1	Endothelial	SGK1
Endothelial	COL18A1	Fibroblast	KRT8
Endothelial	COL18A1	Fibroblast	NR3C1
Endothelial	COL18A1	Epithelial	CKS1B
Endothelial	COL18A1	Endothelial	CSRNP1
Endothelial	COL18A1	Fibroblast	ADM
Endothelial	COL18A1	Endothelial	JUN
Endothelial	COL18A1	Fibroblast	PLEC
Endothelial	COL18A1	Epithelial	SLC2A1
Endothelial	COL18A1	Fibroblast	MYH9
Endothelial	COL18A1	Fibroblast	DUSP1
Endothelial	COL18A1	Epithelial	CCND1
Endothelial	COL18A1	Fibroblast	TPM4
Endothelial	COL18A1	Epithelial	TAGLN2
Endothelial	COL18A1	Epithelial	CTNNB1
Endothelial	COL18A1	Macrophage	CEBPB
Endothelial	COL18A1	Fibroblast	FN1
Endothelial	COL18A1	Epithelial	JUNB
Endothelial	COL18A1	Fibroblast	CEBPB
Endothelial	COL18A1	Pericyte	ECE1
Endothelial	COL18A1	Fibroblast	ZFP36L2
Endothelial	COL18A1	CD8T	FOS
Endothelial	COL18A1	Epithelial	MUC1
Endothelial	COL18A1	Fibroblast	ZFP36
Endothelial	COL18A1	Epithelial	IRF1
Endothelial	COL18A1	Epithelial	GADD45B
Endothelial	COL18A1	Fibroblast	RUNX1
Endothelial	COL18A1	Endothelial	JUNB
Endothelial	COL18A1	Fibroblast	MYC
Endothelial	COL18A1	Fibroblast	CITED2
Endothelial	COL18A1	Epithelial	NFKBIA
Endothelial	COL18A1	Endothelial	SYNPO
Endothelial	COL18A1	CD8T	IER2
Endothelial	COL18A1	Fibroblast	JUNB
Endothelial	COL18A1	Endothelial	UBC
Endothelial	COL18A1	Pericyte	FN1
Endothelial	COL18A1	Epithelial	FN1
Endothelial	COL18A1	Epithelial	KLF6
Endothelial	COL1A1	Fibroblast	ZFP36L2
Endothelial	COL1A1	Epithelial	JUNB
Endothelial	COL1A1	Epithelial	SLC2A1
Endothelial	COL1A1	Epithelial	CCND1
Endothelial	COL1A1	Fibroblast	PLAU
Endothelial	COL1A1	Fibroblast	ADM
Endothelial	COL1A1	Epithelial	TAGLN2
Endothelial	COL1A1	Endothelial	CSRNP1
Endothelial	COL1A1	Epithelial	KLF6
Endothelial	COL1A1	Pericyte	COL18A1
Endothelial	COL1A1	Fibroblast	CEBPB
Endothelial	COL1A1	Fibroblast	CITED2
Endothelial	COL1A1	Epithelial	GADD45B
Endothelial	COL1A1	Endothelial	UBC
Endothelial	COL1A1	Epithelial	ALDOA
Endothelial	COL1A1	CD8T	FOS
Endothelial	COL1A1	Fibroblast	JUNB
Endothelial	COL1A1	Endothelial	SEMA3F
Endothelial	COL1A1	Fibroblast	PLEC
Endothelial	COL1A1	Epithelial	CKS1B
Endothelial	COL1A1	Fibroblast	MYC
Endothelial	COL1A1	Endothelial	JUN
Endothelial	COL1A1	Macrophage	C3
Endothelial	COL1A1	Endothelial	COL18A1
Endothelial	COL1A1	Endothelial	JUNB
Endothelial	COL1A1	Macrophage	CEBPB
Endothelial	COL1A1	Epithelial	NFKBIA
Endothelial	COL1A1	Epithelial	ZFP36
Endothelial	COL1A1	Macrophage	PLAU
Endothelial	COL1A1	CD8T	IER2
Endothelial	COL1A1	Fibroblast	NR3C1
Endothelial	COL1A1	Fibroblast	DUSP1
Endothelial	COL1A1	Endothelial	SYNPO
Endothelial	COL1A1	Epithelial	IRF1
Endothelial	COL1A1	Epithelial	S100P
Endothelial	COL1A1	Fibroblast	ZFP36
Endothelial	COL1A1	Fibroblast	RUNX1
Endothelial	COL1A1	Epithelial	MUC1
Endothelial	COL1A1	Fibroblast	KRT8
Endothelial	COL4A1	Epithelial	CTNNB1
Endothelial	COL4A1	Endothelial	SGK1
Endothelial	COL4A1	Epithelial	KLF6
Endothelial	COL4A1	Macrophage	PLAU
Endothelial	COL4A1	Fibroblast	PMEPA1
Endothelial	COL4A1	Epithelial	IRF1
Endothelial	COL4A1	Macrophage	CEBPB
Endothelial	COL4A1	Fibroblast	KRT8
Endothelial	COL4A1	Fibroblast	PLEC
Endothelial	COL4A1	Fibroblast	JUNB
Endothelial	COL4A1	Fibroblast	CITED2
Endothelial	COL4A1	Fibroblast	MYC
Endothelial	COL4A1	Fibroblast	SDC1
Endothelial	COL4A1	Epithelial	MUC1
Endothelial	COL4A1	Epithelial	SLC2A1
Endothelial	COL4A1	Fibroblast	VCAN
Endothelial	COL4A1	CD8T	FOS
Endothelial	COL4A1	Fibroblast	ADM
Endothelial	COL4A1	Fibroblast	MYH9
Endothelial	COL4A1	Epithelial	GNAS
Endothelial	COL4A1	Epithelial	FN1
Endothelial	COL4A1	Pericyte	VCAN
Endothelial	COL4A1	Endothelial	JUNB
Endothelial	COL4A1	Fibroblast	ZFP36
Endothelial	COL4A1	Fibroblast	FN1
Endothelial	COL4A1	Macrophage	VCAN
Endothelial	COL4A1	Pericyte	FN1
Endothelial	COL4A1	Endothelial	PMEPA1
Endothelial	COL4A1	Epithelial	CCND1
Endothelial	COL4A1	Epithelial	TGFBI
Endothelial	COL4A1	Epithelial	CKS1B
Endothelial	COL4A1	Endothelial	UBC
Endothelial	COL4A1	Epithelial	GADD45B
Endothelial	COL4A1	Fibroblast	TGFBI
Endothelial	COL4A1	Fibroblast	RUNX1
Endothelial	COL4A1	Endothelial	JUN
Endothelial	COL4A1	Fibroblast	CEBPB
Endothelial	COL4A1	Fibroblast	PLAU
Endothelial	COL4A1	Fibroblast	DUSP1
Endothelial	COL4A1	Epithelial	ZFP36
Endothelial	COL4A1	Epithelial	NFKBIA
Endothelial	COL4A1	Epithelial	JUNB
Endothelial	COL4A1	CD8T	IER2
Endothelial	FBN1	Endothelial	GAPDH
Endothelial	FBN1	Epithelial	IRF1
Endothelial	FBN1	Fibroblast	RUNX1
Endothelial	FBN1	Epithelial	ALDOA
Endothelial	FBN1	Fibroblast	CITED2
Endothelial	FBN1	Macrophage	CFL1
Endothelial	FBN1	CD8T	IER2
Endothelial	FBN1	Endothelial	JUN
Endothelial	FBN1	Fibroblast	DUSP1
Endothelial	FBN1	Fibroblast	CEBPB
Endothelial	FBN1	Fibroblast	PLEC
Endothelial	FBN1	Fibroblast	NR3C1
Endothelial	FBN1	Pericyte	FN1
Endothelial	FBN1	Epithelial	JUNB
Endothelial	FBN1	Fibroblast	JUNB
Endothelial	FBN1	Fibroblast	ADM
Endothelial	FBN1	Fibroblast	GAPDH
Endothelial	FBN1	Endothelial	CSRNP1
Endothelial	FBN1	Endothelial	SYNPO
Endothelial	FBN1	Fibroblast	ZFP36L2
Endothelial	FBN1	Endothelial	SGK1
Endothelial	FBN1	Macrophage	SLC16A3
Endothelial	FBN1	Epithelial	GADD45B
Endothelial	FBN1	Epithelial	SLC16A3
Endothelial	FBN1	Endothelial	COL18A1
Endothelial	FBN1	Epithelial	SLC2A1
Endothelial	FBN1	Endothelial	JUNB
Endothelial	FBN1	Fibroblast	SLC16A3
Endothelial	FBN1	Epithelial	CCND1
Endothelial	FBN1	Epithelial	CKS1B
Endothelial	FBN1	Endothelial	UBC
Endothelial	FBN1	Epithelial	CRABP2
Endothelial	FBN1	CD4T	GAPDH
Endothelial	FBN1	Macrophage	GAPDH
Endothelial	FBN1	Epithelial	TAGLN2
Endothelial	FBN1	Epithelial	GAPDH
Endothelial	FBN1	Macrophage	CEBPB
Endothelial	FBN1	Epithelial	ZFP36
Endothelial	FBN1	Epithelial	MUC1
Endothelial	FBN1	Fibroblast	ZFP36
Endothelial	FBN1	Fibroblast	KRT8
Endothelial	FBN1	Fibroblast	FN1
Endothelial	FBN1	CD8T	FOS
Endothelial	FBN1	Fibroblast	MYC
Endothelial	FBN1	Fibroblast	CFL1
Endothelial	FBN1	Epithelial	KLF6
Endothelial	FBN1	Epithelial	FN1
Endothelial	FBN1	Pericyte	COL18A1
Endothelial	FBN1	Epithelial	NFKBIA
Endothelial	HSPG2	Macrophage	CEBPB
Endothelial	HSPG2	Fibroblast	NR3C1
Endothelial	HSPG2	Endothelial	PKM
Endothelial	HSPG2	Endothelial	CSRNP1
Endothelial	HSPG2	Macrophage	GAPDH
Endothelial	HSPG2	Fibroblast	JUNB
Endothelial	HSPG2	Epithelial	SLC2A1
Endothelial	HSPG2	Pericyte	COL18A1
Endothelial	HSPG2	Endothelial	JUNB
Endothelial	HSPG2	Epithelial	CKS1B
Endothelial	HSPG2	Epithelial	NFKBIA
Endothelial	HSPG2	Fibroblast	PLEC
Endothelial	HSPG2	Fibroblast	FN1
Endothelial	HSPG2	Endothelial	COL18A1
Endothelial	HSPG2	Epithelial	IRF1
Endothelial	HSPG2	Epithelial	ZFP36
Endothelial	HSPG2	Fibroblast	PLAU
Endothelial	HSPG2	Endothelial	LAMC1
Endothelial	HSPG2	Epithelial	KLF6
Endothelial	HSPG2	Fibroblast	ACTN1
Endothelial	HSPG2	Epithelial	FN1
Endothelial	HSPG2	Fibroblast	GAPDH
Endothelial	HSPG2	Endothelial	SGK1
Endothelial	HSPG2	Fibroblast	MYH9
Endothelial	HSPG2	Fibroblast	ZFP36L2
Endothelial	HSPG2	Macrophage	PLAU
Endothelial	HSPG2	CD8T	IER2
Endothelial	HSPG2	Fibroblast	TPM4
Endothelial	HSPG2	Epithelial	GAPDH
Endothelial	HSPG2	Epithelial	MUC1
Endothelial	HSPG2	Fibroblast	CITED2
Endothelial	HSPG2	Endothelial	ACTN1
Endothelial	HSPG2	Endothelial	JUN
Endothelial	HSPG2	Fibroblast	RUNX1
Endothelial	HSPG2	Macrophage	CFL1
Endothelial	HSPG2	CD4T	GAPDH
Endothelial	HSPG2	Fibroblast	KRT8
Endothelial	HSPG2	Endothelial	GAPDH
Endothelial	HSPG2	Fibroblast	ADM
Endothelial	HSPG2	Endothelial	UBC
Endothelial	HSPG2	Fibroblast	CFL1
Endothelial	HSPG2	Epithelial	CTNNB1
Endothelial	HSPG2	Fibroblast	CEBPB
Endothelial	HSPG2	Fibroblast	ZFP36
Endothelial	HSPG2	Epithelial	JUNB
Endothelial	HSPG2	Fibroblast	MYC
Endothelial	HSPG2	CD8T	FOS
Endothelial	HSPG2	Fibroblast	DUSP1
Endothelial	HSPG2	Pericyte	FN1
Endothelial	HSPG2	Endothelial	SYNPO
Endothelial	HSPG2	Epithelial	CCND1
Endothelial	HSPG2	Epithelial	GADD45B
Endothelial	LAMB1	Endothelial	UBC
Endothelial	LAMB1	Epithelial	GAPDH
Endothelial	LAMB1	Macrophage	GAPDH
Endothelial	LAMB1	Macrophage	CFL1
Endothelial	LAMB1	Epithelial	CRABP2
Endothelial	LAMB1	CD8T	IER2
Endothelial	LAMB1	Epithelial	MUC1
Endothelial	LAMB1	Fibroblast	NR3C1
Endothelial	LAMB1	Epithelial	KLF6
Endothelial	LAMB1	Endothelial	SGK1
Endothelial	LAMB1	Fibroblast	ACTN1
Endothelial	LAMB1	Fibroblast	PLEC
Endothelial	LAMB1	Epithelial	ZFP36
Endothelial	LAMB1	CD8T	FOS
Endothelial	LAMB1	Epithelial	NFKBIA
Endothelial	LAMB1	Endothelial	CSRNP1
Endothelial	LAMB1	Pericyte	ECE1
Endothelial	LAMB1	Endothelial	GAPDH
Endothelial	LAMB1	Fibroblast	JUNB
Endothelial	LAMB1	Fibroblast	RUNX1
Endothelial	LAMB1	Fibroblast	HCFC1R1
Endothelial	LAMB1	Fibroblast	GAPDH
Endothelial	LAMB1	Fibroblast	CITED2
Endothelial	LAMB1	Epithelial	CCND1
Endothelial	LAMB1	Endothelial	ACTN1
Endothelial	LAMB1	Endothelial	JUNB
Endothelial	LAMB1	Fibroblast	CEBPB
Endothelial	LAMB1	Endothelial	JUN
Endothelial	LAMB1	CD4T	GAPDH
Endothelial	LAMB1	Fibroblast	DUSP1
Endothelial	LAMB1	Fibroblast	ZFP36
Endothelial	LAMB1	Macrophage	CEBPB
Endothelial	LAMB1	Epithelial	GADD45B
Endothelial	LAMB1	Fibroblast	ZFP36L2
Endothelial	LAMB1	Fibroblast	ADM
Endothelial	LAMB1	Epithelial	JUNB
Endothelial	LAMB1	Fibroblast	KRT8
Endothelial	LAMB1	Epithelial	CTNNB1
Endothelial	LAMB1	Fibroblast	MYC
Endothelial	LAMB1	Fibroblast	CFL1
Endothelial	LAMB1	Epithelial	CKS1B
Endothelial	LAMB1	Epithelial	SLC2A1
Epithelial	COL1A1	Fibroblast	ZFP36L2
Epithelial	COL1A1	Epithelial	JUNB
Epithelial	COL1A1	Epithelial	SLC2A1
Epithelial	COL1A1	Epithelial	CCND1
Epithelial	COL1A1	Fibroblast	PLAU
Epithelial	COL1A1	Fibroblast	ADM
Epithelial	COL1A1	Epithelial	TAGLN2
Epithelial	COL1A1	Endothelial	CSRNP1
Epithelial	COL1A1	Epithelial	KLF6
Epithelial	COL1A1	Pericyte	COL18A1
Epithelial	COL1A1	Fibroblast	CEBPB
Epithelial	COL1A1	Fibroblast	CITED2
Epithelial	COL1A1	Epithelial	GADD45B
Epithelial	COL1A1	Endothelial	UBC
Epithelial	COL1A1	Epithelial	ALDOA
Epithelial	COL1A1	CD8T	FOS
Epithelial	COL1A1	Fibroblast	JUNB
Epithelial	COL1A1	Endothelial	SEMA3F
Epithelial	COL1A1	Fibroblast	PLEC
Epithelial	COL1A1	Epithelial	CKS1B
Epithelial	COL1A1	Fibroblast	MYC
Epithelial	COL1A1	Endothelial	JUN
Epithelial	COL1A1	Macrophage	C3
Epithelial	COL1A1	Endothelial	COL18A1
Epithelial	COL1A1	Endothelial	JUNB
Epithelial	COL1A1	Macrophage	CEBPB
Epithelial	COL1A1	Epithelial	NFKBIA
Epithelial	COL1A1	Epithelial	ZFP36
Epithelial	COL1A1	Macrophage	PLAU
Epithelial	COL1A1	CD8T	IER2
Epithelial	COL1A1	Fibroblast	NR3C1
Epithelial	COL1A1	Fibroblast	DUSP1
Epithelial	COL1A1	Endothelial	SYNPO
Epithelial	COL1A1	Epithelial	IRF1
Epithelial	COL1A1	Epithelial	S100P
Epithelial	COL1A1	Fibroblast	ZFP36
Epithelial	COL1A1	Fibroblast	RUNX1
Epithelial	COL1A1	Epithelial	MUC1
Epithelial	COL1A1	Fibroblast	KRT8
Epithelial	CXCL2	Fibroblast	FN1
Epithelial	CXCL2	Epithelial	COL1A1
Epithelial	CXCL2	Macrophage	GAPDH
Epithelial	CXCL2	CD8T	FOS
Epithelial	CXCL2	Epithelial	JUNB
Epithelial	CXCL2	Epithelial	CKS1B
Epithelial	CXCL2	Fibroblast	MYC
Epithelial	CXCL2	Endothelial	JUNB
Epithelial	CXCL2	Fibroblast	ZFP36
Epithelial	CXCL2	Pericyte	VCAN
Epithelial	CXCL2	Fibroblast	JUNB
Epithelial	CXCL2	Macrophage	CEBPB
Epithelial	CXCL2	Pericyte	COL1A1
Epithelial	CXCL2	Epithelial	GAPDH
Epithelial	CXCL2	Endothelial	GAPDH
Epithelial	CXCL2	Epithelial	KLF6
Epithelial	CXCL2	Epithelial	NFKBIA
Epithelial	CXCL2	Fibroblast	ZFP36L2
Epithelial	CXCL2	CD4T	GAPDH
Epithelial	CXCL2	Fibroblast	DUSP1
Epithelial	CXCL2	Epithelial	MUC1
Epithelial	CXCL2	Fibroblast	PLAU
Epithelial	CXCL2	CD8T	IER2
Epithelial	CXCL2	Endothelial	SYNPO
Epithelial	CXCL2	Epithelial	IRF1
Epithelial	CXCL2	Epithelial	ZFP36
Epithelial	CXCL2	Epithelial	SLC2A1
Epithelial	CXCL2	Endothelial	SGK1
Epithelial	CXCL2	Endothelial	UBC
Epithelial	CXCL2	Fibroblast	MYH9
Epithelial	CXCL2	Macrophage	VCAN
Epithelial	CXCL2	Fibroblast	PLEC
Epithelial	CXCL2	Fibroblast	RUNX1
Epithelial	CXCL2	Epithelial	CCND1
Epithelial	CXCL2	Fibroblast	COL1A1
Epithelial	CXCL2	Fibroblast	GAPDH
Epithelial	CXCL2	Epithelial	FN1
Epithelial	CXCL2	Fibroblast	VCAN
Epithelial	CXCL2	Fibroblast	CEBPB
Epithelial	CXCL2	Fibroblast	NR3C1
Epithelial	CXCL2	Endothelial	JUN
Epithelial	CXCL2	Epithelial	GADD45B
Epithelial	CXCL2	Endothelial	COL1A1
Epithelial	CXCL2	Pericyte	FN1
Epithelial	CXCL2	Fibroblast	CITED2
Epithelial	CXCL2	Macrophage	PLAU
Epithelial	CYR61	Fibroblast	RUNX1
Epithelial	CYR61	Macrophage	CFL1
Epithelial	CYR61	CD8T	FOS
Epithelial	CYR61	Fibroblast	CFL1
Epithelial	CYR61	Macrophage	CEBPB
Epithelial	CYR61	Epithelial	CKS1B
Epithelial	CYR61	Epithelial	SLC2A1
Epithelial	CYR61	Fibroblast	MYC
Epithelial	CYR61	Endothelial	UBC
Epithelial	CYR61	Endothelial	SYNPO
Epithelial	CYR61	Endothelial	JUNB
Epithelial	CYR61	Fibroblast	DUSP1
Epithelial	CYR61	Fibroblast	KRT8
Epithelial	CYR61	Fibroblast	ZFP36
Epithelial	CYR61	Epithelial	CRABP2
Epithelial	CYR61	Epithelial	ZFP36
Epithelial	CYR61	Fibroblast	PLEC
Epithelial	CYR61	Epithelial	CCND1
Epithelial	CYR61	Epithelial	FN1
Epithelial	CYR61	Epithelial	JUNB
Epithelial	CYR61	Epithelial	ALDOA
Epithelial	CYR61	Fibroblast	ITGB1
Epithelial	CYR61	Fibroblast	CEBPB
Epithelial	CYR61	Epithelial	NFKBIA
Epithelial	CYR61	Fibroblast	GAPDH
Epithelial	CYR61	CD4T	GAPDH
Epithelial	CYR61	Fibroblast	P4HB
Epithelial	CYR61	Epithelial	GADD45B
Epithelial	CYR61	Macrophage	GAPDH
Epithelial	CYR61	Epithelial	GAPDH
Epithelial	CYR61	Endothelial	JUN
Epithelial	CYR61	Fibroblast	CITED2
Epithelial	CYR61	Epithelial	KLF6
Epithelial	CYR61	Endothelial	GAPDH
Epithelial	CYR61	Fibroblast	MYH9
Epithelial	CYR61	CD4T	HSPA1A
Epithelial	CYR61	CD8T	IER2
Epithelial	CYR61	Fibroblast	JUNB
Epithelial	CYR61	Pericyte	FN1
Epithelial	CYR61	Fibroblast	FN1
Epithelial	CYR61	Endothelial	CSRNP1
Epithelial	CYR61	Fibroblast	ZFP36L2
Epithelial	FN1	Epithelial	CRABP2
Epithelial	FN1	Epithelial	NFKBIA
Epithelial	FN1	Fibroblast	FN1
Epithelial	FN1	Fibroblast	ZFP36L2
Epithelial	FN1	Endothelial	UBC
Epithelial	FN1	Epithelial	CKS1B
Epithelial	FN1	Fibroblast	CEBPB
Epithelial	FN1	Epithelial	TAGLN2
Epithelial	FN1	Fibroblast	KRT8
Epithelial	FN1	Endothelial	JUN
Epithelial	FN1	Macrophage	PLAU
Epithelial	FN1	Pericyte	COL18A1
Epithelial	FN1	Endothelial	SYNPO
Epithelial	FN1	Endothelial	GAPDH
Epithelial	FN1	Fibroblast	JUNB
Epithelial	FN1	Epithelial	CCND1
Epithelial	FN1	Pericyte	FN1
Epithelial	FN1	Macrophage	CAT
Epithelial	FN1	Pericyte	ECE1
Epithelial	FN1	Epithelial	GAPDH
Epithelial	FN1	Fibroblast	RUNX1
Epithelial	FN1	Fibroblast	PLEC
Epithelial	FN1	Fibroblast	MYH9
Epithelial	FN1	Epithelial	KLF6
Epithelial	FN1	Fibroblast	ADM
Epithelial	FN1	Fibroblast	CITED2
Epithelial	FN1	Epithelial	ZFP36
Epithelial	FN1	Epithelial	GADD45B
Epithelial	FN1	Fibroblast	MYC
Epithelial	FN1	Fibroblast	ZFP36
Epithelial	FN1	Epithelial	SLC2A1
Epithelial	FN1	Fibroblast	DUSP1
Epithelial	FN1	Fibroblast	PLAU
Epithelial	FN1	Pericyte	TIMP1
Epithelial	FN1	Epithelial	IRF1
Epithelial	FN1	Macrophage	GAPDH
Epithelial	FN1	Macrophage	CEBPB
Epithelial	FN1	Epithelial	MUC1
Epithelial	FN1	Epithelial	FN1
Epithelial	FN1	Endothelial	CSRNP1
Epithelial	FN1	Fibroblast	GAPDH
Epithelial	FN1	CD4T	GAPDH
Epithelial	FN1	Endothelial	COL18A1
Epithelial	FN1	CD8T	FOS
Epithelial	FN1	Epithelial	CTNNB1
Epithelial	FN1	Endothelial	JUNB
Epithelial	FN1	CD8T	IER2
Epithelial	FN1	Epithelial	JUNB
Epithelial	GPI	Epithelial	ZFP36
Epithelial	GPI	Macrophage	NME1
Epithelial	GPI	Epithelial	IRF1
Epithelial	GPI	Fibroblast	ADM
Epithelial	GPI	CD8T	IER2
Epithelial	GPI	Fibroblast	FN1
Epithelial	GPI	Epithelial	SLC2A1
Epithelial	GPI	Fibroblast	RUNX1
Epithelial	GPI	Epithelial	CRABP2
Epithelial	GPI	Fibroblast	MYC
Epithelial	GPI	Epithelial	JUNB
Epithelial	GPI	Macrophage	GAPDH
Epithelial	GPI	Endothelial	PKM
Epithelial	GPI	CD4T	HSPE1
Epithelial	GPI	Epithelial	GADD45B
Epithelial	GPI	Endothelial	JUNB
Epithelial	GPI	CD4T	GAPDH
Epithelial	GPI	Fibroblast	DUSP1
Epithelial	GPI	Pericyte	ECE1
Epithelial	GPI	Fibroblast	GAPDH
Epithelial	GPI	Endothelial	JUN
Epithelial	GPI	Epithelial	NFKBIA
Epithelial	GPI	Epithelial	SLC16A3
Epithelial	GPI	Fibroblast	JUNB
Epithelial	GPI	Epithelial	KLF6
Epithelial	GPI	Epithelial	CCND1
Epithelial	GPI	Fibroblast	KRT8
Epithelial	GPI	Fibroblast	MYH9
Epithelial	GPI	Fibroblast	ZFP36L2
Epithelial	GPI	Endothelial	GAPDH
Epithelial	GPI	Epithelial	FN1
Epithelial	GPI	Fibroblast	SLC16A3
Epithelial	GPI	Fibroblast	ZFP36
Epithelial	GPI	Fibroblast	CEBPB
Epithelial	GPI	Fibroblast	PLEC
Epithelial	GPI	Endothelial	UBC
Epithelial	GPI	CD8T	FOS
Epithelial	GPI	Fibroblast	CITED2
Epithelial	GPI	Epithelial	GAPDH
Epithelial	GPI	Macrophage	SLC16A3
Epithelial	GPI	Endothelial	SYNPO
Epithelial	GPI	Pericyte	FN1
Epithelial	GPI	Epithelial	CKS1B
Epithelial	GPI	Macrophage	CEBPB
Epithelial	MDK	CD4T	HSPA1A
Epithelial	MDK	Epithelial	NFKBIA
Epithelial	MDK	Macrophage	ALDH1A1
Epithelial	MDK	Epithelial	CKS1B
Epithelial	MDK	Epithelial	GAPDH
Epithelial	MDK	Fibroblast	JUNB
Epithelial	MDK	Epithelial	KLF6
Epithelial	MDK	Epithelial	IRF1
Epithelial	MDK	Endothelial	UBC
Epithelial	MDK	Endothelial	JUN
Epithelial	MDK	Macrophage	C3
Epithelial	MDK	Endothelial	GAPDH
Epithelial	MDK	Epithelial	JUNB
Epithelial	MDK	Epithelial	ZFP36
Epithelial	MDK	Fibroblast	RUNX1
Epithelial	MDK	Fibroblast	CITED2
Epithelial	MDK	Fibroblast	ALDH1A1
Epithelial	MDK	Macrophage	NUPR1
Epithelial	MDK	Fibroblast	KRT8
Epithelial	MDK	Fibroblast	CEBPB
Epithelial	MDK	CD8T	IER2
Epithelial	MDK	CD4T	HSPA1B
Epithelial	MDK	Fibroblast	GAPDH
Epithelial	MDK	Macrophage	GAPDH
Epithelial	MDK	Macrophage	PLAU
Epithelial	MDK	Fibroblast	ZFP36
Epithelial	MDK	Fibroblast	PLAU
Epithelial	MDK	Macrophage	CEBPB
Epithelial	MDK	Epithelial	SLC2A1
Epithelial	MDK	Epithelial	CCND1
Epithelial	MDK	Fibroblast	MYH9
Epithelial	MDK	CD8T	FOS
Epithelial	MDK	Fibroblast	MYC
Epithelial	MDK	Epithelial	GADD45B
Epithelial	MDK	Fibroblast	PLEC
Epithelial	MDK	Epithelial	MUC1
Epithelial	MDK	CD4T	GAPDH
Epithelial	MDK	Endothelial	JUNB
Epithelial	MDK	Fibroblast	DUSP1
Epithelial	MDK	Endothelial	NUPR1
Epithelial	MIF	NA	NA
Fibroblast	ADM	Endothelial	CSRNP1
Fibroblast	ADM	Fibroblast	CEBPB
Fibroblast	ADM	CD4T	GAPDH
Fibroblast	ADM	Epithelial	FN1
Fibroblast	ADM	Endothelial	JUN
Fibroblast	ADM	Macrophage	CEBPB
Fibroblast	ADM	Endothelial	SGK1
Fibroblast	ADM	Endothelial	UBC
Fibroblast	ADM	Epithelial	IRF1
Fibroblast	ADM	Endothelial	JUNB
Fibroblast	ADM	Fibroblast	KRT8
Fibroblast	ADM	Fibroblast	JUNB
Fibroblast	ADM	Epithelial	JUNB
Fibroblast	ADM	Epithelial	CKS1B
Fibroblast	ADM	CD8T	IER2
Fibroblast	ADM	Epithelial	CCND1
Fibroblast	ADM	Fibroblast	MYH9
Fibroblast	ADM	Fibroblast	DUSP1
Fibroblast	ADM	Epithelial	NFKBIA
Fibroblast	ADM	Epithelial	ZFP36
Fibroblast	ADM	Epithelial	SLC2A1
Fibroblast	ADM	Fibroblast	CITED2
Fibroblast	ADM	Fibroblast	NR3C1
Fibroblast	ADM	Epithelial	CTNNB1
Fibroblast	ADM	Fibroblast	ZFP36
Fibroblast	ADM	Fibroblast	VAMP2
Fibroblast	ADM	Fibroblast	MYC
Fibroblast	ADM	Fibroblast	FN1
Fibroblast	ADM	Fibroblast	MMP2
Fibroblast	ADM	Pericyte	FN1
Fibroblast	ADM	Fibroblast	RUNX1
Fibroblast	ADM	CD4T	HSPA1A
Fibroblast	ADM	Epithelial	GAPDH
Fibroblast	ADM	Macrophage	GAPDH
Fibroblast	ADM	Endothelial	GAPDH
Fibroblast	ADM	Fibroblast	GAPDH
Fibroblast	ADM	Endothelial	MMP2
Fibroblast	ADM	Fibroblast	PLEC
Fibroblast	ADM	CD8T	FOS
Fibroblast	ADM	Epithelial	GADD45B
Fibroblast	ADM	Fibroblast	ZFP36L2
Fibroblast	ADM	Endothelial	SYNPO
Fibroblast	ADM	Epithelial	KLF6
Fibroblast	CLEC11A	Fibroblast	CITED2
Fibroblast	CLEC11A	Fibroblast	MYH9
Fibroblast	CLEC11A	Fibroblast	SOCS2
Fibroblast	CLEC11A	Fibroblast	PLEC
Fibroblast	CLEC11A	Epithelial	SLC2A1
Fibroblast	CLEC11A	Epithelial	CCND1
Fibroblast	CLEC11A	CD4T	GAPDH
Fibroblast	CLEC11A	Fibroblast	MYC
Fibroblast	CLEC11A	Pericyte	FN1
Fibroblast	CLEC11A	Epithelial	FN1
Fibroblast	CLEC11A	Macrophage	ENO1
Fibroblast	CLEC11A	Epithelial	GAPDH
Fibroblast	CLEC11A	Epithelial	ZFP36
Fibroblast	CLEC11A	Fibroblast	FN1
Fibroblast	CLEC11A	Fibroblast	CEBPB
Fibroblast	CLEC11A	Fibroblast	JUNB
Fibroblast	CLEC11A	CD8T	FOS
Fibroblast	CLEC11A	Epithelial	KLF6
Fibroblast	CLEC11A	Epithelial	IRF1
Fibroblast	CLEC11A	CD4T	HSPE1
Fibroblast	CLEC11A	Fibroblast	GAPDH
Fibroblast	CLEC11A	Endothelial	JUNB
Fibroblast	CLEC11A	Endothelial	GAPDH
Fibroblast	CLEC11A	Fibroblast	DUSP1
Fibroblast	CLEC11A	Endothelial	SYNPO
Fibroblast	CLEC11A	Macrophage	GAPDH
Fibroblast	CLEC11A	Fibroblast	ZFP36
Fibroblast	CLEC11A	Fibroblast	CFL1
Fibroblast	CLEC11A	Epithelial	CRABP2
Fibroblast	CLEC11A	Epithelial	JUNB
Fibroblast	CLEC11A	Fibroblast	ZFP36L2
Fibroblast	CLEC11A	Endothelial	JUN
Fibroblast	CLEC11A	Epithelial	GADD45B
Fibroblast	CLEC11A	CD8T	IER2
Fibroblast	CLEC11A	Endothelial	UBC
Fibroblast	CLEC11A	Fibroblast	RUNX1
Fibroblast	CLEC11A	Epithelial	NFKBIA
Fibroblast	CLEC11A	Epithelial	CKS1B
Fibroblast	CLEC11A	Macrophage	CEBPB
Fibroblast	CLEC11A	Macrophage	CFL1
Fibroblast	CLEC11A	Epithelial	MUC1
Fibroblast	COL1A1	Fibroblast	ZFP36L2
Fibroblast	COL1A1	Epithelial	JUNB
Fibroblast	COL1A1	Epithelial	SLC2A1
Fibroblast	COL1A1	Epithelial	CCND1
Fibroblast	COL1A1	Fibroblast	PLAU
Fibroblast	COL1A1	Fibroblast	ADM
Fibroblast	COL1A1	Epithelial	TAGLN2
Fibroblast	COL1A1	Endothelial	CSRNP1
Fibroblast	COL1A1	Epithelial	KLF6
Fibroblast	COL1A1	Pericyte	COL18A1
Fibroblast	COL1A1	Fibroblast	CEBPB
Fibroblast	COL1A1	Fibroblast	CITED2
Fibroblast	COL1A1	Epithelial	GADD45B
Fibroblast	COL1A1	Endothelial	UBC
Fibroblast	COL1A1	Epithelial	ALDOA
Fibroblast	COL1A1	CD8T	FOS
Fibroblast	COL1A1	Fibroblast	JUNB
Fibroblast	COL1A1	Endothelial	SEMA3F
Fibroblast	COL1A1	Fibroblast	PLEC
Fibroblast	COL1A1	Epithelial	CKS1B
Fibroblast	COL1A1	Fibroblast	MYC
Fibroblast	COL1A1	Endothelial	JUN
Fibroblast	COL1A1	Macrophage	C3
Fibroblast	COL1A1	Endothelial	COL18A1
Fibroblast	COL1A1	Endothelial	JUNB
Fibroblast	COL1A1	Macrophage	CEBPB
Fibroblast	COL1A1	Epithelial	NFKBIA
Fibroblast	COL1A1	Epithelial	ZFP36
Fibroblast	COL1A1	Macrophage	PLAU
Fibroblast	COL1A1	CD8T	IER2
Fibroblast	COL1A1	Fibroblast	NR3C1
Fibroblast	COL1A1	Fibroblast	DUSP1
Fibroblast	COL1A1	Endothelial	SYNPO
Fibroblast	COL1A1	Epithelial	IRF1
Fibroblast	COL1A1	Epithelial	S100P
Fibroblast	COL1A1	Fibroblast	ZFP36
Fibroblast	COL1A1	Fibroblast	RUNX1
Fibroblast	COL1A1	Epithelial	MUC1
Fibroblast	COL1A1	Fibroblast	KRT8
Fibroblast	FN1	Epithelial	CRABP2
Fibroblast	FN1	Epithelial	NFKBIA
Fibroblast	FN1	Fibroblast	FN1
Fibroblast	FN1	Fibroblast	ZFP36L2
Fibroblast	FN1	Endothelial	UBC
Fibroblast	FN1	Epithelial	CKS1B
Fibroblast	FN1	Fibroblast	CEBPB
Fibroblast	FN1	Epithelial	TAGLN2
Fibroblast	FN1	Fibroblast	KRT8
Fibroblast	FN1	Endothelial	JUN
Fibroblast	FN1	Macrophage	PLAU
Fibroblast	FN1	Pericyte	COL18A1
Fibroblast	FN1	Endothelial	SYNPO
Fibroblast	FN1	Endothelial	GAPDH
Fibroblast	FN1	Fibroblast	JUNB
Fibroblast	FN1	Epithelial	CCND1
Fibroblast	FN1	Pericyte	FN1
Fibroblast	FN1	Macrophage	CAT
Fibroblast	FN1	Pericyte	ECE1
Fibroblast	FN1	Epithelial	GAPDH
Fibroblast	FN1	Fibroblast	RUNX1
Fibroblast	FN1	Fibroblast	PLEC
Fibroblast	FN1	Fibroblast	MYH9
Fibroblast	FN1	Epithelial	KLF6
Fibroblast	FN1	Fibroblast	ADM
Fibroblast	FN1	Fibroblast	CITED2
Fibroblast	FN1	Epithelial	ZFP36
Fibroblast	FN1	Epithelial	GADD45B
Fibroblast	FN1	Fibroblast	MYC
Fibroblast	FN1	Fibroblast	ZFP36
Fibroblast	FN1	Epithelial	SLC2A1
Fibroblast	FN1	Fibroblast	DUSP1
Fibroblast	FN1	Fibroblast	PLAU
Fibroblast	FN1	Pericyte	TIMP1
Fibroblast	FN1	Epithelial	IRF1
Fibroblast	FN1	Macrophage	GAPDH
Fibroblast	FN1	Macrophage	CEBPB
Fibroblast	FN1	Epithelial	MUC1
Fibroblast	FN1	Epithelial	FN1
Fibroblast	FN1	Endothelial	CSRNP1
Fibroblast	FN1	Fibroblast	GAPDH
Fibroblast	FN1	CD4T	GAPDH
Fibroblast	FN1	Endothelial	COL18A1
Fibroblast	FN1	CD8T	FOS
Fibroblast	FN1	Epithelial	CTNNB1
Fibroblast	FN1	Endothelial	JUNB
Fibroblast	FN1	CD8T	IER2
Fibroblast	FN1	Epithelial	JUNB
Fibroblast	INHBA	Epithelial	FN1
Fibroblast	INHBA	Pericyte	COL18A1
Fibroblast	INHBA	Fibroblast	KRT8
Fibroblast	INHBA	Epithelial	CCND1
Fibroblast	INHBA	Fibroblast	CCNL1
Fibroblast	INHBA	Epithelial	KLF6
Fibroblast	INHBA	Epithelial	TAGLN2
Fibroblast	INHBA	Epithelial	JUNB
Fibroblast	INHBA	Endothelial	UBC
Fibroblast	INHBA	Epithelial	ZFP36
Fibroblast	INHBA	Epithelial	CRABP2
Fibroblast	INHBA	Fibroblast	ZFP36
Fibroblast	INHBA	Fibroblast	MYC
Fibroblast	INHBA	Endothelial	JUN
Fibroblast	INHBA	Endothelial	JUNB
Fibroblast	INHBA	Fibroblast	FN1
Fibroblast	INHBA	Fibroblast	MYH9
Fibroblast	INHBA	Fibroblast	CALD1
Fibroblast	INHBA	Epithelial	IRF1
Fibroblast	INHBA	Endothelial	COL18A1
Fibroblast	INHBA	Fibroblast	TGFBI
Fibroblast	INHBA	Pericyte	DLC1
Fibroblast	INHBA	Fibroblast	RUNX1
Fibroblast	INHBA	Epithelial	TGFBI
Fibroblast	INHBA	Endothelial	PMEPA1
Fibroblast	INHBA	Fibroblast	ADM
Fibroblast	INHBA	Pericyte	FN1
Fibroblast	INHBA	Fibroblast	DDX5
Fibroblast	INHBA	Epithelial	CTNNB1
Fibroblast	INHBA	Fibroblast	PMEPA1
Fibroblast	INHBA	Endothelial	SYNPO
Fibroblast	INHBA	Epithelial	SLC2A1
Fibroblast	INHBA	Epithelial	GTF2I
Fibroblast	INHBA	Fibroblast	PLEC
Fibroblast	INHBA	Epithelial	GADD45B
Fibroblast	INHBA	Epithelial	NFKBIA
Fibroblast	INHBA	Fibroblast	JUNB
Fibroblast	ITGB1	Fibroblast	FN1
Fibroblast	ITGB1	Epithelial	KLF6
Fibroblast	ITGB1	Endothelial	JUNB
Fibroblast	ITGB1	Endothelial	SYNPO
Fibroblast	ITGB1	Epithelial	GADD45B
Fibroblast	ITGB1	Fibroblast	PALLD
Fibroblast	ITGB1	CD8T	FOS
Fibroblast	ITGB1	Epithelial	MUC1
Fibroblast	ITGB1	Epithelial	SLC2A1
Fibroblast	ITGB1	Macrophage	GAPDH
Fibroblast	ITGB1	Fibroblast	CEBPB
Fibroblast	ITGB1	Epithelial	CRABP2
Fibroblast	ITGB1	Fibroblast	RUNX1
Fibroblast	ITGB1	Endothelial	UBC
Fibroblast	ITGB1	Epithelial	ALDOA
Fibroblast	ITGB1	Epithelial	NFKBIA
Fibroblast	ITGB1	Epithelial	CKS1B
Fibroblast	ITGB1	Fibroblast	DUSP1
Fibroblast	ITGB1	Fibroblast	NR3C1
Fibroblast	ITGB1	Endothelial	SGK1
Fibroblast	ITGB1	Endothelial	JUN
Fibroblast	ITGB1	Fibroblast	CITED2
Fibroblast	ITGB1	Epithelial	GAPDH
Fibroblast	ITGB1	Macrophage	CEBPB
Fibroblast	ITGB1	CD8T	IER2
Fibroblast	ITGB1	Pericyte	FN1
Fibroblast	ITGB1	Fibroblast	MYC
Fibroblast	ITGB1	Epithelial	ZFP36
Fibroblast	ITGB1	Endothelial	CSRNP1
Fibroblast	ITGB1	Fibroblast	ZFP36L2
Fibroblast	ITGB1	CD4T	GAPDH
Fibroblast	ITGB1	Epithelial	CCND1
Fibroblast	ITGB1	Fibroblast	PLAU
Fibroblast	ITGB1	Fibroblast	PLEC
Fibroblast	ITGB1	Fibroblast	KRT8
Fibroblast	ITGB1	Fibroblast	GAPDH
Fibroblast	ITGB1	Endothelial	GAPDH
Fibroblast	ITGB1	Fibroblast	JUNB
Fibroblast	ITGB1	Fibroblast	ADM
Fibroblast	ITGB1	Epithelial	CTNNB1
Fibroblast	ITGB1	Fibroblast	MYH9
Fibroblast	ITGB1	Epithelial	JUNB
Fibroblast	ITGB1	Epithelial	IRF1
Fibroblast	ITGB1	Epithelial	FN1
Fibroblast	ITGB1	Macrophage	PLAU
Fibroblast	ITGB1	Fibroblast	ZFP36
Fibroblast	MDK	CD4T	HSPA1A
Fibroblast	MDK	Epithelial	NFKBIA
Fibroblast	MDK	Macrophage	ALDH1A1
Fibroblast	MDK	Epithelial	CKS1B
Fibroblast	MDK	Epithelial	GAPDH
Fibroblast	MDK	Fibroblast	JUNB
Fibroblast	MDK	Epithelial	KLF6
Fibroblast	MDK	Epithelial	IRF1
Fibroblast	MDK	Endothelial	UBC
Fibroblast	MDK	Endothelial	JUN
Fibroblast	MDK	Macrophage	C3
Fibroblast	MDK	Endothelial	GAPDH
Fibroblast	MDK	Epithelial	JUNB
Fibroblast	MDK	Epithelial	ZFP36
Fibroblast	MDK	Fibroblast	RUNX1
Fibroblast	MDK	Fibroblast	CITED2
Fibroblast	MDK	Fibroblast	ALDH1A1
Fibroblast	MDK	Macrophage	NUPR1
Fibroblast	MDK	Fibroblast	KRT8
Fibroblast	MDK	Fibroblast	CEBPB
Fibroblast	MDK	CD8T	IER2
Fibroblast	MDK	CD4T	HSPA1B
Fibroblast	MDK	Fibroblast	GAPDH
Fibroblast	MDK	Macrophage	GAPDH
Fibroblast	MDK	Macrophage	PLAU
Fibroblast	MDK	Fibroblast	ZFP36
Fibroblast	MDK	Fibroblast	PLAU
Fibroblast	MDK	Macrophage	CEBPB
Fibroblast	MDK	Epithelial	SLC2A1
Fibroblast	MDK	Epithelial	CCND1
Fibroblast	MDK	Fibroblast	MYH9
Fibroblast	MDK	CD8T	FOS
Fibroblast	MDK	Fibroblast	MYC
Fibroblast	MDK	Epithelial	GADD45B
Fibroblast	MDK	Fibroblast	PLEC
Fibroblast	MDK	Epithelial	MUC1
Fibroblast	MDK	CD4T	GAPDH
Fibroblast	MDK	Endothelial	JUNB
Fibroblast	MDK	Fibroblast	DUSP1
Fibroblast	MDK	Endothelial	NUPR1
Fibroblast	MIF	NA	NA
Fibroblast	PLAU	Endothelial	SYNPO
Fibroblast	PLAU	Epithelial	MUC1
Fibroblast	PLAU	Fibroblast	COL3A1
Fibroblast	PLAU	Fibroblast	ZFP36
Fibroblast	PLAU	Epithelial	GNAS
Fibroblast	PLAU	Fibroblast	PLEC
Fibroblast	PLAU	Macrophage	COL1A2
Fibroblast	PLAU	Fibroblast	NNMT
Fibroblast	PLAU	CD8T	FOS
Fibroblast	PLAU	Macrophage	CEBPB
Fibroblast	PLAU	Fibroblast	MMP2
Fibroblast	PLAU	Fibroblast	PPP1R10
Fibroblast	PLAU	Epithelial	ZFP36
Fibroblast	PLAU	Epithelial	COL1A2
Fibroblast	PLAU	Epithelial	FN1
Fibroblast	PLAU	Pericyte	ECE1
Fibroblast	PLAU	Fibroblast	COL1A2
Fibroblast	PLAU	Endothelial	UBC
Fibroblast	PLAU	Epithelial	CCND1
Fibroblast	PLAU	Endothelial	JUNB
Fibroblast	PLAU	Fibroblast	DUSP1
Fibroblast	PLAU	Fibroblast	FN1
Fibroblast	PLAU	Epithelial	JUNB
Fibroblast	PLAU	Fibroblast	ACTA2
Fibroblast	PLAU	Fibroblast	MYC
Fibroblast	PLAU	Fibroblast	CEBPB
Fibroblast	PLAU	Pericyte	COL1A2
Fibroblast	PLAU	Pericyte	FN1
Fibroblast	PLAU	Epithelial	NNMT
Fibroblast	PLAU	Endothelial	JUN
Fibroblast	PLAU	Pericyte	COL3A1
Fibroblast	PLAU	Endothelial	ANKRD28
Fibroblast	PLAU	Epithelial	GADD45B
Fibroblast	PLAU	Endothelial	COL1A2
Fibroblast	PLAU	Endothelial	COL3A1
Fibroblast	PLAU	Endothelial	MMP2
Fibroblast	PLAU	Fibroblast	JUNB
Fibroblast	PLAU	Epithelial	RAB25
Fibroblast	PLAU	Fibroblast	CHPF
Fibroblast	RARRES2	Pericyte	FN1
Fibroblast	RARRES2	Fibroblast	DUSP1
Fibroblast	RARRES2	Endothelial	JUNB
Fibroblast	RARRES2	Fibroblast	JUNB
Fibroblast	RARRES2	Fibroblast	KRT8
Fibroblast	RARRES2	Fibroblast	CEBPB
Fibroblast	RARRES2	Fibroblast	VAMP2
Fibroblast	RARRES2	Fibroblast	CITED2
Fibroblast	RARRES2	Fibroblast	AEBP1
Fibroblast	RARRES2	Endothelial	SGK1
Fibroblast	RARRES2	Endothelial	UBC
Fibroblast	RARRES2	Fibroblast	MYH9
Fibroblast	RARRES2	Macrophage	GAPDH
Fibroblast	RARRES2	Fibroblast	ZFP36L2
Fibroblast	RARRES2	Endothelial	CSRNP1
Fibroblast	RARRES2	Fibroblast	MYC
Fibroblast	RARRES2	Macrophage	CEBPB
Fibroblast	RARRES2	Endothelial	JUN
Fibroblast	RARRES2	Endothelial	SYNPO
Fibroblast	RARRES2	Fibroblast	GAPDH
Fibroblast	RARRES2	Fibroblast	ZFP36
Fibroblast	RARRES2	Fibroblast	NR3C1
Fibroblast	RARRES2	Fibroblast	RUNX1
Fibroblast	RARRES2	Fibroblast	PLEC
Fibroblast	RARRES2	Endothelial	GAPDH
Fibroblast	RARRES2	Fibroblast	FN1
Fibroblast	RPS19	Fibroblast	FN1
Fibroblast	RPS19	Fibroblast	GAPDH
Fibroblast	RPS19	CD4T	HSPA1A
Fibroblast	RPS19	CD4T	GAPDH
Fibroblast	RPS19	Epithelial	CKS1B
Fibroblast	RPS19	Epithelial	GADD45B
Fibroblast	RPS19	CD8T	IER2
Fibroblast	RPS19	Fibroblast	RAMP2
Fibroblast	RPS19	Fibroblast	MYC
Fibroblast	RPS19	Fibroblast	MYH9
Fibroblast	RPS19	Fibroblast	RUNX1
Fibroblast	RPS19	Endothelial	UBC
Fibroblast	RPS19	Pericyte	FN1
Fibroblast	RPS19	Endothelial	JUNB
Fibroblast	RPS19	Fibroblast	CITED2
Fibroblast	RPS19	Epithelial	KLF6
Fibroblast	RPS19	Endothelial	SYNPO
Fibroblast	RPS19	Fibroblast	VCAN
Fibroblast	RPS19	Pericyte	VCAN
Fibroblast	RPS19	Endothelial	GAPDH
Fibroblast	RPS19	Fibroblast	KRT8
Fibroblast	RPS19	Epithelial	GAPDH
Fibroblast	RPS19	Epithelial	JUNB
Fibroblast	RPS19	Fibroblast	DUSP1
Fibroblast	RPS19	Epithelial	GNAS
Fibroblast	RPS19	Epithelial	CCND1
Fibroblast	RPS19	Fibroblast	ZFP36
Fibroblast	RPS19	Fibroblast	ZFP36L2
Fibroblast	RPS19	Epithelial	CRABP2
Fibroblast	RPS19	Macrophage	VCAN
Fibroblast	RPS19	Epithelial	FN1
Fibroblast	RPS19	Fibroblast	JUNB
Fibroblast	RPS19	Endothelial	CSRNP1
Fibroblast	RPS19	Fibroblast	ADM
Fibroblast	RPS19	CD8T	FOS
Fibroblast	RPS19	Epithelial	NFKBIA
Fibroblast	RPS19	Macrophage	CEBPB
Fibroblast	RPS19	Endothelial	JUN
Fibroblast	RPS19	Macrophage	GAPDH
Fibroblast	RPS19	Fibroblast	CEBPB
Fibroblast	RPS19	Epithelial	ZFP36
Fibroblast	RPS19	Epithelial	SLC2A1
Fibroblast	RPS19	Fibroblast	PLEC
Fibroblast	SPP1	Epithelial	SLC2A1
Fibroblast	SPP1	Endothelial	UBC
Fibroblast	SPP1	Epithelial	KLF6
Fibroblast	SPP1	Endothelial	GAPDH
Fibroblast	SPP1	CD8T	FOS
Fibroblast	SPP1	Epithelial	GADD45B
Fibroblast	SPP1	Fibroblast	ZFP36
Fibroblast	SPP1	Fibroblast	COL1A2
Fibroblast	SPP1	Fibroblast	FN1
Fibroblast	SPP1	Macrophage	COL1A2
Fibroblast	SPP1	Epithelial	GAPDH
Fibroblast	SPP1	Fibroblast	JUNB
Fibroblast	SPP1	Pericyte	FN1
Fibroblast	SPP1	Epithelial	CCND1
Fibroblast	SPP1	Pericyte	COL1A2
Fibroblast	SPP1	Endothelial	JUNB
Fibroblast	SPP1	Fibroblast	PLEC
Fibroblast	SPP1	Fibroblast	KRT8
Fibroblast	SPP1	Fibroblast	NR3C1
Fibroblast	SPP1	Fibroblast	DUSP1
Fibroblast	SPP1	Endothelial	CSRNP1
Fibroblast	SPP1	Fibroblast	MYH9
Fibroblast	SPP1	Macrophage	GAPDH
Fibroblast	SPP1	Endothelial	JUN
Fibroblast	SPP1	Fibroblast	CITED2
Fibroblast	SPP1	Fibroblast	COL3A1
Fibroblast	SPP1	Macrophage	CEBPB
Fibroblast	SPP1	Fibroblast	ZFP36L2
Fibroblast	SPP1	Epithelial	CTNNB1
Fibroblast	SPP1	Endothelial	SYNPO
Fibroblast	SPP1	Fibroblast	GAPDH
Fibroblast	SPP1	Fibroblast	CEBPB
Fibroblast	SPP1	Fibroblast	ADM
Fibroblast	SPP1	Pericyte	TIMP1
Fibroblast	SPP1	Pericyte	VCAN
Fibroblast	SPP1	Epithelial	CRABP2
Fibroblast	SPP1	Endothelial	COL1A2
Fibroblast	SPP1	Epithelial	NFKBIA
Fibroblast	SPP1	Epithelial	COL1A2
Fibroblast	SPP1	Fibroblast	VCAN
Fibroblast	SPP1	Epithelial	IRF1
Fibroblast	SPP1	CD4T	GAPDH
Fibroblast	SPP1	Epithelial	FN1
Fibroblast	SPP1	Macrophage	VCAN
Fibroblast	SPP1	Epithelial	CKS1B
Fibroblast	SPP1	Epithelial	ZFP36
Fibroblast	SPP1	CD4T	HSPA1A
Fibroblast	SPP1	Pericyte	COL3A1
Fibroblast	SPP1	CD8T	IER2
Fibroblast	SPP1	Fibroblast	MYC
Fibroblast	SPP1	Epithelial	JUNB
Fibroblast	SPP1	Fibroblast	RUNX1
Fibroblast	SPP1	Endothelial	COL3A1
Fibroblast	TFPI	Epithelial	GADD45B
Fibroblast	TFPI	Epithelial	ZFP36
Fibroblast	TFPI	Fibroblast	JUNB
Fibroblast	TFPI	Fibroblast	KRT8
Fibroblast	TFPI	Fibroblast	NR3C1
Fibroblast	TFPI	Macrophage	GAPDH
Fibroblast	TFPI	Pericyte	FN1
Fibroblast	TFPI	Fibroblast	GAPDH
Fibroblast	TFPI	Fibroblast	PLEC
Fibroblast	TFPI	Fibroblast	FN1
Fibroblast	TFPI	Epithelial	NFKBIA
Fibroblast	TFPI	Epithelial	CCND1
Fibroblast	TFPI	Fibroblast	MYC
Fibroblast	TFPI	Fibroblast	DUSP1
Fibroblast	TFPI	Endothelial	CSRNP1
Fibroblast	TFPI	Fibroblast	ZFP36
Fibroblast	TFPI	Fibroblast	PLAU
Fibroblast	TFPI	Macrophage	PLAU
Fibroblast	TFPI	Epithelial	SLC2A1
Fibroblast	TFPI	Endothelial	UBC
Fibroblast	TFPI	Epithelial	GAPDH
Fibroblast	TFPI	Epithelial	KLF6
Fibroblast	TFPI	Fibroblast	RUNX1
Fibroblast	TFPI	Endothelial	JUN
Fibroblast	TFPI	Fibroblast	PALLD
Fibroblast	TFPI	Endothelial	GAPDH
Fibroblast	TFPI	Epithelial	IRF1
Fibroblast	TFPI	Fibroblast	ZFP36L2
Fibroblast	TFPI	Fibroblast	CITED2
Fibroblast	TFPI	Endothelial	JUNB
Fibroblast	TFPI	Fibroblast	SOCS2
Fibroblast	TFPI	Fibroblast	MYH9
Fibroblast	TFPI	Endothelial	SYNPO
Fibroblast	TFPI	Epithelial	JUNB
Fibroblast	TFPI	Fibroblast	CEBPB
Fibroblast	TFPI	Epithelial	FN1
Fibroblast	TFPI	Macrophage	CEBPB
Fibroblast	TFPI	CD4T	GAPDH
Fibroblast	TFPI	CD8T	FOS
Fibroblast	TFPI	CD8T	IER2
Fibroblast	THBS2	CD4T	DUSP4
Fibroblast	THBS2	Endothelial	JUNB
Fibroblast	THBS2	Epithelial	CCND1
Fibroblast	THBS2	Fibroblast	FN1
Fibroblast	THBS2	Epithelial	JUNB
Fibroblast	THBS2	Epithelial	SEZ6L2
Fibroblast	THBS2	Fibroblast	C4orf48
Fibroblast	THBS2	Fibroblast	NR3C1
Fibroblast	THBS2	Fibroblast	TPM4
Fibroblast	THBS2	Fibroblast	PLEC
Fibroblast	THBS2	CD8T	FOS
Fibroblast	THBS2	Endothelial	ZBTB16
Fibroblast	THBS2	Fibroblast	JUNB
Fibroblast	THBS2	Pericyte	FN1
Fibroblast	THBS2	Epithelial	C4orf48
Fibroblast	THBS2	Endothelial	MMP2
Fibroblast	THBS2	Fibroblast	ZFP36L2
Fibroblast	THBS2	Endothelial	SYNPO
Fibroblast	THBS2	Epithelial	NFKBIA
Fibroblast	THBS2	Fibroblast	MMP2
Fibroblast	THBS2	Endothelial	UBC
Fibroblast	THBS2	Fibroblast	PPP1R10
Fibroblast	THBS2	Fibroblast	RUNX1
Fibroblast	THBS2	Fibroblast	DUSP1
Fibroblast	THBS2	Fibroblast	MYC
Fibroblast	THBS2	Fibroblast	CITED2
Fibroblast	THBS2	Macrophage	RASGEF1B
Fibroblast	THBS2	Epithelial	FN1
Macrophage	APOE	Fibroblast	GAPDH
Macrophage	APOE	Endothelial	MLEC
Macrophage	APOE	Epithelial	NQO1
Macrophage	APOE	Epithelial	NFKBIA
Macrophage	APOE	Pericyte	TIMP1
Macrophage	APOE	Epithelial	KLF6
Macrophage	APOE	Endothelial	SGK1
Macrophage	APOE	Epithelial	GAPDH
Macrophage	APOE	Endothelial	JUN
Macrophage	APOE	Epithelial	ZFP36
Macrophage	APOE	Epithelial	FN1
Macrophage	APOE	Fibroblast	KRT8
Macrophage	APOE	Macrophage	SPP1
Macrophage	APOE	Epithelial	OCIAD2
Macrophage	APOE	CD8T	FOS
Macrophage	APOE	Epithelial	GADD45B
Macrophage	APOE	Epithelial	SLC2A1
Macrophage	APOE	Fibroblast	SPP1
Macrophage	APOE	Fibroblast	FN1
Macrophage	APOE	Macrophage	GAPDH
Macrophage	APOE	Macrophage	CEBPB
Macrophage	APOE	Epithelial	JUNB
Macrophage	APOE	Fibroblast	MMP2
Macrophage	APOE	Fibroblast	PLEC
Macrophage	APOE	Fibroblast	ZFP36L2
Macrophage	APOE	Epithelial	CKS1B
Macrophage	APOE	Endothelial	MMP2
Macrophage	APOE	Endothelial	JUNB
Macrophage	APOE	Fibroblast	CITED2
Macrophage	APOE	Epithelial	CXCL2
Macrophage	APOE	CD4T	GAPDH
Macrophage	APOE	Endothelial	GAPDH
Macrophage	APOE	Epithelial	CCND1
Macrophage	APOE	Pericyte	FN1
Macrophage	APOE	Fibroblast	ACTA2
Macrophage	APOE	Fibroblast	JUNB
Macrophage	APOE	Endothelial	UBC
Macrophage	APOE	CD4T	HSPA1B
Macrophage	APOE	Fibroblast	MYC
Macrophage	APOE	CD4T	HSPA1A
Macrophage	APOE	Fibroblast	CEBPB
Macrophage	APOE	Fibroblast	ZFP36
Macrophage	APOE	CD8T	IER2
Macrophage	APOE	Endothelial	SYNPO
Macrophage	APOE	Fibroblast	DUSP1
Macrophage	C3	Fibroblast	CITED2
Macrophage	C3	Fibroblast	CEBPB
Macrophage	C3	Epithelial	CTNNB1
Macrophage	C3	Endothelial	SYNPO
Macrophage	C3	Epithelial	GADD45B
Macrophage	C3	Fibroblast	ZFP36
Macrophage	C3	Fibroblast	DUSP1
Macrophage	C3	CD8T	FOS
Macrophage	C3	Fibroblast	NR3C1
Macrophage	C3	Epithelial	IRF1
Macrophage	C3	Fibroblast	PLEC
Macrophage	C3	Macrophage	GAPDH
Macrophage	C3	Endothelial	GAPDH
Macrophage	C3	Epithelial	CCND1
Macrophage	C3	Epithelial	KLF6
Macrophage	C3	Epithelial	COL1A1
Macrophage	C3	Macrophage	C3
Macrophage	C3	Endothelial	JUNB
Macrophage	C3	Fibroblast	ADM
Macrophage	C3	Epithelial	SLC2A1
Macrophage	C3	Fibroblast	JUNB
Macrophage	C3	Macrophage	PLAU
Macrophage	C3	Pericyte	FN1
Macrophage	C3	Fibroblast	RUNX1
Macrophage	C3	Fibroblast	KRT8
Macrophage	C3	Fibroblast	GAPDH
Macrophage	C3	Endothelial	SGK1
Macrophage	C3	Epithelial	NFKBIA
Macrophage	C3	Epithelial	CKS1B
Macrophage	C3	Fibroblast	FN1
Macrophage	C3	Fibroblast	COL1A1
Macrophage	C3	Pericyte	COL1A1
Macrophage	C3	Endothelial	UBC
Macrophage	C3	Epithelial	ZFP36
Macrophage	C3	Epithelial	GAPDH
Macrophage	C3	Pericyte	ECE1
Macrophage	C3	Endothelial	JUN
Macrophage	C3	CD8T	IER2
Macrophage	C3	Fibroblast	PLAU
Macrophage	C3	Fibroblast	MYH9
Macrophage	C3	Endothelial	COL1A1
Macrophage	C3	Fibroblast	MYC
Macrophage	C3	Macrophage	CEBPB
Macrophage	C3	Epithelial	FN1
Macrophage	C3	Epithelial	JUNB
Macrophage	C3	CD4T	GAPDH
Macrophage	C3	Epithelial	MUC1
Macrophage	C3	Fibroblast	ZFP36L2
Macrophage	CLEC11A	Fibroblast	CITED2
Macrophage	CLEC11A	Fibroblast	MYH9
Macrophage	CLEC11A	Fibroblast	SOCS2
Macrophage	CLEC11A	Fibroblast	PLEC
Macrophage	CLEC11A	Epithelial	SLC2A1
Macrophage	CLEC11A	Epithelial	CCND1
Macrophage	CLEC11A	CD4T	GAPDH
Macrophage	CLEC11A	Fibroblast	MYC
Macrophage	CLEC11A	Pericyte	FN1
Macrophage	CLEC11A	Epithelial	FN1
Macrophage	CLEC11A	Macrophage	ENO1
Macrophage	CLEC11A	Epithelial	GAPDH
Macrophage	CLEC11A	Epithelial	ZFP36
Macrophage	CLEC11A	Fibroblast	FN1
Macrophage	CLEC11A	Fibroblast	CEBPB
Macrophage	CLEC11A	Fibroblast	JUNB
Macrophage	CLEC11A	CD8T	FOS
Macrophage	CLEC11A	Epithelial	KLF6
Macrophage	CLEC11A	Epithelial	IRF1
Macrophage	CLEC11A	CD4T	HSPE1
Macrophage	CLEC11A	Fibroblast	GAPDH
Macrophage	CLEC11A	Endothelial	JUNB
Macrophage	CLEC11A	Endothelial	GAPDH
Macrophage	CLEC11A	Fibroblast	DUSP1
Macrophage	CLEC11A	Endothelial	SYNPO
Macrophage	CLEC11A	Macrophage	GAPDH
Macrophage	CLEC11A	Fibroblast	ZFP36
Macrophage	CLEC11A	Fibroblast	CFL1
Macrophage	CLEC11A	Epithelial	CRABP2
Macrophage	CLEC11A	Epithelial	JUNB
Macrophage	CLEC11A	Fibroblast	ZFP36L2
Macrophage	CLEC11A	Endothelial	JUN
Macrophage	CLEC11A	Epithelial	GADD45B
Macrophage	CLEC11A	CD8T	IER2
Macrophage	CLEC11A	Endothelial	UBC
Macrophage	CLEC11A	Fibroblast	RUNX1
Macrophage	CLEC11A	Epithelial	NFKBIA
Macrophage	CLEC11A	Epithelial	CKS1B
Macrophage	CLEC11A	Macrophage	CEBPB
Macrophage	CLEC11A	Macrophage	CFL1
Macrophage	CLEC11A	Epithelial	MUC1
Macrophage	MIF	NA	NA
Macrophage	PLAU	Endothelial	SYNPO
Macrophage	PLAU	Epithelial	MUC1
Macrophage	PLAU	Fibroblast	COL3A1
Macrophage	PLAU	Fibroblast	ZFP36
Macrophage	PLAU	Epithelial	GNAS
Macrophage	PLAU	Fibroblast	PLEC
Macrophage	PLAU	Macrophage	COL1A2
Macrophage	PLAU	Fibroblast	NNMT
Macrophage	PLAU	CD8T	FOS
Macrophage	PLAU	Macrophage	CEBPB
Macrophage	PLAU	Fibroblast	MMP2
Macrophage	PLAU	Fibroblast	PPP1R10
Macrophage	PLAU	Epithelial	ZFP36
Macrophage	PLAU	Epithelial	COL1A2
Macrophage	PLAU	Epithelial	FN1
Macrophage	PLAU	Pericyte	ECE1
Macrophage	PLAU	Fibroblast	COL1A2
Macrophage	PLAU	Endothelial	UBC
Macrophage	PLAU	Epithelial	CCND1
Macrophage	PLAU	Endothelial	JUNB
Macrophage	PLAU	Fibroblast	DUSP1
Macrophage	PLAU	Fibroblast	FN1
Macrophage	PLAU	Epithelial	JUNB
Macrophage	PLAU	Fibroblast	ACTA2
Macrophage	PLAU	Fibroblast	MYC
Macrophage	PLAU	Fibroblast	CEBPB
Macrophage	PLAU	Pericyte	COL1A2
Macrophage	PLAU	Pericyte	FN1
Macrophage	PLAU	Epithelial	NNMT
Macrophage	PLAU	Endothelial	JUN
Macrophage	PLAU	Pericyte	COL3A1
Macrophage	PLAU	Endothelial	ANKRD28
Macrophage	PLAU	Epithelial	GADD45B
Macrophage	PLAU	Endothelial	COL1A2
Macrophage	PLAU	Endothelial	COL3A1
Macrophage	PLAU	Endothelial	MMP2
Macrophage	PLAU	Fibroblast	JUNB
Macrophage	PLAU	Epithelial	RAB25
Macrophage	PLAU	Fibroblast	CHPF
Macrophage	SPP1	Epithelial	SLC2A1
Macrophage	SPP1	Endothelial	UBC
Macrophage	SPP1	Epithelial	KLF6
Macrophage	SPP1	Endothelial	GAPDH
Macrophage	SPP1	CD8T	FOS
Macrophage	SPP1	Epithelial	GADD45B
Macrophage	SPP1	Fibroblast	ZFP36
Macrophage	SPP1	Fibroblast	COL1A2
Macrophage	SPP1	Fibroblast	FN1
Macrophage	SPP1	Macrophage	COL1A2
Macrophage	SPP1	Epithelial	GAPDH
Macrophage	SPP1	Fibroblast	JUNB
Macrophage	SPP1	Pericyte	FN1
Macrophage	SPP1	Epithelial	CCND1
Macrophage	SPP1	Pericyte	COL1A2
Macrophage	SPP1	Endothelial	JUNB
Macrophage	SPP1	Fibroblast	PLEC
Macrophage	SPP1	Fibroblast	KRT8
Macrophage	SPP1	Fibroblast	NR3C1
Macrophage	SPP1	Fibroblast	DUSP1
Macrophage	SPP1	Endothelial	CSRNP1
Macrophage	SPP1	Fibroblast	MYH9
Macrophage	SPP1	Macrophage	GAPDH
Macrophage	SPP1	Endothelial	JUN
Macrophage	SPP1	Fibroblast	CITED2
Macrophage	SPP1	Fibroblast	COL3A1
Macrophage	SPP1	Macrophage	CEBPB
Macrophage	SPP1	Fibroblast	ZFP36L2
Macrophage	SPP1	Epithelial	CTNNB1
Macrophage	SPP1	Endothelial	SYNPO
Macrophage	SPP1	Fibroblast	GAPDH
Macrophage	SPP1	Fibroblast	CEBPB
Macrophage	SPP1	Fibroblast	ADM
Macrophage	SPP1	Pericyte	TIMP1
Macrophage	SPP1	Pericyte	VCAN
Macrophage	SPP1	Epithelial	CRABP2
Macrophage	SPP1	Endothelial	COL1A2
Macrophage	SPP1	Epithelial	NFKBIA
Macrophage	SPP1	Epithelial	COL1A2
Macrophage	SPP1	Fibroblast	VCAN
Macrophage	SPP1	Epithelial	IRF1
Macrophage	SPP1	CD4T	GAPDH
Macrophage	SPP1	Epithelial	FN1
Macrophage	SPP1	Macrophage	VCAN
Macrophage	SPP1	Epithelial	CKS1B
Macrophage	SPP1	Epithelial	ZFP36
Macrophage	SPP1	CD4T	HSPA1A
Macrophage	SPP1	Pericyte	COL3A1
Macrophage	SPP1	CD8T	IER2
Macrophage	SPP1	Fibroblast	MYC
Macrophage	SPP1	Epithelial	JUNB
Macrophage	SPP1	Fibroblast	RUNX1
Macrophage	SPP1	Endothelial	COL3A1
Pericyte	A2M	Macrophage	CEBPB
Pericyte	A2M	Epithelial	CKS1B
Pericyte	A2M	Epithelial	SLC2A1
Pericyte	A2M	CD8T	FOS
Pericyte	A2M	Macrophage	GAPDH
Pericyte	A2M	Endothelial	CSRNP1
Pericyte	A2M	Endothelial	COL18A1
Pericyte	A2M	Pericyte	FN1
Pericyte	A2M	Epithelial	ZFP36
Pericyte	A2M	Epithelial	JUNB
Pericyte	A2M	Endothelial	JUNB
Pericyte	A2M	Epithelial	NFKBIA
Pericyte	A2M	Fibroblast	MYC
Pericyte	A2M	Epithelial	GADD45B
Pericyte	A2M	Endothelial	SYNPO
Pericyte	A2M	Fibroblast	ZFP36L2
Pericyte	A2M	Fibroblast	MYH9
Pericyte	A2M	CD4T	GAPDH
Pericyte	A2M	Epithelial	KLF6
Pericyte	A2M	Epithelial	IRF1
Pericyte	A2M	Epithelial	MUC1
Pericyte	A2M	Fibroblast	GAPDH
Pericyte	A2M	Pericyte	COL18A1
Pericyte	A2M	Epithelial	CCND1
Pericyte	A2M	Fibroblast	FN1
Pericyte	A2M	Fibroblast	DUSP1
Pericyte	A2M	Fibroblast	ZFP36
Pericyte	A2M	Fibroblast	JUNB
Pericyte	A2M	CD8T	IER2
Pericyte	A2M	Endothelial	UBC
Pericyte	A2M	Endothelial	GAPDH
Pericyte	A2M	Fibroblast	NR3C1
Pericyte	A2M	Fibroblast	KRT8
Pericyte	A2M	Fibroblast	CEBPB
Pericyte	A2M	Fibroblast	PLEC
Pericyte	A2M	Endothelial	SGK1
Pericyte	A2M	Fibroblast	RUNX1
Pericyte	A2M	Epithelial	GAPDH
Pericyte	A2M	Fibroblast	CITED2
Pericyte	A2M	Endothelial	JUN
Pericyte	A2M	Epithelial	FN1
Pericyte	CALR	Fibroblast	CDH11
Pericyte	CALR	Fibroblast	TMED3
Pericyte	CALR	Macrophage	TMEM176A
Pericyte	COL18A1	Epithelial	ZFP36
Pericyte	COL18A1	Endothelial	SGK1
Pericyte	COL18A1	Fibroblast	KRT8
Pericyte	COL18A1	Fibroblast	NR3C1
Pericyte	COL18A1	Epithelial	CKS1B
Pericyte	COL18A1	Endothelial	CSRNP1
Pericyte	COL18A1	Fibroblast	ADM
Pericyte	COL18A1	Endothelial	JUN
Pericyte	COL18A1	Fibroblast	PLEC
Pericyte	COL18A1	Epithelial	SLC2A1
Pericyte	COL18A1	Fibroblast	MYH9
Pericyte	COL18A1	Fibroblast	DUSP1
Pericyte	COL18A1	Epithelial	CCND1
Pericyte	COL18A1	Fibroblast	TPM4
Pericyte	COL18A1	Epithelial	TAGLN2
Pericyte	COL18A1	Epithelial	CTNNB1
Pericyte	COL18A1	Macrophage	CEBPB
Pericyte	COL18A1	Fibroblast	FN1
Pericyte	COL18A1	Epithelial	JUNB
Pericyte	COL18A1	Fibroblast	CEBPB
Pericyte	COL18A1	Pericyte	ECE1
Pericyte	COL18A1	Fibroblast	ZFP36L2
Pericyte	COL18A1	CD8T	FOS
Pericyte	COL18A1	Epithelial	MUC1
Pericyte	COL18A1	Fibroblast	ZFP36
Pericyte	COL18A1	Epithelial	IRF1
Pericyte	COL18A1	Epithelial	GADD45B
Pericyte	COL18A1	Fibroblast	RUNX1
Pericyte	COL18A1	Endothelial	JUNB
Pericyte	COL18A1	Fibroblast	MYC
Pericyte	COL18A1	Fibroblast	CITED2
Pericyte	COL18A1	Epithelial	NFKBIA
Pericyte	COL18A1	Endothelial	SYNPO
Pericyte	COL18A1	CD8T	IER2
Pericyte	COL18A1	Fibroblast	JUNB
Pericyte	COL18A1	Endothelial	UBC
Pericyte	COL18A1	Pericyte	FN1
Pericyte	COL18A1	Epithelial	FN1
Pericyte	COL18A1	Epithelial	KLF6
Pericyte	COL1A1	Fibroblast	ZFP36L2
Pericyte	COL1A1	Epithelial	JUNB
Pericyte	COL1A1	Epithelial	SLC2A1
Pericyte	COL1A1	Epithelial	CCND1
Pericyte	COL1A1	Fibroblast	PLAU
Pericyte	COL1A1	Fibroblast	ADM
Pericyte	COL1A1	Epithelial	TAGLN2
Pericyte	COL1A1	Endothelial	CSRNP1
Pericyte	COL1A1	Epithelial	KLF6
Pericyte	COL1A1	Pericyte	COL18A1
Pericyte	COL1A1	Fibroblast	CEBPB
Pericyte	COL1A1	Fibroblast	CITED2
Pericyte	COL1A1	Epithelial	GADD45B
Pericyte	COL1A1	Endothelial	UBC
Pericyte	COL1A1	Epithelial	ALDOA
Pericyte	COL1A1	CD8T	FOS
Pericyte	COL1A1	Fibroblast	JUNB
Pericyte	COL1A1	Endothelial	SEMA3F
Pericyte	COL1A1	Fibroblast	PLEC
Pericyte	COL1A1	Epithelial	CKS1B
Pericyte	COL1A1	Fibroblast	MYC
Pericyte	COL1A1	Endothelial	JUN
Pericyte	COL1A1	Macrophage	C3
Pericyte	COL1A1	Endothelial	COL18A1
Pericyte	COL1A1	Endothelial	JUNB
Pericyte	COL1A1	Macrophage	CEBPB
Pericyte	COL1A1	Epithelial	NFKBIA
Pericyte	COL1A1	Epithelial	ZFP36
Pericyte	COL1A1	Macrophage	PLAU
Pericyte	COL1A1	CD8T	IER2
Pericyte	COL1A1	Fibroblast	NR3C1
Pericyte	COL1A1	Fibroblast	DUSP1
Pericyte	COL1A1	Endothelial	SYNPO
Pericyte	COL1A1	Epithelial	IRF1
Pericyte	COL1A1	Epithelial	S100P
Pericyte	COL1A1	Fibroblast	ZFP36
Pericyte	COL1A1	Fibroblast	RUNX1
Pericyte	COL1A1	Epithelial	MUC1
Pericyte	COL1A1	Fibroblast	KRT8
Pericyte	COL4A1	Epithelial	CTNNB1
Pericyte	COL4A1	Endothelial	SGK1
Pericyte	COL4A1	Epithelial	KLF6
Pericyte	COL4A1	Macrophage	PLAU
Pericyte	COL4A1	Fibroblast	PMEPA1
Pericyte	COL4A1	Epithelial	IRF1
Pericyte	COL4A1	Macrophage	CEBPB
Pericyte	COL4A1	Fibroblast	KRT8
Pericyte	COL4A1	Fibroblast	PLEC
Pericyte	COL4A1	Fibroblast	JUNB
Pericyte	COL4A1	Fibroblast	CITED2
Pericyte	COL4A1	Fibroblast	MYC
Pericyte	COL4A1	Fibroblast	SDC1
Pericyte	COL4A1	Epithelial	MUC1
Pericyte	COL4A1	Epithelial	SLC2A1
Pericyte	COL4A1	Fibroblast	VCAN
Pericyte	COL4A1	CD8T	FOS
Pericyte	COL4A1	Fibroblast	ADM
Pericyte	COL4A1	Fibroblast	MYH9
Pericyte	COL4A1	Epithelial	GNAS
Pericyte	COL4A1	Epithelial	FN1
Pericyte	COL4A1	Pericyte	VCAN
Pericyte	COL4A1	Endothelial	JUNB
Pericyte	COL4A1	Fibroblast	ZFP36
Pericyte	COL4A1	Fibroblast	FN1
Pericyte	COL4A1	Macrophage	VCAN
Pericyte	COL4A1	Pericyte	FN1
Pericyte	COL4A1	Endothelial	PMEPA1
Pericyte	COL4A1	Epithelial	CCND1
Pericyte	COL4A1	Epithelial	TGFBI
Pericyte	COL4A1	Epithelial	CKS1B
Pericyte	COL4A1	Endothelial	UBC
Pericyte	COL4A1	Epithelial	GADD45B
Pericyte	COL4A1	Fibroblast	TGFBI
Pericyte	COL4A1	Fibroblast	RUNX1
Pericyte	COL4A1	Endothelial	JUN
Pericyte	COL4A1	Fibroblast	CEBPB
Pericyte	COL4A1	Fibroblast	PLAU
Pericyte	COL4A1	Fibroblast	DUSP1
Pericyte	COL4A1	Epithelial	ZFP36
Pericyte	COL4A1	Epithelial	NFKBIA
Pericyte	COL4A1	Epithelial	JUNB
Pericyte	COL4A1	CD8T	IER2
Pericyte	FN1	Epithelial	CRABP2
Pericyte	FN1	Epithelial	NFKBIA
Pericyte	FN1	Fibroblast	FN1
Pericyte	FN1	Fibroblast	ZFP36L2
Pericyte	FN1	Endothelial	UBC
Pericyte	FN1	Epithelial	CKS1B
Pericyte	FN1	Fibroblast	CEBPB
Pericyte	FN1	Epithelial	TAGLN2
Pericyte	FN1	Fibroblast	KRT8
Pericyte	FN1	Endothelial	JUN
Pericyte	FN1	Macrophage	PLAU
Pericyte	FN1	Pericyte	COL18A1
Pericyte	FN1	Endothelial	SYNPO
Pericyte	FN1	Endothelial	GAPDH
Pericyte	FN1	Fibroblast	JUNB
Pericyte	FN1	Epithelial	CCND1
Pericyte	FN1	Pericyte	FN1
Pericyte	FN1	Macrophage	CAT
Pericyte	FN1	Pericyte	ECE1
Pericyte	FN1	Epithelial	GAPDH
Pericyte	FN1	Fibroblast	RUNX1
Pericyte	FN1	Fibroblast	PLEC
Pericyte	FN1	Fibroblast	MYH9
Pericyte	FN1	Epithelial	KLF6
Pericyte	FN1	Fibroblast	ADM
Pericyte	FN1	Fibroblast	CITED2
Pericyte	FN1	Epithelial	ZFP36
Pericyte	FN1	Epithelial	GADD45B
Pericyte	FN1	Fibroblast	MYC
Pericyte	FN1	Fibroblast	ZFP36
Pericyte	FN1	Epithelial	SLC2A1
Pericyte	FN1	Fibroblast	DUSP1
Pericyte	FN1	Fibroblast	PLAU
Pericyte	FN1	Pericyte	TIMP1
Pericyte	FN1	Epithelial	IRF1
Pericyte	FN1	Macrophage	GAPDH
Pericyte	FN1	Macrophage	CEBPB
Pericyte	FN1	Epithelial	MUC1
Pericyte	FN1	Epithelial	FN1
Pericyte	FN1	Endothelial	CSRNP1
Pericyte	FN1	Fibroblast	GAPDH
Pericyte	FN1	CD4T	GAPDH
Pericyte	FN1	Endothelial	COL18A1
Pericyte	FN1	CD8T	FOS
Pericyte	FN1	Epithelial	CTNNB1
Pericyte	FN1	Endothelial	JUNB
Pericyte	FN1	CD8T	IER2
Pericyte	FN1	Epithelial	JUNB
Pericyte	PDGFA	Endothelial	JUNB
Pericyte	PDGFA	Fibroblast	ZFP36L2
Pericyte	PDGFA	Epithelial	JUNB
Pericyte	PDGFA	Fibroblast	VCAN
Pericyte	PDGFA	CD8T	IER2
Pericyte	PDGFA	Endothelial	GAPDH
Pericyte	PDGFA	Macrophage	CEBPB
Pericyte	PDGFA	Fibroblast	MMP2
Pericyte	PDGFA	Fibroblast	MYC
Pericyte	PDGFA	Macrophage	GAPDH
Pericyte	PDGFA	Epithelial	GADD45B
Pericyte	PDGFA	Fibroblast	SDC1
Pericyte	PDGFA	Endothelial	SYNPO
Pericyte	PDGFA	Epithelial	MUC1
Pericyte	PDGFA	Fibroblast	PLEC
Pericyte	PDGFA	Fibroblast	SOCS2
Pericyte	PDGFA	Fibroblast	KRT8
Pericyte	PDGFA	CD4T	GAPDH
Pericyte	PDGFA	Pericyte	VCAN
Pericyte	PDGFA	Epithelial	GAPDH
Pericyte	PDGFA	Epithelial	SLC2A1
Pericyte	PDGFA	Fibroblast	ZFP36
Pericyte	PDGFA	Epithelial	CTNNB1
Pericyte	PDGFA	Fibroblast	RUNX1
Pericyte	PDGFA	Epithelial	NFKBIA
Pericyte	PDGFA	Fibroblast	GAPDH
Pericyte	PDGFA	Fibroblast	MYH9
Pericyte	PDGFA	Fibroblast	DUSP1
Pericyte	PDGFA	Epithelial	KLF6
Pericyte	PDGFA	Macrophage	VCAN
Pericyte	PDGFA	CD4T	HSPA1A
Pericyte	PDGFA	Macrophage	PLAU
Pericyte	PDGFA	Pericyte	FN1
Pericyte	PDGFA	Endothelial	JUN
Pericyte	PDGFA	Epithelial	CKS1B
Pericyte	PDGFA	Epithelial	IRF1
Pericyte	PDGFA	Endothelial	MMP2
Pericyte	PDGFA	CD8T	FOS
Pericyte	PDGFA	Fibroblast	CEBPB
Pericyte	PDGFA	Fibroblast	PLAU
Pericyte	PDGFA	Fibroblast	FN1
Pericyte	PDGFA	Fibroblast	JUNB
Pericyte	PDGFA	Fibroblast	NR3C1
Pericyte	PDGFA	Epithelial	FN1
Pericyte	PDGFA	Epithelial	CCND1
Pericyte	PDGFA	Epithelial	ALDOA
Pericyte	PDGFA	Endothelial	UBC
Pericyte	PDGFA	Fibroblast	CITED2
Pericyte	PDGFA	Epithelial	ZFP36
Pericyte	SERPING1	Epithelial	IRF1
Pericyte	SERPING1	Macrophage	C3
Pericyte	SERPING1	Fibroblast	NR3C1
Pericyte	SERPING1	Endothelial	JUN
Pericyte	SERPING1	Fibroblast	ADM
Pericyte	SERPING1	Fibroblast	ZFP36L2
Pericyte	SERPING1	Fibroblast	JUNB
Pericyte	SERPING1	Epithelial	KLF6
Pericyte	SERPING1	Epithelial	SLC2A1
Pericyte	SERPING1	Pericyte	COL18A1
Pericyte	SERPING1	Fibroblast	RUNX1
Pericyte	SERPING1	Epithelial	CKS1B
Pericyte	SERPING1	Epithelial	CCND1
Pericyte	SERPING1	Fibroblast	MYH9
Pericyte	SERPING1	Fibroblast	DUSP1
Pericyte	SERPING1	Epithelial	GADD45B
Pericyte	SERPING1	CD8T	FOS
Pericyte	SERPING1	Fibroblast	KRT8
Pericyte	SERPING1	Endothelial	JUNB
Pericyte	SERPING1	Fibroblast	PLEC
Pericyte	SERPING1	Endothelial	COL18A1
Pericyte	SERPING1	Fibroblast	MYC
Pericyte	SERPING1	Epithelial	JUNB
Pericyte	SERPING1	Fibroblast	CALD1
Pericyte	SERPING1	Fibroblast	ZFP36
Pericyte	SERPING1	Epithelial	CTNNB1
Pericyte	SERPING1	Epithelial	MUC1
Pericyte	SERPING1	Endothelial	UBC
Pericyte	SERPING1	Fibroblast	CITED2
Pericyte	SERPING1	Fibroblast	CEBPB
Pericyte	SERPING1	Epithelial	ZFP36
Pericyte	SERPING1	Epithelial	NFKBIA
Pericyte	SERPING1	Macrophage	CEBPB
Pericyte	TIMP1	Endothelial	JUN
Pericyte	TIMP1	Epithelial	ACADVL
Pericyte	TIMP1	Epithelial	JUNB
Pericyte	TIMP1	Epithelial	GAPDH
Pericyte	TIMP1	Endothelial	ZBTB16
Pericyte	TIMP1	Endothelial	GAPDH
Pericyte	TIMP1	Fibroblast	FN1
Pericyte	TIMP1	Endothelial	UBC
Pericyte	TIMP1	Epithelial	FN1
Pericyte	TIMP1	Epithelial	IRF1
Pericyte	TIMP1	Fibroblast	DUSP1
Pericyte	TIMP1	Fibroblast	RUNX1
Pericyte	TIMP1	Epithelial	ZFP36
Pericyte	TIMP1	Epithelial	CKS1B
Pericyte	TIMP1	Fibroblast	CITED2
Pericyte	TIMP1	Fibroblast	ADM
Pericyte	TIMP1	Macrophage	CEBPB
Pericyte	TIMP1	Endothelial	SGK1
Pericyte	TIMP1	Fibroblast	ZFP36
Pericyte	TIMP1	Fibroblast	NR3C1
Pericyte	TIMP1	Fibroblast	JUNB
Pericyte	TIMP1	Fibroblast	ZFP36L2
Pericyte	TIMP1	Endothelial	SYNPO
Pericyte	TIMP1	Epithelial	CCND1
Pericyte	TIMP1	Endothelial	JUNB
Pericyte	TIMP1	Epithelial	SLC2A1
Pericyte	TIMP1	Fibroblast	CEBPB
Pericyte	TIMP1	Epithelial	CRABP2
Pericyte	TIMP1	Endothelial	FBN1
Pericyte	TIMP1	Epithelial	KLF6
Pericyte	TIMP1	Epithelial	GADD45B
Pericyte	TIMP1	Macrophage	GAPDH
Pericyte	TIMP1	Fibroblast	MYC
Pericyte	TIMP1	Fibroblast	GAPDH
Pericyte	TIMP1	Fibroblast	KRT8
Pericyte	TIMP1	Epithelial	NFKBIA
Pericyte	TIMP1	Fibroblast	P4HB
Pericyte	TIMP1	Epithelial	MUC1
Pericyte	TIMP1	CD8T	IER2
Pericyte	TIMP1	Pericyte	FN1
Pericyte	TIMP1	CD8T	FOS
Pericyte	TIMP1	Fibroblast	MYH9
Pericyte	TIMP1	Fibroblast	PLEC
Pericyte	TIMP1	CD4T	GAPDH

## Sheet: S2. Gwas enrich result
S2. GWAS enrichment for shMCTM genes
	OR	p	p.adj
Breast	3,15	4.42805e+08	< 0.0001
Colon	2,67	0.000608041	0.0008
Liver	3,81	2.5884e+09	1×10^-04
Lung	2,96	0.000132403	2×10^-04
Ovary	2,51	0.0632027	0.0632
