# Supplementary material for: Transcript and protein signatures derived from shared molecular interactions across cancers are associated with mortality
Source: J Transl Med. 2024 May 11;22:444. doi: 10.1186/s12967-024-05268-7 (PMC11088765; doi:10.1186/s12967-024-05268-7)
Supplement: Supplementary file 6 — Additional file 6: S1. Compare signature mRNA expression in tumor and normal in TCGA cohort. S2. Compare signature mRNA expression in tumor and normal in UKBB cohort. Cox results for the association of each signature gene and 10-year overall moratlity in all TCGA cancer patients. Cox results for the association of signature score and 10-year overall moratlity in each TCGA cancer. Cox results for the association of each signature gene and 10-year overall moratlity in all UKBB cancer patients. Cox results for the association of signature score and 10-year overall moratlity in each UKBB cancer. [file 12967_2024_5268_MOESM6_ESM.xlsx]

## Sheet: S1. DE in TCGA
S1. Compare signature mRNA expression in tumor and normal in TCGA cohort
Cancer	Variable	Mean_T	Mean_C	SD_T	SD_C	log2FC	Wilcoxon_pValue	padj_wilcox
Ovarian	FN1	7.76023	7.53863	2.07125	0.93786	0.221599	0.267274	0.300299
Ovarian	COL1A1	8.60323	8.80655	2.16137	0.732009	-0.203322	0.346973	0.380018
Ovarian	SPP1	7.86166	2.01435	1.71965	2.11216	5.84731	2.02876e-46	9.01416e-46
Ovarian	PLAU	4.11322	0.103899	1.82238	1.63341	4.00933	9.97827e-40	3.9015e-39
Ovarian	COL4A1	4.9691	4.39706	1.36507	1.07926	0.572044	2.56632e-06	3.94251e-06
Ovarian	COL18A1	6.54451	8.10251	1.28121	0.453577	-1.55799	1.14148e-36	4.17121e-36
Ovarian	CLEC11A	4.59072	4.82077	1.43186	0.747903	-0.230047	0.0259118	0.0326823
Ovarian	MDK	9.95954	9.07816	1.57535	0.847766	0.881382	3.54604e-14	6.96735e-14
Ovarian	MMP11	5.08408	3.23898	2.47119	1.24946	1.84511	1.4559e-11	2.66009e-11
Ovarian	CTHRC1	4.93982	1.43665	1.85227	1.22251	3.50317	1.58317e-40	6.25272e-40
Ovarian	COL1A2	8.50516	8.7707	1.92543	0.744872	-0.265535	0.198355	0.227439
Ovarian	COL3A1	7.19799	7.2394	2.15086	0.724314	-0.0414019	0.680773	0.702328
Ovarian	SPARC	9.46176	8.89598	1.80335	0.755315	0.565781	0.0001968	0.000280835
Ovarian	COL5A2	3.19082	4.34631	2.01457	0.584314	-1.15548	5.31598e-09	8.99805e-09
Ovarian	POSTN	2.75255	1.26031	3.10699	1.9361	1.49223	2.5712e-06	3.94251e-06
Ovarian	COL11A1	1.87752	-0.888006	3.09348	2.18376	2.76552	1.29451e-14	2.62256e-14
Ovarian	Signature score	0.0628195	-0.380922	0.507919	0.141356	0.443742	3.8185e-11	6.88033e-11
Uterine	FN1	7.1893	8.08272	1.84599	0.920732	-0.893417	1.32558e-09	2.29338e-09
Uterine	COL1A1	7.35045	9.0217	1.85259	1.04117	-1.67125	1.84404e-24	5.22479e-24
Uterine	SPP1	7.14983	1.97883	1.7867	2.12715	5.171	1.11586e-58	7.7911e-58
Uterine	PLAU	3.88188	3.31507	1.39257	1.10443	0.566814	1.57886e-05	2.32956e-05
Uterine	COL4A1	5.63048	6.18904	1.26295	0.928108	-0.558555	1.75794e-06	2.73846e-06
Uterine	COL18A1	7.01829	7.02322	1.026	0.553938	-0.0049309	0.527037	0.55846
Uterine	CLEC11A	3.2051	4.84617	1.28394	0.777479	-1.64107	6.00713e-39	2.28038e-38
Uterine	MDK	10.0532	7.86451	1.25543	1.17856	2.18872	2.72498e-44	1.18385e-43
Uterine	MMP11	6.15982	3.19326	1.57696	2.36771	2.96656	1.60349e-31	5.45185e-31
Uterine	CTHRC1	4.53029	2.18253	1.96423	1.35208	2.34776	8.04355e-32	2.7588e-31
Uterine	COL1A2	7.64623	8.72787	1.80493	1.06963	-1.08164	1.28951e-12	2.44756e-12
Uterine	COL3A1	6.92086	8.49285	2.0798	1.08591	-1.57199	2.98079e-18	6.58468e-18
Uterine	SPARC	8.67717	9.52456	1.56964	0.909983	-0.84739	2.47281e-12	4.62616e-12
Uterine	COL5A2	3.61376	4.94129	1.90043	0.857954	-1.32753	7.02838e-19	1.60707e-18
Uterine	POSTN	3.03411	5.11176	2.51172	1.36009	-2.07766	1.84214e-19	4.31304e-19
Uterine	COL11A1	-0.779182	-1667	3.86158	1.45691	0.887818	0.00425526	0.00565921
Uterine	Signature score	0.0385379	-0.140976	0.406902	0.355409	0.179514	7.24974e-06	1.08607e-05
Breast	FN1	10.1345	7.23616	1.33823	1.01969	2.89832	1.65662e-123	3.81023e-122
Breast	COL1A1	9.80223	7.22917	1.57542	1.4454	2.57306	1.00928e-89	1.5178e-88
Breast	SPP1	7.02483	4.50934	1.8531	1.79153	2.51549	6.37535e-70	5.93515e-69
Breast	PLAU	5.29139	3.90615	1.30486	1.08282	1.38524	3.50611e-53	2.01601e-52
Breast	COL4A1	6.26275	6.45659	0.968732	1.16725	-0.193843	0.00831489	0.0108733
Breast	COL18A1	5.71437	6.08518	1.02183	0.93098	-0.370817	3.40712e-09	5.81739e-09
Breast	CLEC11A	3.6195	3.27971	1.23501	1.07127	0.339791	1.02406e-05	1.51669e-05
Breast	MDK	7.91004	6.36188	1.24824	1.38646	1.54816	1.72457e-54	1.08759e-53
Breast	MMP11	7.10198	1.33468	1.82828	0.995859	5.76731	1.57667e-148	4.74215e-147
Breast	CTHRC1	6.4288	4.23437	1.29107	1.17218	2.19444	6.98467e-98	1.17919e-96
Breast	COL1A2	10.0186	8.40736	1.53179	1.20354	1.61128	1.87637e-57	1.24349e-56
Breast	COL3A1	9.49231	7.49295	1.61051	1.45226	1.99936	4.1965e-66	3.64629e-65
Breast	SPARC	10.9319	10.0192	1.28058	0.973029	0.912716	6.18033e-32	2.1385e-31
Breast	COL5A2	6.09077	4.55612	1.47659	0.891583	1.53465	7.98454e-63	6.24391e-62
Breast	POSTN	8.42808	6.0354	1.64825	1.17513	2.39268	4.01165e-89	5.60199e-88
Breast	COL11A1	4.88811	-1.12077	2.4528	1.8053	6.00889	2.17065e-133	5.30453e-132
Breast	Signature score	0.166079	-0.533933	0.453187	0.223133	0.700012	1.86234e-98	3.4675e-97
Brain	FN1	7.16621	4.90578	1.50129	1.35772	2.26043	4.68945e-245	6.11192e-243
Brain	COL1A1	2.42188	0.430941	2.50474	1.56745	1.99094	4.43015e-81	4.81164e-80
Brain	SPP1	9.12528	6.32881	2.05986	2.39524	2.79646	8.41129e-143	2.34915e-141
Brain	PLAU	2.12674	-0.657916	1.97381	1.38522	2.78466	2.28882e-215	1.49155e-213
Brain	COL4A1	3.74204	1.23867	2.17592	1.49034	2.50337	8.99132e-153	2.92967e-151
Brain	COL18A1	4.1689	3.69665	1.01259	1.5053	0.472255	4.39775e-19	1.01148e-18
Brain	CLEC11A	2.73178	2.64288	0.813143	1.26578	0.0889049	0.673206	0.696358
Brain	MDK	6.22821	3.94829	1.62711	1.47787	2.27992	3.11612e-186	1.2184e-184
Brain	MMP11	-0.0475782	-0.960636	1.69044	1.49305	0.913058	5.058e-29	1.54506e-28
Brain	CTHRC1	1.12645	0.206292	1.96072	1.26276	0.920153	1.27967e-18	2.87558e-18
Brain	COL1A2	4.03218	1.89832	1.95858	1.23914	2.13387	1.43089e-165	5.08617e-164
Brain	COL3A1	2.47884	-0.641013	2.61323	1.29884	3.11985	8.23396e-191	3.5772e-189
Brain	SPARC	11.6868	7.95929	1.07697	1.8549	3.72746	5.14001e-307	2.00974e-304
Brain	COL5A2	2.14652	0.36749	1.79625	1.85832	1.77903	3.73577e-97	5.84275e-96
Brain	POSTN	-0.674308	-2.24486	4.36068	2.45567	1.57055	3.45104e-12	6.4255e-12
Brain	COL11A1	1.84555	2.00984	2.25416	1.48716	-0.164289	0.772288	0.790484
Brain	Signature score	0.159064	-0.0624682	0.428139	0.357011	0.221532	1.98316e-33	6.98572e-33
Adrenal gland	FN1	6.97016	5.69635	1.56094	1.6621	1.27382	6.94295e-17	1.45171e-16
Adrenal gland	COL1A1	5.19993	5.15085	1.94567	1.6908	0.0490815	0.397141	0.43134
Adrenal gland	SPP1	3.76129	3.72331	2.61108	2.07454	0.037986	0.867957	0.876928
Adrenal gland	PLAU	1.92657	1.58135	1.57702	1.26373	0.345218	0.0265971	0.0333316
Adrenal gland	COL4A1	5.75504	4.60697	1.46639	1.53787	1.14807	1.61403e-14	3.25302e-14
Adrenal gland	COL18A1	5.82626	5.91123	1.23415	1.49559	-0.0849692	0.165275	0.191758
Adrenal gland	CLEC11A	3.44246	3.63225	1.06786	1.27519	-0.189792	2.61916e-06	4.00035e-06
Adrenal gland	MDK	7.25593	6.20342	2.18387	1.57165	1.05251	2.28696e-11	4.15908e-11
Adrenal gland	MMP11	1.92699	0.157615	1.50626	1.3034	1.76937	9.94437e-28	2.99096e-27
Adrenal gland	CTHRC1	1.55167	0.698425	1.69955	1.34297	0.853241	3.38471e-06	5.10974e-06
Adrenal gland	COL1A2	5.83343	6.06414	1.64824	1.61413	-0.230709	0.00104468	0.00142822
Adrenal gland	COL3A1	5.19075	5.19317	1.82979	1.7807	-0.00241863	0.186229	0.214795
Adrenal gland	SPARC	9.69478	9.23684	1.57425	1.82293	0.457944	0.0448384	0.0558337
Adrenal gland	COL5A2	2.23539	1.62152	1.46341	1.29511	0.613861	0.000102227	0.000146951
Adrenal gland	POSTN	2.64438	1.30102	2.36723	1.61991	1.34335	8.85811e-09	1.4929e-08
Adrenal gland	COL11A1	-2.41037	-0.650324	3.84554	1.71113	-1.76005	8.19885e-10	1.43756e-09
Adrenal gland	Signature score	0.05666	-0.211053	0.442619	0.274677	0.267713	1.9717e-08	3.2946e-08
Thyroid	FN1	10.7743	6.42035	2.80659	1.35046	4.35391	1.09544e-77	1.15761e-76
Thyroid	COL1A1	6.01296	5.71077	2.09439	1.34423	0.302191	0.0267501	0.0334163
Thyroid	SPP1	4.42521	2.50659	2.01669	1.77611	1.91861	1.61229e-42	6.70645e-42
Thyroid	PLAU	5.56492	3.816	1.87348	1.21752	1.74892	5.27474e-44	2.2664e-43
Thyroid	COL4A1	5.68259	5.63884	1.04936	1.18009	0.0437533	0.707932	0.728425
Thyroid	COL18A1	5.67342	6.64508	0.770207	1.1664	-0.971663	1.63628e-61	1.23036e-60
Thyroid	CLEC11A	2.98939	3.52636	0.819263	1.02666	-0.53697	1.02625e-25	2.99452e-25
Thyroid	MDK	7.77364	4.90367	1.52089	1.31838	2.86997	6.60766e-98	1.17436e-96
Thyroid	MMP11	2.26057	0.517916	1.71014	1.21653	1.74266	2.51903e-52	1.331e-51
Thyroid	CTHRC1	2.62194	2.69875	2.05073	1.28118	-0.0768168	0.439367	0.470664
Thyroid	COL1A2	6.49629	7.02124	1.66593	1.31866	-0.524959	7.47879e-11	1.33525e-10
Thyroid	COL3A1	5.78694	5.98925	1.76207	1.43124	-0.202311	0.000715509	0.000985085
Thyroid	SPARC	9.58166	9.01634	0.905936	1.17949	0.565314	1.22675e-24	3.50116e-24
Thyroid	COL5A2	2.65616	3.15493	1.32871	1.07946	-0.498766	5.0634e-17	1.07597e-16
Thyroid	POSTN	4.04555	3.8379	2.0106	1.48296	0.20765	0.430693	0.465197
Thyroid	COL11A1	-1.95374	-2.23199	3.9496	1.69408	0.278243	0.283609	0.316832
Thyroid	Signature score	0.141978	-0.302693	0.479431	0.320259	0.444671	2.24841e-38	8.37265e-38
Lung	FN1	9.21957	10.2625	1.37681	1.32474	-1.04296	2.15314e-75	2.21547e-74
Lung	COL1A1	8.52812	6.87869	1.68538	1.64371	1.64943	4.72797e-83	5.60193e-82
Lung	SPP1	8.22334	3.26786	2.09441	1.9563	4.95547	5.14905e-225	5.0332e-223
Lung	PLAU	6.07277	4.19319	1.60176	1.06066	1.87958	1.58961e-137	4.14359e-136
Lung	COL4A1	5.90588	6.81044	1.0659	1.30351	-0.904558	3.23553e-67	2.87521e-66
Lung	COL18A1	5.47966	6.12678	1.14413	1.32653	-0.647112	2.79659e-41	1.11578e-40
Lung	CLEC11A	3.0455	3.52554	0.999797	1.1957	-0.480045	6.59206e-24	1.80245e-23
Lung	MDK	8.40215	5.49992	1.30898	1.31802	2.90224	1.76467e-223	1.37998e-221
Lung	MMP11	5.21376	-0.169139	1.96625	1.46576	5.3829	1.02111e-254	1.99627e-252
Lung	CTHRC1	5.76234	2.48762	1.38027	1.52682	3.27472	2.57337e-208	1.43741e-206
Lung	COL1A2	8.51427	8.28133	1.47182	1.45821	0.232947	0.00478493	0.00634206
Lung	COL3A1	8.43461	7.06998	1.59192	1.74949	1.36463	4.22094e-61	3.11394e-60
Lung	SPARC	9.76337	9.82077	1.2175	1.26703	-0.0574004	0.0559884	0.0692768
Lung	COL5A2	4.75907	4.35188	1.43193	1.31709	0.407189	4.96762e-08	8.12695e-08
Lung	POSTN	6.28574	4.92607	1.51751	1.73061	1.35968	4.33896e-61	3.14173e-60
Lung	COL11A1	2.84285	-2.59657	2.62513	2.89809	5.43941	5.23765e-197	2.5599e-195
Lung	Signature score	0.186932	-0.341622	0.44374	0.363649	0.528554	2.63862e-108	5.43e-107
Pancreas	FN1	9.78913	4.20387	1.6854	2.14685	5.58526	4.8264e-52	2.48306e-51
Pancreas	COL1A1	9.9615	3.71899	1.74735	2.15659	6.24251	2.06081e-52	1.1038e-51
Pancreas	SPP1	8.70212	6.00848	1.84835	2.51946	2.69364	1.03867e-28	3.14823e-28
Pancreas	PLAU	6.22349	1.06939	1.62707	1.72232	5.1541	2.65927e-53	1.5519e-52
Pancreas	COL4A1	6.79345	3.2267	1.15718	1.81123	3.56675	8.65132e-51	4.22833e-50
Pancreas	COL18A1	6.54609	5.15072	0.92663	1.79442	1.39538	3.08676e-31	1.04045e-30
Pancreas	CLEC11A	4.62855	1.3662	1.05156	1.56793	3.26235	5.30402e-50	2.56033e-49
Pancreas	MDK	8.42778	3.39401	0.955252	1.91693	5.03377	2.67523e-56	1.71478e-55
Pancreas	MMP11	7.74215	-0.673406	2.19404	2.00735	8.41556	2.90048e-54	1.80014e-53
Pancreas	CTHRC1	6.53746	-0.0224977	1.62697	2.03721	6.55995	1.41426e-53	8.37842e-53
Pancreas	COL1A2	9.93377	4.25191	1.59972	2.06627	5.68185	8.63053e-53	4.82077e-52
Pancreas	COL3A1	9.75968	3.7608	1.70644	2.10571	5.99888	3.01731e-52	1.57302e-51
Pancreas	SPARC	10.8728	5.57913	1.41982	2.07525	5.2937	1.35858e-53	8.17236e-53
Pancreas	COL5A2	6.02225	0.795836	1.57462	1.67502	5.22641	5.54946e-53	3.14469e-52
Pancreas	POSTN	7.03216	-0.116775	1.81229	2.09959	7.14893	1.28486e-52	7.07575e-52
Pancreas	COL11A1	4.28728	-2.8742	3.20779	2.05646	7.16148	5.35199e-47	2.43329e-46
Pancreas	Signature score	0.292374	-0.364778	0.372779	0.286715	0.657152	1.17902e-38	4.43265e-38
Esophageal	FN1	8.21072	8.65523	1.85161	2.40895	-0.444501	0.000436706	0.000614216
Esophageal	COL1A1	9.07382	5.88413	1.742	1.67911	3.18969	4.9758e-73	4.86385e-72
Esophageal	SPP1	5.87367	2.2369	2.66211	1.87176	3.63677	9.55795e-52	4.85345e-51
Esophageal	PLAU	5.76651	3.04142	1.54165	1.43292	2.72508	1.71465e-68	1.55914e-67
Esophageal	COL4A1	6.49917	5.10715	1.17948	1.9773	1.39202	8.38944e-20	1.98804e-19
Esophageal	COL18A1	5.91473	5.65078	0.936202	1.4597	0.263947	0.0232308	0.0294911
Esophageal	CLEC11A	2.77074	2.80933	1.22139	1.30563	-0.0385843	0.262227	0.295478
Esophageal	MDK	7.85885	4.39096	1.21936	1.45859	3.46789	5.01103e-88	6.75626e-87
Esophageal	MMP11	5.35334	0.814551	2.13121	1.54518	4.53878	2.28621e-82	2.62914e-81
Esophageal	CTHRC1	4.96264	1.06887	1.55926	1.47293	3.89376	2.42233e-85	3.1571e-84
Esophageal	COL1A2	8.60197	7.02882	1.6346	1.83739	1.57315	3.1642e-24	8.77449e-24
Esophageal	COL3A1	8.24173	6.24352	1.706	1.72024	1.99821	3.67566e-39	1.409e-38
Esophageal	SPARC	9.06422	7.78289	1.36939	1.83669	1.28133	1.20788e-21	3.1071e-21
Esophageal	COL5A2	5.07808	3.75782	1.49999	1.55469	1.32027	4.69258e-22	1.2232e-21
Esophageal	POSTN	5.8611	4.07208	1.86569	1.87236	1.78902	2.29478e-25	6.64636e-25
Esophageal	COL11A1	0.998741	-4.27329	3.43567	2.72012	5.27203	5.57445e-57	3.63268e-56
Esophageal	Signature score	0.339028	-0.148249	0.373495	0.419502	0.487277	1.83176e-36	6.57082e-36
Stomach	FN1	7.8056	6.58064	1.65028	2.65132	1.22497	3.11638e-11	5.64123e-11
Stomach	COL1A1	9.03157	5.98968	1.58781	2.04851	3.04189	1.11228e-64	9.06048e-64
Stomach	SPP1	5.64278	1.77689	2.24244	2.328	3.86588	5.14312e-58	3.528e-57
Stomach	PLAU	4.89522	2.40231	1.26858	1.69186	2.49291	3.9639e-65	3.36931e-64
Stomach	COL4A1	6.49101	4.3507	1.04923	2.16074	2.14031	2.78072e-39	1.0765e-38
Stomach	COL18A1	5.57679	4.52382	1.05718	1.79151	1.05297	2.6358e-21	6.62209e-21
Stomach	CLEC11A	2.99727	1.93977	1.2594	1.61254	1.05749	7.05518e-20	1.68206e-19
Stomach	MDK	8.54709	4.96658	1.17704	1.9047	3.58051	9.86361e-82	1.10191e-80
Stomach	MMP11	5.01703	0.341625	1.91074	1.63976	4.67541	4.64529e-85	5.85906e-84
Stomach	CTHRC1	4.75718	0.757256	1.53434	1.5095	3.99992	4.17879e-84	5.10596e-83
Stomach	COL1A2	8.64834	5.97232	1.46634	2.15438	2.67602	3.21163e-54	1.9621e-53
Stomach	COL3A1	8.38977	5.97517	1.52581	2.10321	2.41459	8.80817e-49	4.14939e-48
Stomach	SPARC	9.50999	7.04404	1.32734	2.04895	2.46595	9.24927e-59	6.57539e-58
Stomach	COL5A2	4.86205	3.18598	1.2666	1.86553	1.67607	2.02812e-34	7.20906e-34
Stomach	POSTN	6.07326	5.25093	1.50578	1.84016	0.822333	1.08013e-09	1.87703e-09
Stomach	COL11A1	0.99604	-4.24653	2.94571	3.09969	5.24257	6.2768e-58	4.23143e-57
Stomach	Signature score	0.20378	-0.425654	0.436862	0.266659	0.629435	1.34425e-52	7.30003e-52
Melanoma	FN1	7.04089	6.51145	2.9398	1.06413	0.529445	0.0111543	0.0143938
Melanoma	COL1A1	5.65638	7.03309	2.79357	1.63175	-1.37672	7.35151e-07	1.15905e-06
Melanoma	SPP1	6.11341	0.1141	2.99751	1.84172	5.99931	8.07866e-75	8.09938e-74
Melanoma	PLAU	2.12422	3.38165	1.94034	1.05927	-1.25743	1.76364e-14	3.53632e-14
Melanoma	COL4A1	3.89643	4.22892	1.89467	1.07028	-0.332488	0.286034	0.317726
Melanoma	COL18A1	5.74511	6.20535	1.11372	0.566311	-0.460245	1.9101e-06	2.95197e-06
Melanoma	CLEC11A	3.86915	3.88659	1.97315	0.541445	-0.0174466	0.316756	0.347897
Melanoma	MDK	6.3347	4.35528	1.62348	1.1233	1.97942	3.47433e-43	1.47659e-42
Melanoma	MMP11	2.16438	1.11467	2.00151	1.54614	1.04971	1.05192e-10	1.86955e-10
Melanoma	CTHRC1	4.64283	3.89314	1.88889	1.51151	0.749693	1.3831e-06	2.16317e-06
Melanoma	COL1A2	6.69181	7.60373	1.8875	1.54542	-0.911912	1.02021e-07	1.66209e-07
Melanoma	COL3A1	5.10477	6.28463	2.50148	1.59135	-1.17986	3.84942e-07	6.19392e-07
Melanoma	SPARC	9.24369	8.49165	1.62419	1.05462	0.752039	9.63937e-10	1.68259e-09
Melanoma	COL5A2	2.11454	3.31441	2.11638	0.954831	-1.19987	1.37346e-10	2.42997e-10
Melanoma	POSTN	3.23212	6.21032	3.53062	1.07613	-2.9782	5.07218e-31	1.69506e-30
Melanoma	COL11A1	1.30649	-0.261087	2.60165	2.29748	1.56758	4.83186e-13	9.21589e-13
Melanoma	Signature score	0.137442	-0.0897784	0.412664	0.423574	0.22722	4.81369e-10	8.47816e-10
Colon	FN1	7.64449	8.45787	1.94115	2.74887	-0.813381	1.13718e-13	2.19034e-13
Colon	COL1A1	8.31434	6.96781	1.81137	2.2741	1.34653	7.90788e-23	2.08918e-22
Colon	SPP1	5.53393	3.80517	2.62241	2.22037	1.72876	8.97091e-24	2.43585e-23
Colon	PLAU	4.86209	2.59479	1.20042	1.75339	2.2673	1.34301e-89	1.94487e-88
Colon	COL4A1	5.90597	5.53181	1.13966	2.21137	0.374159	0.652987	0.679038
Colon	COL18A1	4.90866	5.53754	1.207	2.08302	-0.628884	8.16435e-17	1.69801e-16
Colon	CLEC11A	2.82032	2.88966	1.12081	1.67507	-0.0693381	0.0657268	0.0808151
Colon	MDK	7.34729	5.5312	1.24419	2.02889	1.8161	4.51433e-65	3.75554e-64
Colon	MMP11	5.67904	1.7825	1.72162	1.5977	3.89654	4.9354e-117	1.07208e-115
Colon	CTHRC1	4.4	1.22381	1.71326	1.6245	3.17619	7.238e-98	1.17919e-96
Colon	COL1A2	8.22155	7.1204	1.62251	2.2639	1.10115	3.5258e-18	7.74487e-18
Colon	COL3A1	8.04334	7.23682	1.64722	2.19252	0.806518	5.77192e-11	1.03524e-10
Colon	SPARC	9.31025	8.10848	1.43227	2.324	1.20177	2.70583e-24	7.557e-24
Colon	COL5A2	4.5594	4.50067	1.49549	1.99759	0.0587232	0.284682	0.317125
Colon	POSTN	5.46333	4.87467	1.94663	1.9282	0.588658	1.05249e-06	1.6527e-06
Colon	COL11A1	2.75871	-1.45595	2.12543	1.91886	4.21466	4.69383e-100	9.17644e-99
Colon	Signature score	0.288915	-0.189142	0.419717	0.39765	0.478057	6.77537e-47	3.04502e-46
Prostate	FN1	6.49673	7.6571	1.09985	1.38074	-1.16037	1.32032e-21	3.35224e-21
Prostate	COL1A1	6.09059	6.89781	1.31613	1.21552	-0.80722	2.18786e-12	4.11275e-12
Prostate	SPP1	3.53892	3.04224	1.5673	1.67216	0.496682	0.000869548	0.00119296
Prostate	PLAU	2.20556	3.06091	1.08254	0.888165	-0.855351	9.34336e-19	2.12398e-18
Prostate	COL4A1	4.62603	5.42244	1.16449	1.12894	-0.796405	1.87979e-13	3.60294e-13
Prostate	COL18A1	4.74791	6.11831	0.718125	0.943762	-1.3704	1.00343e-42	4.21871e-42
Prostate	CLEC11A	3.27776	3.88133	0.699165	0.958164	-0.603571	1.40117e-11	2.57209e-11
Prostate	MDK	7.76999	7.29546	1.07511	0.829394	0.474532	3.1209e-06	4.72974e-06
Prostate	MMP11	1.90676	1.11898	1.25066	1.05687	0.787779	9.58338e-12	1.77588e-11
Prostate	CTHRC1	1.90753	1.2378	1.48537	1.50943	0.669728	2.64727e-06	4.02756e-06
Prostate	COL1A2	6.83749	7.61121	1.08888	1.14031	-0.77372	8.08375e-14	1.57251e-13
Prostate	COL3A1	6.08569	6.56652	1.26988	0.989367	-0.480825	7.66174e-06	1.14341e-05
Prostate	SPARC	7.94301	8.47415	1.19314	0.939903	-0.531141	6.40059e-07	1.01321e-06
Prostate	COL5A2	2.05319	3.14398	1.23079	1.3362	-1.09079	6.6368e-20	1.59202e-19
Prostate	POSTN	3.78708	3.43594	1.27335	1.25906	0.351144	0.00691153	0.00906849
Prostate	COL11A1	-3.15971	-3.08637	2.67372	2.43457	-0.0733363	0.756771	0.776633
Prostate	Signature score	-0.0353362	0.0287298	0.463824	0.368884	-0.064066	0.0928454	0.112045
Testicular	FN1	8.21546	5.31761	2.2543	0.734814	2.89785	6.68607e-33	2.33416e-32
Testicular	COL1A1	7.83027	5.36839	2.6207	0.823292	2.46188	4.12759e-21	1.02145e-20
Testicular	SPP1	5.30352	2.58164	2.14051	1.84284	2.72188	5.2606e-23	1.40883e-22
Testicular	PLAU	4.48025	0.254534	1.06627	0.961411	4.22571	5.41234e-51	2.67877e-50
Testicular	COL4A1	5.97421	3.42341	1.24568	0.762285	2.5508	7.33168e-46	3.221e-45
Testicular	COL18A1	5.65531	5.49801	1.58425	0.69696	0.157295	0.476194	0.508392
Testicular	CLEC11A	3.61059	3.53565	1.13109	0.392769	0.0749419	0.0727259	0.0885852
Testicular	MDK	8.83801	4.76355	1.3065	0.742683	4.07446	4.16996e-51	2.09033e-50
Testicular	MMP11	3.47889	3.74857	1.73529	0.56451	-0.269683	0.00195607	0.00262826
Testicular	CTHRC1	4.26564	1.30031	1.48899	0.633803	2.96533	3.78076e-49	1.80278e-48
Testicular	COL1A2	8.4847	7.43328	1.98473	0.58546	1.05142	1.8307e-06	2.8405e-06
Testicular	COL3A1	7.46501	5.24967	2.67965	0.603775	2.21534	2.79605e-19	6.50748e-19
Testicular	SPARC	9.65161	9.50925	1.58268	0.717127	0.142362	0.210711	0.2409
Testicular	COL5A2	3.81347	2.56627	1.93945	0.441324	1.2472	4.41657e-09	7.50817e-09
Testicular	POSTN	3.70649	2.34333	2.56001	1.66483	1.36316	2.54695e-08	4.2056e-08
Testicular	COL11A1	0.748457	3.05107	2.45018	1.42413	-2.30261	4.73219e-21	1.1637e-20
Testicular	Signature score	0.32651	-0.464637	0.405507	0.231592	0.791148	2.085e-42	8.58141e-42
Lymphoma	FN1	7.43742	0.910604	1.88428	1.78021	6.52681	2.44647e-29	7.59181e-29
Lymphoma	COL1A1	6.69111	-1.41085	1.90435	1.56105	8.10196	2.9485e-30	9.52779e-30
Lymphoma	SPP1	4.32557	0.326423	2.20096	2.4585	3.99915	4.28553e-18	9.36112e-18
Lymphoma	PLAU	4.31935	0.168675	1.39797	2.77036	4.15067	3.68188e-20	8.8865e-20
Lymphoma	COL4A1	4.11301	-3.0441	1.47732	1.34378	7.15712	1.69912e-30	5.53629e-30
Lymphoma	COL18A1	4.56984	3.82455	0.735542	1.57547	0.74529	0.000658675	0.000913269
Lymphoma	CLEC11A	2.52134	0.935941	0.92376	1.46235	1.5854	3.04012e-14	6.00347e-14
Lymphoma	MDK	4.31659	-0.381607	1.10203	1.28612	4.6982	1.24126e-29	3.91399e-29
Lymphoma	MMP11	1.65792	-2.91296	1.47648	2.23533	4.57088	4.79137e-29	1.47514e-28
Lymphoma	CTHRC1	3.42711	-5.0538	1.67637	2.78873	8.48091	9.65375e-31	3.19883e-30
Lymphoma	COL1A2	6.83765	-1.14402	1.46508	1.56881	7.98168	3.16555e-30	1.01453e-29
Lymphoma	COL3A1	6.56269	-2.12484	1.97796	1.68534	8.68752	4.32331e-30	1.37432e-29
Lymphoma	SPARC	8.41063	4.87601	1.25501	1.53929	3.53461	2.74571e-26	8.13311e-26
Lymphoma	COL5A2	3.02407	-4.64902	1.62817	1.83858	7.67309	1.38194e-30	4.54065e-30
Lymphoma	POSTN	4.1362	-3.74724	2.43277	2.09032	7.88344	1.8677e-29	5.84216e-29
Lymphoma	COL11A1	-1.76543	-8.45568	4.54952	2.36769	6.69025	2.15139e-24	6.05175e-24
Lymphoma	Signature score	0.471754	-0.0653888	0.274237	0.371832	0.537143	1.24096e-17	2.68074e-17
Liver	FN1	10.2939	9.4995	1.00935	0.684602	0.794377	3.31301e-24	9.12245e-24
Liver	COL1A1	5.04932	3.5579	2.37066	1.32818	1.49142	1.34781e-15	2.75913e-15
Liver	SPP1	6.40482	3.13827	3.83251	2.00599	3.26655	1.07379e-23	2.89553e-23
Liver	PLAU	1.66694	-0.277915	1.4211	1.29359	1.94486	2.79533e-41	1.11578e-40
Liver	COL4A1	4.76661	2.30796	1.42745	1.43397	2.45866	9.29491e-49	4.32656e-48
Liver	COL18A1	7.56373	7.80219	0.819418	0.471108	-0.238457	0.00258438	0.00344878
Liver	CLEC11A	1.6348	1.9985	1.57759	0.959589	-0.3637	0.0198521	0.0252839
Liver	MDK	6.93665	2.11653	1.91077	1.33739	4.82013	3.64676e-71	3.47776e-70
Liver	MMP11	2.65456	-1.43016	2.18227	1.52755	4.08471	1.81388e-62	1.39064e-61
Liver	CTHRC1	1.52901	-2.05981	2.4567	2.06965	3.58882	1.40836e-47	6.47847e-47
Liver	COL1A2	5.19185	3.80654	2.07487	1.26578	1.38531	3.76598e-16	7.79099e-16
Liver	COL3A1	4.91694	4.3134	2.23314	1.24422	0.60354	0.000678414	0.000937314
Liver	SPARC	7.84196	6.00945	1.38833	1.0857	1.83251	9.51169e-42	3.87403e-41
Liver	COL5A2	2.39801	1.19599	1.53232	0.942861	1.20203	5.10179e-22	1.32106e-21
Liver	POSTN	1.26256	0.133686	3.11223	1.49951	1.12888	1.08877e-07	1.76642e-07
Liver	COL11A1	-3.98968	-6.57057	4.18275	2.76411	2.58089	1.02011e-13	1.97457e-13
Liver	Signature score	0.113383	-0.289707	0.40469	0.329207	0.40309	7.51968e-26	2.21067e-25
Kidney	FN1	7.77796	6.08847	1.88732	2.29935	1.6895	1.38214e-27	4.12533e-27
Kidney	COL1A1	5.69871	4.06482	2.11063	2.4348	1.63389	1.07686e-19	2.53646e-19
Kidney	SPP1	10.5514	10.1419	1.78326	2.89003	0.409529	0.477186	0.508392
Kidney	PLAU	4.13617	5.27091	1.4739	2.7494	-1.13474	2.64206e-21	6.62209e-21
Kidney	COL4A1	6.53982	5.09637	1.79528	2.23263	1.44345	1.72939e-20	4.19994e-20
Kidney	COL18A1	6.78882	6.74549	1.03386	2.18714	0.0433221	0.0891206	0.107883
Kidney	CLEC11A	2.6831	3.03887	1.03674	1.84189	-0.355777	2.05723e-12	3.88587e-12
Kidney	MDK	5.73869	4.23154	1.79982	2.222	1.50714	5.47496e-23	1.45627e-22
Kidney	MMP11	3.37729	1.02691	1.35157	1.96344	2.35038	1.44459e-63	1.15272e-62
Kidney	CTHRC1	2.7431	0.350848	2.21454	2.20217	2.39226	1.55275e-37	5.72758e-37
Kidney	COL1A2	6.36732	5.23753	2.0031	2.40781	1.1298	1.38119e-11	2.54739e-11
Kidney	COL3A1	5.49541	4.84962	2.26068	2.44399	0.645792	0.000216166	0.000306236
Kidney	SPARC	9.94976	8.10019	1.69892	2.52187	1.84957	1.82295e-36	6.57082e-36
Kidney	COL5A2	2.64574	1.46234	2.01099	1.86974	1.18341	1.85649e-14	3.70351e-14
Kidney	POSTN	3.47303	2.53847	2.62229	2.90295	0.934555	1.73549e-05	2.54148e-05
Kidney	COL11A1	-2.54676	-3.14356	3.4149	1.92508	0.596801	0.000507486	0.000711208
Kidney	Signature score	0.0440012	-0.242877	0.44319	0.303399	0.286879	3.51626e-17	7.51289e-17
Bladder	FN1	8.29077	8.71106	2.43232	1.70397	-0.420292	0.41679	0.451426
Bladder	COL1A1	8.0519	8.1765	2.17278	1.50936	-0.124599	0.854499	0.865568
Bladder	SPP1	5.5389	2.71676	2.41054	1.53561	2.82214	2.3171e-09	3.99114e-09
Bladder	PLAU	5.83407	3.76363	1.79068	1.43945	2.07044	2.49411e-08	4.14978e-08
Bladder	COL4A1	5.49616	5.60777	1.26084	1.69647	-0.111607	0.564236	0.589883
Bladder	COL18A1	4.97699	5.96521	1.26292	0.964413	-0.988221	3.53158e-05	5.13326e-05
Bladder	CLEC11A	2.97047	3.57393	1.47081	0.908597	-0.603456	0.0122393	0.0156904
Bladder	MDK	8.53809	6.63415	1.45713	1.31945	1.90394	3.21477e-09	5.51305e-09
Bladder	MMP11	5.11273	1.37687	2.41429	1.00638	3.73586	2.09786e-14	4.16378e-14
Bladder	CTHRC1	4.50157	3.52135	2.29725	1.442	0.980216	0.00575211	0.00757264
Bladder	COL1A2	7.99687	8.58484	2.09433	1.3531	-0.587974	0.170714	0.197482
Bladder	COL3A1	7.53725	8.02979	2.21147	1.41691	-0.492534	0.312053	0.343698
Bladder	SPARC	9.05855	9.05068	1.5817	1.20252	0.00787033	0.920156	0.92727
Bladder	COL5A2	4.09521	4.25727	1.87845	1.21544	-0.162062	0.66911	0.693957
Bladder	POSTN	4.59758	4.33184	3.08859	1.28257	0.265743	0.0935729	0.112575
Bladder	COL11A1	0.806218	-3.19151	3.47901	2.71887	3.99773	9.54889e-09	1.60241e-08
Bladder	Signature score	0.0294079	-0.309906	0.517261	0.288846	0.339314	0.00166277	0.00224963
Cervical	FN1	6.79014	7.64656	2.02423	1.48115	-0.856421	0.0643989	0.0794321
Cervical	COL1A1	7.11672	8.95592	1.6603	1.40037	-1.83919	0.000187047	0.000267895
Cervical	SPP1	5.80805	2.02273	1.98552	2.55493	3.78532	4.42601e-06	6.65603e-06
Cervical	PLAU	5.83863	2.59026	1.52943	1.1582	3.24837	4.17383e-08	6.85701e-08
Cervical	COL4A1	4.64907	5.73542	1.36269	1.02578	-1.08635	0.00480696	0.00634974
Cervical	COL18A1	5.1608	7.43487	1.2327	0.995358	-2.27406	3.00167e-07	4.8498e-07
Cervical	CLEC11A	2.72726	4.80928	1.03609	0.664894	-2.08202	2.54917e-08	4.2056e-08
Cervical	MDK	8.647	8.11286	1.23141	1.35554	0.534143	0.225186	0.255211
Cervical	MMP11	5.77031	3.55997	1.87431	1.73212	2.21034	0.00019887	0.000282757
Cervical	CTHRC1	4.3059	2.85307	1.61594	1.20819	1.45284	0.00120856	0.0016465
Cervical	COL1A2	6.90485	9.05733	1.76138	1.37429	-2.15248	4.49505e-05	6.5095e-05
Cervical	COL3A1	6.62218	8.74719	1.81789	1.04586	-2.12501	1.63916e-05	2.40945e-05
Cervical	SPARC	8.08614	9.32767	1.56559	0.947301	-1.24153	0.00175583	0.00236734
Cervical	COL5A2	3.29503	4.87752	1.65923	1.14783	-1.58249	0.000547748	0.00076489
Cervical	POSTN	3.13097	4.43829	2.27524	1.04663	-1.30732	0.0107458	0.0139126
Cervical	COL11A1	-1.57683	-1.41036	3.43125	3.12422	-0.166473	0.510331	0.542227
Cervical	Signature score	-0.00564929	-0.0178929	0.454831	0.279397	0.0122436	0.939652	0.944484
Sarcoma	FN1	10.8089	8.0161	1.55362	3.32566	2.79275	0.137092	0.160969
Sarcoma	COL1A1	10.6851	7.13855	2.10672	3.98928	3.5465	0.107524	0.128176
Sarcoma	SPP1	5.93339	8183	2.61061	5.59307	-2.24961	0.536389	0.565305
Sarcoma	PLAU	5.32762	4.14035	2.02744	0.267074	1.18727	0.218007	0.247793
Sarcoma	COL4A1	7.44491	6.05475	1.45401	1.24104	1.39016	0.147351	0.172498
Sarcoma	COL18A1	6.48387	6.9306	1.24231	0.360766	-0.446726	0.548904	0.575392
Sarcoma	CLEC11A	3.55584	3.4325	2.08252	1.33898	0.123336	0.958595	0.961053
Sarcoma	MDK	8.42456	5.7682	1.50214	2.36358	2.65636	0.0663623	0.0813407
Sarcoma	MMP11	4.6436	2.5037	2.00428	0.870873	2.1399	0.0721434	0.0881503
Sarcoma	CTHRC1	5.91177	2.3756	2.14977	3.89022	3.53617	0.111712	0.132764
Sarcoma	COL1A2	10.8877	7.9179	1.8823	3.49495	2.9698	0.132173	0.156132
Sarcoma	COL3A1	10.5528	7.66485	1.99343	3.2382	2.88794	0.129765	0.153752
Sarcoma	SPARC	11.6981	9.4748	1.59764	0.980757	2.2233	0.0512666	0.0636357
Sarcoma	COL5A2	6.69946	3.35605	1.53933	1.74139	3.34341	0.0262168	0.0329607
Sarcoma	POSTN	6.94324	4.2083	3.19449	0.98599	2.73494	0.155423	0.181404
Sarcoma	COL11A1	0.852106	-2.57045	4.88734	0.361685	3.42256	0.214411	0.244416
Sarcoma	Signature score	-0.0129632	-0.274506	0.44533	0.474841	0.261543	0.37746	0.411105
Thymoma	FN1	7.65635	8.54905	2.64326	0.836437	-0.892695	0.783742	0.800113
Thymoma	COL1A1	4.7287	6.43845	2.25431	2.49983	-1.70975	0.304595	0.336431
Thymoma	SPP1	1.72507	2.62825	2.60227	1.26805	-0.90318	0.433813	0.465993
Thymoma	PLAU	1.88838	2.92525	1.6367	1.21827	-1.03687	0.226427	0.255876
Thymoma	COL4A1	4.23836	4.8508	1.57482	2.80113	-0.612439	0.647377	0.674998
Thymoma	COL18A1	6.38527	5.76155	1.27737	0.774635	0.623721	0.433815	0.465993
Thymoma	CLEC11A	3.15259	3.34735	0.948917	0.104157	-0.194758	0.799404	0.813977
Thymoma	MDK	9.2971	7.53875	0.931942	0.255619	1.75835	0.0246788	0.0312278
Thymoma	MMP11	2.84658	3.5254	1.07663	1.6453	-0.678819	0.535226	0.565305
Thymoma	CTHRC1	2.31026	2.50405	1.40003	1.37525	-0.193787	0.81515	0.827853
Thymoma	COL1A2	5.16488	7.03	2.21625	2.38818	-1.86512	0.276762	0.310068
Thymoma	COL3A1	3.77092	6.5907	2.11757	2.51249	-2.81978	0.101733	0.121644
Thymoma	SPARC	7.3305	8.9771	1.46958	3.00846	-1.6466	0.376521	0.411105
Thymoma	COL5A2	0.928024	2.6252	1.55422	2.88401	-1.69718	0.290439	0.321704
Thymoma	POSTN	1.47809	4.36215	2.42284	0.778595	-2.88406	0.0786546	0.0955092
Thymoma	COL11A1	0.0112	-3.82325	4.18225	1.68058	3.83445	0.157625	0.183426
Thymoma	Signature score	-0.00618675	-0.0185279	0.395688	0.511709	0.0123411	0.975673	0.975673
HeadNeck	FN1	8.26383	4.80988	1.99994	1.83878	3.45395	1.68809e-18	3.77169e-18
HeadNeck	COL1A1	8.94237	5.04707	1.94516	2.09863	3.8953	3.07681e-19	7.11853e-19
HeadNeck	SPP1	5.92377	2.35573	2.43955	2.50251	3.56804	1.05082e-14	2.13995e-14
HeadNeck	PLAU	6.98886	4.04085	1.32412	1.39611	2.94801	1.26088e-21	3.22226e-21
HeadNeck	COL4A1	5.96983	2.71467	1.28941	1.56723	3.25516	2.24832e-22	5.89996e-22
HeadNeck	COL18A1	5.8322	4.47224	1.02338	0.967136	1.35996	5.61257e-14	1.09726e-13
HeadNeck	CLEC11A	3.08204	1.3817	1.24331	0.949971	1.70034	4.72644e-16	9.72652e-16
HeadNeck	MDK	7.15364	5.90036	1.40916	1.43326	1.25328	3.90391e-07	6.25585e-07
HeadNeck	MMP11	5.32222	0.251248	2.11749	1.54983	5.07097	6.56954e-25	1.88874e-24
HeadNeck	CTHRC1	5.01088	1.19731	1.62159	1.9402	3.81357	9.44342e-21	2.30773e-20
HeadNeck	COL1A2	8.57563	5.46451	1.85594	1.90898	3.11112	6.71987e-17	1.41262e-16
HeadNeck	COL3A1	8.40846	4.97582	1.96778	2.03662	3.43264	2.60439e-17	5.59514e-17
HeadNeck	SPARC	9.72081	7.07898	1.59308	1.50134	2.64183	5.58771e-17	1.18097e-16
HeadNeck	COL5A2	5.18709	1.67305	1.70772	1.58931	3.51404	3.20758e-21	7.98829e-21
HeadNeck	POSTN	5.98188	2.45143	2.12227	1.75135	3.53045	1.81595e-18	4.0343e-18
HeadNeck	COL11A1	2.13907	-2.86831	2.9145	2.80206	5.00738	9.16201e-18	1.99019e-17
HeadNeck	Signature score	0.0691522	-0.635543	0.475708	0.28645	0.704695	1.12596e-18	2.5448e-18
Rectal	FN1	7.93844	7.74123	1.88606	1.05675	0.197215	0.547141	0.575087
Rectal	COL1A1	8.29658	6.11799	1.74024	1.13225	2.17859	0.000323876	0.000457167
Rectal	SPP1	5.24486	3.29487	2.57191	0.982828	1.94999	0.011525	0.0148233
Rectal	PLAU	4.77906	3.07756	1.20945	0.734071	1.7015	8.3888e-05	0.000121034
Rectal	COL4A1	6.19773	4.76807	1.15593	1.34069	1.42966	0.00147757	0.00200601
Rectal	COL18A1	5.00197	3.99186	1.09986	1.02317	1.01011	0.00903407	0.0117744
Rectal	CLEC11A	2.8728	2.37994	1.01377	0.572918	0.492863	0.0980802	0.117636
Rectal	MDK	7.48142	7.08027	1.10791	0.620202	0.401152	0.135947	0.160106
Rectal	MMP11	5.70687	1.69823	1.60755	0.50463	4.00864	3.98672e-07	6.36248e-07
Rectal	CTHRC1	4.50069	1.2872	1.79979	0.893757	3.21349	7.91143e-06	1.17619e-05
Rectal	COL1A2	8.2805	7.02052	1.57749	1.12284	1.25998	0.0104637	0.0135924
Rectal	COL3A1	8.17263	7.11677	1.63865	0.927162	1.05586	0.0126813	0.0162039
Rectal	SPARC	9.41209	8.18694	1.48299	0.977052	1.22515	0.00224867	0.00301106
Rectal	COL5A2	4.70207	3.15184	1.43507	0.864767	1.55023	0.000598591	0.000832915
Rectal	POSTN	5.53596	5.1101	2.01642	0.526696	0.425857	0.189856	0.218335
Rectal	COL11A1	2.69602	-2.3741	2.11968	1.27133	5.07012	6.37182e-07	1.01276e-06
Rectal	Signature score	0.0900497	-0.599605	0.472761	0.0767167	0.689655	2.63296e-05	3.84137e-05

## Sheet: S2. DE in UKBB
S2. Compare signature mRNA expression in tumor and normal in UKBB cohort
Cancer	Variable	Mean_T	Mean_C	SD_T	SD_C	log2FC	Wilcoxon_pValue	padj_wilcox
Colon	FN1	0.0429964	-0.00414009	0.26033	0.267713	0.0471365	2.1504e-06	6.03577e-06
Colon	COL1A1	0.00817948	0.017611	0.295096	0.271656	-0.00943153	0.358988	0.428358
Colon	SPP1	0.0887845	-0.0570855	0.60004	0.497867	0.14587	2.37165e-10	1.01e-09
Colon	PLAU	0.0199213	-0.0178053	0.318942	0.327543	0.0377266	0.000319646	0.000705205
Colon	COL4A1	0.0691491	-0.00838485	0.470516	0.42757	0.077534	8.03947e-05	0.000196609
Colon	COL18A1	0.0803376	-0.0640125	0.293234	0.256573	0.14435	1.38892e-37	3.43062e-36
Colon	CLEC11A	0.0333343	-0.0382553	0.539708	0.524452	0.0715895	0.000835853	0.0016785
Colon	MDK	0.118668	-0.0490014	0.570154	0.57261	0.167669	4.35251e-16	2.9863e-15
Colon	CTHRC1	0.0831216	-0.0510334	0.319318	0.288334	0.134155	2.94806e-29	3.64086e-28
Colon	COL3A1	0.032026	-0.0127472	0.231625	0.218554	0.0447732	1.42102e-05	3.63412e-05
Colon	SPARC	-0.0906936	-0.13261	0.790509	0.801934	0.0419162	0.0836234	0.122127
Colon	POSTN	-7.48594e-05	-0.00197224	0.378278	0.346571	0.00189738	0.841429	0.869594
Colon	score	0.0656678	-0.0372907	0.240728	0.201067	0.102958	1.25056e-30	1.71605e-29
Esophageal	FN1	0.0474114	-0.00414009	0.279123	0.267713	0.0515515	0.00179679	0.00338783
Esophageal	COL1A1	0.0115765	0.017611	0.326308	0.271656	-0.00603454	0.865403	0.890644
Esophageal	SPP1	0.128245	-0.0570855	0.556693	0.497867	0.185331	2.7655e-07	9.10772e-07
Esophageal	PLAU	0.0414592	-0.0178053	0.343866	0.327543	0.0592645	0.0211404	0.0341286
Esophageal	COL4A1	0.0517559	-0.00838485	0.456616	0.42757	0.0601407	0.04129	0.0629545
Esophageal	COL18A1	0.129383	-0.0640125	0.289135	0.256573	0.193395	3.26337e-20	2.60017e-19
Esophageal	CLEC11A	0.0986514	-0.0382553	0.615573	0.524452	0.136907	0.00056769	0.00120879
Esophageal	MDK	0.221269	-0.0490014	0.600232	0.57261	0.27027	8.54427e-11	3.98195e-10
Esophageal	CTHRC1	0.119389	-0.0510334	0.334154	0.288334	0.170422	1.28585e-14	7.56205e-14
Esophageal	COL3A1	0.00729019	-0.0127472	0.223824	0.218554	0.0200374	0.178192	0.234114
Esophageal	SPARC	0.0109092	-0.13261	0.784565	0.801934	0.143519	0.00997863	0.0169981
Esophageal	POSTN	-0.0417598	-0.00197224	0.410332	0.346571	-0.0397875	0.0364395	0.0566072
Esophageal	score	0.0996803	-0.0372907	0.246819	0.201067	0.136971	3.53007e-16	2.56449e-15
Pancreatic	FN1	-0.00952518	-0.00414009	0.266201	0.267713	-0.00538509	0.878775	0.895214
Pancreatic	COL1A1	0.0151837	0.017611	0.332068	0.271656	-0.00242726	0.826911	0.85818
Pancreatic	SPP1	0.101061	-0.0570855	0.566413	0.497867	0.158146	0.000341887	0.000747312
Pancreatic	PLAU	0.00612283	-0.0178053	0.331331	0.327543	0.0239281	0.442534	0.513173
Pancreatic	COL4A1	0.0400273	-0.00838485	0.600742	0.42757	0.0484122	0.966062	0.966062
Pancreatic	COL18A1	0.0732634	-0.0640125	0.293188	0.256573	0.137276	7.80763e-10	3.06109e-09
Pancreatic	CLEC11A	-0.00674614	-0.0382553	0.586109	0.524452	0.0315091	0.31075	0.381867
Pancreatic	MDK	0.196639	-0.0490014	0.63372	0.57261	0.24564	8.90487e-08	3.14215e-07
Pancreatic	CTHRC1	0.077055	-0.0510334	0.335725	0.288334	0.128088	7.14076e-09	2.63249e-08
Pancreatic	COL3A1	0.0254217	-0.0127472	0.268128	0.218554	0.0381689	0.0288098	0.0450381
Pancreatic	SPARC	0.0172135	-0.13261	0.727399	0.801934	0.149823	0.0120195	0.020196
Pancreatic	POSTN	0.0749153	-0.00197224	0.397939	0.346571	0.0768875	0.00805036	0.0140031
Pancreatic	score	0.0641055	-0.0372907	0.279276	0.201067	0.101396	1.34345e-06	3.95038e-06
Rectal	FN1	0.0345559	-0.00414009	0.276471	0.267713	0.038696	0.000845549	0.00168428
Rectal	COL1A1	0.00747354	0.017611	0.314298	0.271656	-0.0101375	0.586964	0.656019
Rectal	SPP1	0.0763425	-0.0570855	0.576134	0.497867	0.133428	2.5304e-06	7.00722e-06
Rectal	PLAU	0.0286454	-0.0178053	0.3683	0.327543	0.0464507	0.00564712	0.0101075
Rectal	COL4A1	0.0868381	-0.00838485	0.503676	0.42757	0.095223	0.000210623	0.000481702
Rectal	COL18A1	0.0904903	-0.0640125	0.268234	0.256573	0.154503	1.24332e-30	1.71605e-29
Rectal	CLEC11A	0.0156588	-0.0382553	0.574615	0.524452	0.0539141	0.0109609	0.0185434
Rectal	MDK	0.141529	-0.0490014	0.549454	0.57261	0.19053	5.24602e-14	2.94492e-13
Rectal	CTHRC1	0.109895	-0.0510334	0.334426	0.288334	0.160928	5.88754e-24	5.59316e-23
Rectal	COL3A1	0.0356281	-0.0127472	0.258117	0.218554	0.0483753	0.000119004	0.00028538
Rectal	SPARC	-0.0673061	-0.13261	0.781741	0.801934	0.0653037	0.0627581	0.093947
Rectal	POSTN	0.0516417	-0.00197224	0.406448	0.346571	0.053614	0.0277532	0.0436626
Rectal	score	0.0731283	-0.0372907	0.261978	0.201067	0.110419	8.97349e-23	8.20908e-22
Stomach	FN1	0.014759	-0.00414009	0.283263	0.267713	0.0188991	0.220043	0.283076
Stomach	COL1A1	-0.00408775	0.017611	0.307568	0.271656	-0.0216988	0.145279	0.197164
Stomach	SPP1	0.0990886	-0.0570855	0.536485	0.497867	0.156174	0.000579616	0.00122363
Stomach	PLAU	0.0301528	-0.0178053	0.316489	0.327543	0.0479581	0.0245288	0.0393416
Stomach	COL4A1	0.0894024	-0.00838485	0.461719	0.42757	0.0977872	0.00557795	0.0100566
Stomach	COL18A1	0.0748407	-0.0640125	0.29803	0.256573	0.138853	1.40863e-09	5.43644e-09
Stomach	CLEC11A	0.0329594	-0.0382553	0.554868	0.524452	0.0712146	0.0264442	0.04187
Stomach	MDK	0.16196	-0.0490014	0.637188	0.57261	0.210961	1.42716e-05	3.63412e-05
Stomach	CTHRC1	0.0989043	-0.0510334	0.315363	0.288334	0.149938	2.3167e-10	1.0039e-09
Stomach	COL3A1	0.00282085	-0.0127472	0.232427	0.218554	0.015568	0.182648	0.238699
Stomach	SPARC	-0.108296	-0.13261	0.882691	0.801934	0.0243134	0.536926	0.605574
Stomach	POSTN	-0.0328559	-0.00197224	0.387168	0.346571	-0.0308837	0.185611	0.241294
Stomach	score	0.0737661	-0.0372907	0.239224	0.201067	0.111057	1.2352e-10	5.64987e-10
Liver	FN1	0.0196138	-0.00414009	0.264335	0.267713	0.0237539	0.0669433	0.0990119
Liver	COL1A1	0.0855341	0.017611	0.301908	0.271656	0.0679231	0.00716766	0.0125561
Liver	SPP1	0.302673	-0.0570855	0.597065	0.497867	0.359759	2.84585e-13	1.49559e-12
Liver	PLAU	0.223684	-0.0178053	0.504026	0.327543	0.241489	1.45221e-10	6.52175e-10
Liver	COL4A1	0.336712	-0.00838485	0.685753	0.42757	0.345097	3.46056e-08	1.257e-07
Liver	COL18A1	0.12122	-0.0640125	0.314662	0.256573	0.185233	4.74694e-14	2.72673e-13
Liver	CLEC11A	0.205209	-0.0382553	0.652799	0.524452	0.243464	1.26395e-05	3.28628e-05
Liver	MDK	0.19667	-0.0490014	0.593191	0.57261	0.245672	6.96293e-07	2.23356e-06
Liver	CTHRC1	0.140306	-0.0510334	0.359216	0.288334	0.191339	4.80725e-11	2.28345e-10
Liver	COL3A1	0.0606313	-0.0127472	0.285526	0.218554	0.0733785	0.000698927	0.00145071
Liver	SPARC	-0.111309	-0.13261	0.805367	0.801934	0.0213007	0.794474	0.837662
Liver	POSTN	0.0353934	-0.00197224	0.405626	0.346571	0.0373657	0.750565	0.802553
Liver	score	0.198388	-0.0372907	0.309498	0.201067	0.235679	1.36297e-21	1.20233e-20
Bladder	FN1	0.0354448	-0.00414009	0.2695	0.267713	0.0395849	0.00114569	0.00222824
Bladder	COL1A1	-0.00540579	0.017611	0.303332	0.271656	-0.0230168	0.038122	0.0588508
Bladder	SPP1	0.139376	-0.0570855	0.577658	0.497867	0.196461	1.017e-12	5.1265e-12
Bladder	PLAU	0.006391	-0.0178053	0.332939	0.327543	0.0241963	0.129156	0.17822
Bladder	COL4A1	0.0680747	-0.00838485	0.422403	0.42757	0.0764595	0.000139588	0.000328364
Bladder	COL18A1	0.104744	-0.0640125	0.298164	0.256573	0.168757	2.27693e-33	3.74935e-32
Bladder	CLEC11A	0.0522657	-0.0382553	0.556022	0.524452	0.0905209	3.43472e-05	8.48375e-05
Bladder	MDK	0.159384	-0.0490014	0.553869	0.57261	0.208385	3.75189e-16	2.64776e-15
Bladder	CTHRC1	0.136225	-0.0510334	0.315269	0.288334	0.187258	3.61903e-37	8.0233e-36
Bladder	COL3A1	0.0386586	-0.0127472	0.226836	0.218554	0.0514057	4.39021e-08	1.57157e-07
Bladder	SPARC	-0.0453823	-0.13261	0.766892	0.801934	0.0872275	0.0209267	0.0340058
Bladder	POSTN	-0.00937354	-0.00197224	0.374164	0.346571	-0.0074013	0.826267	0.85818
Bladder	score	0.0881398	-0.0372907	0.223101	0.201067	0.12543	1.01246e-33	1.78627e-32
Cervical	FN1	-0.0141274	-0.00414009	0.249937	0.267713	-0.00998734	0.909837	0.917264
Cervical	COL1A1	0.011135	0.017611	0.346304	0.271656	-0.00647604	0.698654	0.756875
Cervical	SPP1	0.0261299	-0.0570855	0.606425	0.497867	0.0832155	0.0395369	0.0606559
Cervical	PLAU	0.0215598	-0.0178053	0.330452	0.327543	0.0393651	0.0123518	0.0206142
Cervical	COL4A1	0.017775	-0.00838485	0.449337	0.42757	0.0261598	0.596708	0.663905
Cervical	COL18A1	0.0581306	-0.0640125	0.300955	0.256573	0.122143	5.5413e-07	1.80092e-06
Cervical	CLEC11A	-0.0098065	-0.0382553	0.551171	0.524452	0.0284488	0.338454	0.409795
Cervical	MDK	0.118704	-0.0490014	0.662772	0.57261	0.167705	0.000735735	0.00151439
Cervical	CTHRC1	-0.0773326	-0.0510334	0.249176	0.288334	-0.0262992	0.109223	0.155046
Cervical	COL3A1	-0.00309405	-0.0127472	0.196088	0.218554	0.00965311	0.465226	0.529543
Cervical	SPARC	-0.0926218	-0.13261	0.81061	0.801934	0.039988	0.396761	0.468899
Cervical	POSTN	0.0118998	-0.00197224	0.335847	0.346571	0.013872	0.617937	0.675356
Cervical	score	0.0190083	-0.0372907	0.25168	0.201067	0.0562989	0.00321862	0.00588888
Kidney	FN1	0.0154457	-0.00414009	0.254977	0.267713	0.0195858	0.0642164	0.0955509
Kidney	COL1A1	0.0114724	0.017611	0.285582	0.271656	-0.00613865	0.487001	0.551785
Kidney	SPP1	0.233536	-0.0570855	0.629542	0.497867	0.290621	1.27805e-15	8.30732e-15
Kidney	PLAU	0.0456292	-0.0178053	0.403295	0.327543	0.0634345	0.00275152	0.00510997
Kidney	COL4A1	0.0212756	-0.00838485	0.462638	0.42757	0.0296604	0.290893	0.359619
Kidney	COL18A1	0.19696	-0.0640125	0.325487	0.256573	0.260972	1.16048e-45	4.7773e-44
Kidney	CLEC11A	0.0634359	-0.0382553	0.526899	0.524452	0.101691	0.000319769	0.000705205
Kidney	MDK	0.164733	-0.0490014	0.564701	0.57261	0.213735	2.55158e-11	1.23576e-10
Kidney	CTHRC1	0.0841372	-0.0510334	0.286283	0.288334	0.135171	9.09459e-15	5.47894e-14
Kidney	COL3A1	0.0157452	-0.0127472	0.226291	0.218554	0.0284924	0.0167082	0.0276975
Kidney	SPARC	-0.0440994	-0.13261	0.873027	0.801934	0.0885104	0.00636282	0.0112258
Kidney	POSTN	-0.0371008	-0.00197224	0.344554	0.346571	-0.0351286	0.098888	0.142008
Kidney	score	0.103181	-0.0372907	0.241017	0.201067	0.140472	2.73507e-25	2.93723e-24
Ovary	FN1	0.011001	-0.00414009	0.27968	0.267713	0.0151411	0.291189	0.359619
Ovary	COL1A1	0.0154925	0.017611	0.306256	0.271656	-0.00211849	0.881649	0.895214
Ovary	SPP1	0.118829	-0.0570855	0.652167	0.497867	0.175915	1.19675e-06	3.56142e-06
Ovary	PLAU	0.0604921	-0.0178053	0.307915	0.327543	0.0782973	3.1199e-06	8.46829e-06
Ovary	COL4A1	-0.0335176	-0.00838485	0.477755	0.42757	-0.0251328	0.345685	0.414486
Ovary	COL18A1	0.0404203	-0.0640125	0.301575	0.256573	0.104433	6.88515e-09	2.57672e-08
Ovary	CLEC11A	-0.0248911	-0.0382553	0.55916	0.524452	0.0133641	0.800357	0.837662
Ovary	MDK	0.101294	-0.0490014	0.557543	0.57261	0.150295	1.46246e-05	3.68601e-05
Ovary	CTHRC1	-0.0500096	-0.0510334	0.297058	0.288334	0.00102384	0.727618	0.781399
Ovary	COL3A1	-0.0361362	-0.0127472	0.225802	0.218554	-0.0233891	0.14906	0.20119
Ovary	SPARC	-0.0726573	-0.13261	0.839846	0.801934	0.0599525	0.174616	0.230642
Ovary	POSTN	0.0431992	-0.00197224	0.390339	0.346571	0.0451715	0.251445	0.318497
Ovary	score	0.0220601	-0.0372907	0.228819	0.201067	0.0593508	2.36498e-05	5.9005e-05
Prostate	FN1	0.0306405	-0.00414009	0.260678	0.267713	0.0347806	5.38968e-09	2.04808e-08
Prostate	COL1A1	-0.0145363	0.017611	0.265624	0.271656	-0.0321473	1.05782e-06	3.18637e-06
Prostate	SPP1	0.0330249	-0.0570855	0.52802	0.497867	0.0901104	1.45157e-07	4.9797e-07
Prostate	PLAU	-0.0307247	-0.0178053	0.312186	0.327543	-0.0129194	0.0569337	0.0862738
Prostate	COL4A1	0.0388998	-0.00838485	0.422625	0.42757	0.0472846	0.000780916	0.0015941
Prostate	COL18A1	0.0549585	-0.0640125	0.271669	0.256573	0.118971	6.2141e-55	5.11627e-53
Prostate	CLEC11A	0.0609968	-0.0382553	0.523947	0.524452	0.0992521	1.40531e-12	6.94224e-12
Prostate	MDK	0.0469639	-0.0490014	0.569551	0.57261	0.0959652	2.80998e-10	1.15677e-09
Prostate	CTHRC1	0.153539	-0.0510334	0.286156	0.288334	0.204572	1.53133e-137	3.78239e-135
Prostate	COL3A1	0.0178668	-0.0127472	0.223195	0.218554	0.030614	1.80914e-06	5.19602e-06
Prostate	SPARC	-0.094452	-0.13261	0.792836	0.801934	0.0381578	0.0822554	0.120935
Prostate	POSTN	0.0171423	-0.00197224	0.359906	0.346571	0.0191146	0.259194	0.326638
Prostate	score	0.0469406	-0.0372907	0.218596	0.201067	0.0842313	1.3098e-42	4.04402e-41
Leukemia	FN1	0.000650012	-0.00414009	0.277143	0.267713	0.0047901	0.550792	0.61839
Leukemia	COL1A1	-0.0642613	0.017611	0.32064	0.271656	-0.0818723	3.74553e-06	1.00559e-05
Leukemia	SPP1	0.0792843	-0.0570855	0.57995	0.497867	0.13637	0.000263048	0.000596081
Leukemia	PLAU	0.0654983	-0.0178053	0.358654	0.327543	0.0833035	0.000144963	0.00033779
Leukemia	COL4A1	0.156807	-0.00838485	0.513913	0.42757	0.165192	9.58489e-07	2.95933e-06
Leukemia	COL18A1	0.110874	-0.0640125	0.273089	0.256573	0.174886	1.13064e-24	1.11708e-23
Leukemia	CLEC11A	-0.0235135	-0.0382553	0.728263	0.524452	0.0147418	0.800021	0.837662
Leukemia	MDK	0.0673853	-0.0490014	0.586343	0.57261	0.116387	0.00149691	0.00288857
Leukemia	CTHRC1	0.0776772	-0.0510334	0.348456	0.288334	0.128711	3.48614e-10	1.4116e-09
Leukemia	COL3A1	0.0206903	-0.0127472	0.215636	0.218554	0.0334374	0.00987963	0.0169463
Leukemia	SPARC	-0.394632	-0.13261	0.90234	0.801934	-0.262022	8.53469e-07	2.66844e-06
Leukemia	POSTN	-0.0514399	-0.00197224	0.37634	0.346571	-0.0494677	0.00987738	0.0169463
Leukemia	score	0.0693378	-0.0372907	0.243582	0.201067	0.106628	9.44232e-13	4.85886e-12
Lymphoma	FN1	-0.00437948	-0.00414009	0.260532	0.267713	-0.000239392	0.772386	0.818796
Lymphoma	COL1A1	0.00737599	0.017611	0.302609	0.271656	-0.010235	0.233777	0.299186
Lymphoma	SPP1	0.126069	-0.0570855	0.5523	0.497867	0.183155	6.90921e-16	4.61236e-15
Lymphoma	PLAU	0.0584768	-0.0178053	0.371985	0.327543	0.0762821	9.99994e-07	3.04936e-06
Lymphoma	COL4A1	0.0944325	-0.00838485	0.47796	0.42757	0.102817	2.04462e-07	6.82462e-07
Lymphoma	COL18A1	0.0992204	-0.0640125	0.290213	0.256573	0.163233	3.86135e-46	1.90751e-44
Lymphoma	CLEC11A	0.00663297	-0.0382553	0.607929	0.524452	0.0448882	0.00595364	0.0105795
Lymphoma	MDK	0.148619	-0.0490014	0.585517	0.57261	0.19762	1.40255e-18	1.04978e-17
Lymphoma	CTHRC1	0.0825421	-0.0510334	0.359127	0.288334	0.133576	1.93575e-21	1.64873e-20
Lymphoma	COL3A1	0.0169793	-0.0127472	0.220671	0.218554	0.0297265	0.000133773	0.000317712
Lymphoma	SPARC	-0.0926717	-0.13261	0.78752	0.801934	0.039938	0.277808	0.346559
Lymphoma	POSTN	0.00344719	-0.00197224	0.403938	0.346571	0.00541942	0.616232	0.675356
Lymphoma	score	0.0791215	-0.0372907	0.231903	0.201067	0.116412	7.64187e-38	2.09727e-36
Myeloma	FN1	0.0276701	-0.00414009	0.231094	0.267713	0.0318102	0.0886065	0.127987
Myeloma	COL1A1	-0.0150431	0.017611	0.290886	0.271656	-0.0326541	0.115841	0.161654
Myeloma	SPP1	0.254534	-0.0570855	0.702897	0.497867	0.311619	6.32128e-10	2.51832e-09
Myeloma	PLAU	0.102499	-0.0178053	0.360846	0.327543	0.120304	1.95707e-06	5.55629e-06
Myeloma	COL4A1	0.172405	-0.00838485	0.501668	0.42757	0.18079	1.52938e-06	4.44421e-06
Myeloma	COL18A1	0.167075	-0.0640125	0.307742	0.256573	0.231088	6.33975e-25	6.52466e-24
Myeloma	CLEC11A	0.129095	-0.0382553	0.62182	0.524452	0.16735	0.000311041	0.000698428
Myeloma	MDK	0.336061	-0.0490014	0.715531	0.57261	0.385063	4.0539e-15	2.50328e-14
Myeloma	CTHRC1	0.118985	-0.0510334	0.308301	0.288334	0.170018	2.11854e-13	1.13756e-12
Myeloma	COL3A1	0.00278924	-0.0127472	0.229916	0.218554	0.0155364	0.11108	0.156782
Myeloma	SPARC	-0.144098	-0.13261	0.853415	0.801934	-0.0114877	0.754698	0.803493
Myeloma	POSTN	0.0224895	-0.00197224	0.367114	0.346571	0.0244618	0.402594	0.473527
Myeloma	score	0.16043	-0.0372907	0.246842	0.201067	0.197721	1.42325e-28	1.67401e-27
Lung	FN1	0.0223078	-0.00414009	0.282837	0.267713	0.0264479	0.00169803	0.00325126
Lung	COL1A1	-0.0114693	0.017611	0.300021	0.271656	-0.0290804	0.00299703	0.00552437
Lung	SPP1	0.17182	-0.0570855	0.617055	0.497867	0.228906	5.87855e-21	4.84001e-20
Lung	PLAU	0.0770359	-0.0178053	0.372819	0.327543	0.0948412	1.79537e-13	9.85459e-13
Lung	COL4A1	0.0861759	-0.00838485	0.478192	0.42757	0.0945608	2.55324e-06	7.00722e-06
Lung	COL18A1	0.128353	-0.0640125	0.307821	0.256573	0.192365	4.3091e-59	5.32173e-57
Lung	CLEC11A	0.0268681	-0.0382553	0.555311	0.524452	0.0651233	0.00177743	0.00337711
Lung	MDK	0.215223	-0.0490014	0.575178	0.57261	0.264225	3.46059e-32	5.34228e-31
Lung	CTHRC1	0.0917893	-0.0510334	0.31139	0.288334	0.142823	9.17798e-30	1.19314e-28
Lung	COL3A1	0.000761892	-0.0127472	0.243338	0.218554	0.0135091	0.167128	0.222305
Lung	SPARC	0.0120167	-0.13261	0.769595	0.801934	0.144627	6.22354e-06	1.63534e-05
Lung	POSTN	-0.0105499	-0.00197224	0.352199	0.346571	-0.00857766	0.322791	0.392755
Lung	score	0.0997535	-0.0372907	0.243726	0.201067	0.137044	7.84339e-44	2.7676e-42
Brain	FN1	-0.0483443	-0.00414009	0.257595	0.267713	-0.0442042	0.144027	0.196546
Brain	COL1A1	0.000997266	0.017611	0.28091	0.271656	-0.0166137	0.601512	0.666249
Brain	SPP1	0.0461914	-0.0570855	0.518938	0.497867	0.103277	0.0181943	0.0299599
Brain	PLAU	-0.0382231	-0.0178053	0.311593	0.327543	-0.0204179	0.239912	0.305456
Brain	COL4A1	-0.0190551	-0.00838485	0.39405	0.42757	-0.0106702	0.612011	0.674851
Brain	COL18A1	0.0352544	-0.0640125	0.243925	0.256573	0.0992669	0.000159304	0.000367739
Brain	CLEC11A	-0.0778244	-0.0382553	0.617599	0.524452	-0.0395691	0.631335	0.68696
Brain	MDK	0.00476912	-0.0490014	0.516902	0.57261	0.0537705	0.268801	0.337024
Brain	CTHRC1	0.0234144	-0.0510334	0.28893	0.288334	0.0744478	0.00223761	0.00418705
Brain	COL3A1	-0.00335269	-0.0127472	0.238839	0.218554	0.00939447	0.345227	0.414486
Brain	SPARC	-0.166093	-0.13261	0.854549	0.801934	-0.0334836	0.875031	0.895214
Brain	POSTN	-0.0212524	-0.00197224	0.361118	0.346571	-0.0192801	0.373012	0.442952
Brain	score	-0.00360324	-0.0372907	0.22277	0.201067	0.0336874	0.115529	0.161654
Thyroid	FN1	0.0523364	-0.00414009	0.284332	0.267713	0.0564765	0.0205252	0.0335744
Thyroid	COL1A1	0.01566	0.017611	0.301643	0.271656	-0.00195097	0.884341	0.895214
Thyroid	SPP1	0.0952674	-0.0570855	0.511971	0.497867	0.152353	0.00110363	0.00216347
Thyroid	PLAU	0.0455993	-0.0178053	0.332862	0.327543	0.0634045	0.0255927	0.0407832
Thyroid	COL4A1	-0.0382341	-0.00838485	0.477156	0.42757	-0.0298492	0.461884	0.528173
Thyroid	COL18A1	0.0602834	-0.0640125	0.282927	0.256573	0.124296	8.35968e-07	2.64723e-06
Thyroid	CLEC11A	0.110599	-0.0382553	0.57837	0.524452	0.148854	0.00546544	0.00992621
Thyroid	MDK	0.0398565	-0.0490014	0.546326	0.57261	0.0888579	0.118429	0.164336
Thyroid	CTHRC1	-0.0173743	-0.0510334	0.300385	0.288334	0.0336591	0.167404	0.222305
Thyroid	COL3A1	-0.0226555	-0.0127472	0.207227	0.218554	-0.00990832	0.936172	0.939977
Thyroid	SPARC	0.00626978	-0.13261	0.638213	0.801934	0.13888	0.105287	0.150322
Thyroid	POSTN	-0.0223284	-0.00197224	0.35429	0.346571	-0.0203562	0.448695	0.517887
Thyroid	score	0.0341677	-0.0372907	0.22013	0.201067	0.0714584	0.000428063	0.00092747
Melanoma	FN1	-0.00838774	-0.00414009	0.253708	0.267713	-0.00424765	0.705628	0.761092
Melanoma	COL1A1	0.0168286	0.017611	0.293125	0.271656	-0.000782362	0.436184	0.510605
Melanoma	SPP1	0.0502524	-0.0570855	0.556672	0.497867	0.107338	4.45365e-06	1.18285e-05
Melanoma	PLAU	0.00302006	-0.0178053	0.317275	0.327543	0.0208253	0.0602024	0.0906707
Melanoma	COL4A1	0.0202179	-0.00838485	0.434468	0.42757	0.0286028	0.205287	0.265476
Melanoma	COL18A1	0.0122018	-0.0640125	0.28302	0.256573	0.0762143	1.86876e-10	8.24256e-10
Melanoma	CLEC11A	0.0268724	-0.0382553	0.530754	0.524452	0.0651276	0.000825915	0.00167214
Melanoma	MDK	0.0400193	-0.0490014	0.59789	0.57261	0.0890206	0.000444705	0.000955149
Melanoma	CTHRC1	0.0130345	-0.0510334	0.313741	0.288334	0.0640679	1.77638e-07	6.0105e-07
Melanoma	COL3A1	0.00250468	-0.0127472	0.225826	0.218554	0.0152518	0.0840548	0.122127
Melanoma	SPARC	-0.108343	-0.13261	0.799367	0.801934	0.0242668	0.441834	0.513173
Melanoma	POSTN	0.0244143	-0.00197224	0.358456	0.346571	0.0263865	0.151137	0.202885
Melanoma	score	0.0210154	-0.0372907	0.228251	0.201067	0.058306	2.74948e-10	1.15105e-09
Breast	FN1	0.0172426	-0.00414009	0.290019	0.267713	0.0213827	0.0010791	0.0021323
Breast	COL1A1	0.0509396	0.017611	0.301632	0.271656	0.0333286	1.11524e-07	3.87979e-07
Breast	SPP1	0.15191	-0.0570855	0.582482	0.497867	0.208995	1.62019e-54	1.00047e-52
Breast	PLAU	0.0640207	-0.0178053	0.351275	0.327543	0.081826	7.60876e-28	8.54256e-27
Breast	COL4A1	0.0418047	-0.00838485	0.473699	0.42757	0.0501896	0.000101283	0.000245264
Breast	COL18A1	0.0265362	-0.0640125	0.283245	0.256573	0.0905487	9.27772e-35	1.76277e-33
Breast	CLEC11A	-0.0131665	-0.0382553	0.543962	0.524452	0.0250888	0.141627	0.194344
Breast	MDK	0.0812317	-0.0490014	0.597984	0.57261	0.130233	8.8505e-19	6.83148e-18
Breast	CTHRC1	-0.0360387	-0.0510334	0.312986	0.288334	0.0149947	0.314943	0.385103
Breast	COL3A1	-0.00925175	-0.0127472	0.23043	0.218554	0.00349541	0.45479	0.52248
Breast	SPARC	-0.0715692	-0.13261	0.798484	0.801934	0.0610406	0.000633357	0.00132576
Breast	POSTN	0.0709504	-0.00197224	0.377539	0.346571	0.0729226	3.48401e-15	2.20654e-14
Breast	score	0.0383808	-0.0372907	0.237455	0.201067	0.0756714	3.89796e-37	8.0233e-36

## Sheet: S3. Cox for each gene in TCGA
S3. Cox results for the association of each signature gene and 10-year overall moratlity in all TCGA cancer patients
Sexgroup	Protein	n	nevent	HR	HR.confint.lower	HR.confint.upper	cindex	p_val	p.adj
All	Signature score	9045	2614	1.69	1.55	1.85	0.7422	1.02e-31	<0.0001
All	COL4A1	9045	2614	1.2	1.16	1.23	0.7423	1.084e-32	<0.0001
All	COL5A2	9045	2614	1.17	1.14	1.19	0.7428	2.763e-35	<0.0001
All	CTHRC1	9045	2614	1.16	1.14	1.19	0.7445	9.861e-38	<0.0001
All	FN1	9045	2614	1.15	1.13	1.18	0.7433	4.4e-35	<0.0001
All	PLAU	9045	2614	1.15	1.12	1.17	0.7399	3.176e-23	<0.0001
All	COL1A2	9045	2614	1.14	1.12	1.17	0.7406	2.462e-28	<0.0001
All	COL1A1	9045	2614	1.13	1.11	1.15	0.741	7.026e-30	<0.0001
All	COL3A1	9045	2614	1.13	1.1	1.15	0.7408	2.838e-29	<0.0001
All	CLEC11A	9045	2614	1.12	1.08	1.15	0.7347	8.437e-09	<0.0001
All	COL18A1	9045	2614	1.11	1.07	1.15	0.7341	1.429e-05	<0.0001
All	SPARC	9045	2614	1.11	1.08	1.15	0.7356	5.48e-15	<0.0001
All	MDK	9045	2614	1.1	1.07	1.13	0.7352	3.32e-11	<0.0001
All	POSTN	9045	2614	1.1	1.09	1.12	0.7419	3.559e-32	<0.0001
All	SPP1	9045	2614	1.09	1.07	1.11	0.7394	2.621e-18	<0.0001
All	MMP11	9045	2614	1.08	1.06	1.1	0.7347	3.789e-11	<0.0001
All	COL11A1	9045	2614	1.06	1.05	1.08	0.7385	3.28e-21	<0.0001
Female	Signature score	4587	1280	1.71	1.51	1.94	0.7415	4.145e-14	<0.0001
Female	COL4A1	4587	1280	1.18	1.13	1.24	0.7386	1.15e-14	<0.0001
Female	CTHRC1	4587	1280	1.17	1.13	1.21	0.7418	6.965e-17	<0.0001
Female	COL5A2	4587	1280	1.16	1.12	1.2	0.7399	3.527e-14	<0.0001
Female	FN1	4587	1280	1.15	1.11	1.19	0.7404	4.406e-14	<0.0001
Female	PLAU	4587	1280	1.13	1.09	1.17	0.7346	3.627e-08	<0.0001
Female	COL18A1	4587	1280	1.13	1.07	1.19	0.7327	0.006856	<0.0001
Female	COL1A2	4587	1280	1.13	1.1	1.17	0.7368	4.833e-11	<0.0001
Female	SPARC	4587	1280	1.13	1.09	1.18	0.7344	1.977e-07	<0.0001
Female	COL1A1	4587	1280	1.12	1.09	1.15	0.7376	3.952e-11	<0.0001
Female	COL3A1	4587	1280	1.12	1.09	1.16	0.7378	9.252e-12	<0.0001
Female	SPP1	4587	1280	1.11	1.08	1.14	0.7372	4.074e-12	<0.0001
Female	CLEC11A	4587	1280	1.1	1.05	1.15	0.7314	0.05425	0.0001
Female	POSTN	4587	1280	1.1	1.07	1.12	0.7387	1.029e-12	<0.0001
Female	MDK	4587	1280	1.07	1.03	1.12	0.7318	0.0003743	0.0004
Female	MMP11	4587	1280	1.07	1.04	1.1	0.7319	1.87e-06	<0.0001
Female	COL11A1	4587	1280	1.07	1.05	1.09	0.7385	1.148e-09	<0.0001
Male	Signature score	4458	1334	1.69	1.49	1.91	0.7368	1.926e-13	<0.0001
Male	COL4A1	4458	1334	1.21	1.16	1.25	0.7392	2.124e-19	<0.0001
Male	COL5A2	4458	1334	1.17	1.14	1.21	0.7387	1.624e-19	<0.0001
Male	FN1	4458	1334	1.16	1.12	1.19	0.74	8.514e-17	<0.0001
Male	PLAU	4458	1334	1.16	1.12	1.21	0.7387	5.409e-14	<0.0001
Male	CTHRC1	4458	1334	1.16	1.13	1.2	0.7411	4.712e-20	<0.0001
Male	COL1A2	4458	1334	1.15	1.11	1.18	0.7373	4.432e-16	<0.0001
Male	COL1A1	4458	1334	1.14	1.1	1.17	0.7377	1.827e-17	<0.0001
Male	CLEC11A	4458	1334	1.14	1.09	1.19	0.7312	1.278e-05	<0.0001
Male	COL3A1	4458	1334	1.13	1.1	1.16	0.7371	5.267e-16	<0.0001
Male	MDK	4458	1334	1.12	1.08	1.16	0.7322	6.504e-06	<0.0001
Male	POSTN	4458	1334	1.11	1.09	1.14	0.7389	1.904e-18	<0.0001
Male	COL18A1	4458	1334	1.1	1.04	1.16	0.7293	0.0002528	0.0003
Male	SPARC	4458	1334	1.1	1.06	1.14	0.7305	0.001325	<0.0001
Male	MMP11	4458	1334	1.09	1.06	1.12	0.7309	3.998e-06	<0.0001
Male	SPP1	4458	1334	1.07	1.05	1.1	0.7356	3.655e-06	<0.0001
Male	COL11A1	4458	1334	1.06	1.04	1.08	0.7323	1.742e-07	<0.0001

## Sheet: S4. Cox for score in TCGA
S4. Cox results for the association of signature score and 10-year overall moratlity in each TCGA cancer
Cancer	n	nevent	HR	HR.confint.lower	HR.confint.upper	cindex	p_val	p.adj
Brain	658	234	6.9	4.64	10.25	0.8329	1.175e-18	<0.0001
Mesothelioma	86	73	3.13	1.87	5.24	0.6537	0.01471	0.0001
Uterine	233	68	3.02	1.61	5.66	0.6901	0.0005601	0.0025
Kidney	877	225	2.96	2.17	4.03	0.6582	7.37e-12	<0.0001
Melanoma	181	50	2.75	1.31	5.8	0.6407	0.007788	0.28
Cervical	302	70	1.92	1.14	3.23	0.6101	0.01469	0.0378
Pancreas	178	93	1.91	1.09	3.36	0.5895	0.02404	0.0481
Adrenal gland	254	33	1.73	0.77	3.89	0.6388	0.1854	0.2225
Colon	284	68	1.71	0.93	3.16	0.5546	0.08452	0.1087
Sarcoma	257	97	1.69	1.06	2.69	0.61	0.02781	0.0501
Breast	1076	139	1.5	1.03	2.2	0.6393	0.03442	0.0563
Stomach	402	156	1.43	0.99	2.07	0.5743	0.05356	0.0771
Bladder	405	177	1.41	1.05	1.89	0.6106	0.02323	0.0481
Lung	968	380	1.35	1.07	1.7	0.5632	0.01032	0.31
HeadNeck	517	215	1.32	0.99	1.76	0.5773	0.05569	0.0771
Esophageal	181	76	1.27	0.69	2.33	0.5456	0.4492	0.4756
Liver	401	144	1.19	0.78	1.81	0.5212	0.4285	0.4756
Ovarian	409	255	0.99	0.78	1.27	0.5961	0.9598	0.9598
Lymphoma	47	8	Not performed because of less than 20 events
Prostate	484	10	Not performed because of less than 20 events
Rectal	91	16	Not performed because of less than 20 events
Testicular	0	0	Not performed because of less than 20 events
Thymoma	118	8	Not performed because of less than 20 events
Thyroid	504	16	Not performed because of less than 20 events

## Sheet: S5. Cox for each gene in UKBB
S5. Cox results for the association of each signature gene and 10-year overall moratlity in all UKBB cancer patients
Sexgroup	Protein	n	nevent	HR	HR.confint.lower	HR.confint.upper	cindex	p_val	var	p.adj
All	score	10384	2715	2.16	1.84	2.52	0.8336	8.412e-19	score	<0.0001
All	COL18A1	10384	2715	1.71	1.5	1.96	0.8325	1.946e-12	COL18A1	<0.0001
All	CTHRC1	10384	2715	1.38	1.22	1.56	0.8306	0.0005278	CTHRC1	<0.0001
All	COL3A1	10384	2715	1.3	1.1	1.53	0.8301	0.001625	COL3A1	0.0035
All	COL4A1	10384	2715	1.28	1.18	1.39	0.8312	8.263e-07	COL4A1	<0.0001
All	SPP1	10384	2715	1.26	1.18	1.35	0.8317	1.177e-08	SPP1	<0.0001
All	MDK	10384	2715	1.24	1.17	1.32	0.8319	5.222e-09	MDK	<0.0001
All	PLAU	10384	2715	1.13	1.01	1.26	0.83	0.02535	PLAU	0.0449
All	CLEC11A	10384	2715	1.1	1.03	1.18	0.8301	0.00386	CLEC11A	0.0079
All	COL1A1	10384	2715	1.08	0.95	1.23	0.8298	0.2477	COL1A1	0.345
All	POSTN	10384	2715	1.06	0.96	1.17	0.8298	0.2701	POSTN	0.3511
All	SPARC	10384	2715	1.02	0.97	1.07	0.8298	0.4666	SPARC	0.5685
All	FN1	10384	2715	0.96	0.83	1.1	0.8297	544	FN1	0.624
Female	score	5283	1133	1.84	1.44	2.37	0.8562	0.001436	score	<0.0001
Female	COL18A1	5283	1133	1.79	1.45	2.2	0.8569	4.319e-05	COL18A1	<0.0001
Female	CTHRC1	5283	1133	1.28	1.05	1.55	0.855	0.0125	CTHRC1	0.0244
Female	MDK	5283	1133	1.21	1.1	1.33	0.8558	0.06173	MDK	0.0002
Female	SPP1	5283	1133	1.18	1.07	1.31	0.8556	0.001528	SPP1	0.0035
Female	COL4A1	5283	1133	1.11	0.98	1.26	0.8549	0.0956	COL4A1	0.1434
Female	PLAU	5283	1133	1.1	0.93	1.31	0.8546	0.2617	PLAU	0.3511
Female	CLEC11A	5283	1133	1.09	0.99	1.21	0.8546	0.08627	CLEC11A	0.1358
Female	COL3A1	5283	1133	1.06	0.83	1.36	0.8546	0.6175	COL3A1	0.6881
Female	SPARC	5283	1133	1.03	0.95	1.11	0.8546	481	SPARC	0.5685
Female	COL1A1	5283	1133	0.99	0.82	1.2	0.8546	0.9454	COL1A1	0.9454
Female	POSTN	5283	1133	0.97	0.83	1.14	0.8546	0.7358	POSTN	0.7948
Female	FN1	5283	1133	0.92	0.73	1.15	0.8546	0.4438	FN1	0.5583
Male	score	5101	1582	2.41	1.97	2.96	0.8076	3.29e-17	score	<0.0001
Male	COL18A1	5101	1582	1.67	1.4	1.98	0.8043	7.598e-06	COL18A1	<0.0001
Male	COL3A1	5101	1582	1.52	1.22	1.89	0.8019	0.0001808	COL3A1	0.0004
Male	CTHRC1	5101	1582	1.45	1.23	1.72	0.8026	0.01063	CTHRC1	<0.0001
Male	COL4A1	5101	1582	1.43	1.29	1.58	0.8044	1.759e-08	COL4A1	<0.0001
Male	SPP1	5101	1582	1.31	1.2	1.43	0.8043	7.653e-07	SPP1	<0.0001
Male	MDK	5101	1582	1.26	1.16	1.37	0.8044	2.776e-05	MDK	<0.0001
Male	COL1A1	5101	1582	1.17	0.98	1.4	0.8011	0.08708	COL1A1	0.1358
Male	PLAU	5101	1582	1.16	1.01	1.33	0.8016	0.0331	PLAU	0.0561
Male	CLEC11A	5101	1582	1.12	1.02	1.22	0.8017	0.01786	CLEC11A	0.0332
Male	POSTN	5101	1582	1.12	0.98	1.27	0.8012	0.1029	POSTN	0.1486
Male	SPARC	5101	1582	1.01	0.95	1.08	0.801	754	SPARC	0.7948
Male	FN1	5101	1582	0.98	0.82	1.19	0.8009	868	FN1	0.8908

## Sheet: S6. Cox for score in UKBB
S6. Cox results for the association of signature score and 10-year overall moratlity in each UKBB cancer
Cancer	n	nevent	HR	HR.confint.lower	HR.confint.upper	cindex	p_val	p.adj
Ovary	245	98	5.53	2.08	14.67	0.7821	0.0006037	0.0021
Prostate	1853	267	4.63	2.8	7.68	0.6807	2.613e-06	<0.0001
Lymphoma	742	181	4.62	2.43	8.8	0.7714	0.003238	<0.0001
Melanoma	719	56	3.6	1.17	11.14	0.8061	0.26	0.0491
Breast	2310	205	3.18	1.78	5.68	0.7796	0.09632	0.0004
Kidney	327	93	3.14	1.38	7.16	0.7482	0.006395	0.0155
Colon	805	247	2.71	1.64	4.49	0.6881	0.09942	0.0004
Leukemia	287	114	2.61	1.2	5.7	0.7104	0.01603	0.0341
Rectal	506	137	2.3	1.29	4.12	0.6803	0.004952	0.14
Stomach	180	108	2.1	0.92	4.8	0.6343	0.07965	0.1231
Bladder	504	108	1.72	0.71	4.18	0.7152	0.2331	0.3048
Myeloma	195	83	1.69	0.68	4.22	0.7012	0.2591	0.3146
Liver	136	100	1.52	0.79	2.94	0.5897	0.2104	0.2981
Lung	721	486	1.47	1	2.15	0.5812	0.0486	0.0826
Brain	128	106	1.12	0.44	2.89	0.6608	0.8078	0.8187
Pancreatic	208	170	0.93	0.51	1.7	0.5663	0.8187	0.8187
Esophageal	221	140	0.86	0.42	1.75	0.6391	0.6778	0.7682
Cervical	172	7	Not performed because of less than 20 events
Thyroid	125	9	Not performed because of less than 20 events
